# Supplementary material for: Running after ghosts: are dead bacteria the dark matter of the human gut microbiota?
Source: Gut Microbes. 2021 Mar 23;13(1):1897208. doi: 10.1080/19490976.2021.1897208 (PMC7993147; doi:10.1080/19490976.2021.1897208)
Supplement: Supplemental Material [file KGMI_A_1897208_SM1810.zip]

Archive with 12 entries (11 files):
- Supplementary information/
- Supplementary information/Supplementary caption.docx
- Supplementary information/Supplementary Figure 1.tif
- Supplementary information/Supplementary Figure 2.tif
- Supplementary information/Supplementary Table 1.xlsx
- Supplementary information/Supplementary Table 2.xlsx
- Supplementary information/Supplementary Table 3.xlsx
- Supplementary information/Supplementary Table 4.xlsx
- Supplementary information/Supplementary Table 5.xlsx
- Supplementary information/Supplementary Table 6.xlsx
- Supplementary information/Supplementary Table 7.xlsx
- Supplementary information/Supplementary Table 8.xlsx
