# Supplementary material for: Running after ghosts: are dead bacteria the dark matter of the human gut microbiota?
Source: Gut Microbes. 2021 Mar 23;13(1):1897208. doi: 10.1080/19490976.2021.1897208 (PMC7993147; doi:10.1080/19490976.2021.1897208)
Supplement: Supplemental Material [file KGMI_A_1897208_SM1810.zip › Supplementary information/Supplementary Table 1.xlsx]

## Sheet: Supplementary Table 1
Supplementary Table 1: Total bacterial OTUs including unassigned bacterial OTUs generated from FACS sorted live, injured and dead bacterial populations
Domain_name	phyla_name	order_name	class_name	family_name	genera_name	species_name	Cultured/ not yet cultured	Oxygen tolerance	Sample1_dead	Sample1_live	Sample1_injured	Sample2_dead	Sample2_live	Sample2_injured	Sample3_dead	Sample3_live	Sample3_injured	Sample4_dead	Sample4_live	Sample4_injured	Sample5_dead	Sample5_live	Sample5_injured	Sample6_dead	Sample6_live	Sample6_injured	Sample7_dead	Sample7_live	Sample7_injured	Sample8_dead	Sample8_live	Sample8_injured
Bacteria	Firmicutes	Bacilli	Lactobacillales	Aerococcaceae	Abiotrophia	Abiotrophia_defectiva	1	0	0	0	0	0	0	0	608	0	0	423	0	0	0	0	16	0	0	0	0	0	0	30	0	0
Bacteria	Proteobacteria	Betaproteobacteria	Burkholderiales	Alcaligenaceae	Achromobacter	Achromobacter_spanius	1	0	75	65	62	67	133	177	45	149	200	0	0	169	142	77	102	78	0	0	66	62	88	281	52	40
Bacteria	Firmicutes	Negativicutes	Acidaminococcales	Acidaminococcaceae	Acidaminococcus	Acidaminococcus_fermentans	1	1	0	0	0	0	0	0	0	0	0	0	0	0	0	0	0	775	64	0	0	0	0	0	0	0
Bacteria	Firmicutes	Negativicutes	Acidaminococcales	Acidaminococcaceae	Acidaminococcus	Acidaminococcus_intestini	1	1	60	376	65	16	119	0	0	0	0	0	10	0	0	12	0	15	0	0	89	544	71	0	10	0
Bacteria	Proteobacteria	Betaproteobacteria	Burkholderiales	Comamonadaceae	Acidovorax	Acidovorax_citrulli	1	0	0	0	0	0	0	0	0	0	0	0	0	0	116	0	0	0	0	0	0	0	0	0	0	0
Bacteria	Proteobacteria	Betaproteobacteria	Burkholderiales	Comamonadaceae	Acidovorax	Acidovorax_temperans	1	0	0	0	0	0	0	17	0	5	0	0	0	0	0	0	0	0	0	0	0	0	35	15	9	0
Bacteria	Proteobacteria	Gammaproteobacteria	Pseudomonadales	Moraxellaceae	Acinetobacter	Acinetobacter_guillouiae	1	0	0	0	7	0	0	0	0	0	102	0	0	0	0	6	0	0	0	0	0	0	0	0	0	0
Bacteria	Proteobacteria	Gammaproteobacteria	Pseudomonadales	Moraxellaceae	Acinetobacter	Acinetobacter_indicus	1	0	0	0	0	0	0	0	488	0	0	0	0	0	0	0	0	0	0	0	0	0	0	0	0	0
Bacteria	Proteobacteria	Gammaproteobacteria	Pseudomonadales	Moraxellaceae	Acinetobacter	Acinetobacter_johnsonii	1	0	0	0	0	0	0	0	0	0	0	0	0	70	0	0	0	0	0	0	0	0	31	0	0	0
Bacteria	Actinobacteria	Actinobacteria	Actinomycetales	Actinomycetaceae	Actinomyces	Actinomyces_gerencseriae	1	0	0	0	0	5	0	0	0	0	0	0	0	0	0	0	0	0	0	0	0	0	0	17	0	0
Bacteria	Actinobacteria	Actinobacteria	Actinomycetales	Actinomycetaceae	Actinomyces	Actinomyces_graevenitzii	1	0	0	0	0	13	0	0	0	0	0	0	0	0	0	0	0	0	0	0	0	0	0	0	0	0
Bacteria	Actinobacteria	Actinobacteria	Actinomycetales	Actinomycetaceae	Actinomyces	Actinomyces_odontolyticus	1	0	32	0	0	106	0	0	17	0	30	152	0	30	22	0	0	53	10	219	79	8	0	186	0	0
Bacteria	Actinobacteria	Actinobacteria	Actinomycetales	Actinomycetaceae	Actinomyces	Actinomyces_pacaensis	1	0	0	0	0	0	0	0	0	0	14	0	0	0	0	0	0	0	0	0	0	0	0	0	0	0
Bacteria	Actinobacteria	Actinobacteria	Actinomycetales	Actinomycetaceae	Actinomyces	Actinomyces_viscosus	1	0	0	9	0	0	0	0	0	49	9	0	0	0	229	0	0	17	0	0	15	0	0	0	0	0
Bacteria	Firmicutes	Clostridia	Clostridiales	Lachnospiraceae	Agathobacter	Agathobacter_ruminis	1	1	7	0	0	0	5	0	0	0	0	0	0	0	0	0	0	0	0	0	0	0	0	0	0	0
Bacteria	Verrucomicrobia	Verrucomicrobiae	Verrucomicrobiales	Akkermansiaceae	Akkermansia	Akkermansia_muciniphila	1	1	0	0	12	0	0	0	0	0	0	0	0	0	0	0	0	0	0	0	0	0	0	0	0	0
Bacteria	Proteobacteria	Betaproteobacteria	Burkholderiales	Alcaligenaceae	Alcaligenes	Alcaligenes_faecalis	1	0	90	200	87	150	275	362	7	42	33	0	0	0	14	18	22	16	0	0	39	12	69	390	186	124
Bacteria	Bacteroidetes	Bacteroidia	Bacteroidales	Rikenellaceae	Alistipes	Alistipes_finegoldii	1	1	0	0	0	0	0	0	0	16	0	0	0	0	0	0	0	0	0	0	0	0	0	0	0	0
Bacteria	Bacteroidetes	Bacteroidia	Bacteroidales	Rikenellaceae	Alistipes	Alistipes_ihuae	1	1	0	0	0	0	0	0	0	12	0	0	0	0	0	0	47	0	0	0	0	25	21	0	0	0
Bacteria	Bacteroidetes	Bacteroidia	Bacteroidales	Rikenellaceae	Alistipes	Alistipes_indistinctus	1	1	29	629	103	0	0	0	0	0	0	0	0	0	0	0	0	0	0	0	0	9	0	0	0	0
Bacteria	Bacteroidetes	Bacteroidia	Bacteroidales	Rikenellaceae	Alistipes	Alistipes_obesi	1	1	0	165	121	29	134	0	5	13	0	0	0	0	0	0	173	0	0	0	0	44	75	0	101	0
Bacteria	Bacteroidetes	Bacteroidia	Bacteroidales	Rikenellaceae	Alistipes	Alistipes_onderdonkii	1	1	9	390	24	0	102	0	22	88	36	0	0	0	0	8	88	0	0	0	0	37	0	0	131	0
Bacteria	Bacteroidetes	Bacteroidia	Bacteroidales	Rikenellaceae	Alistipes	Alistipes_phocaeensis	1	1	0	0	0	10	0	89	0	0	0	0	0	0	0	0	0	0	0	0	0	93	32	0	54	0
Bacteria	Bacteroidetes	Bacteroidia	Bacteroidales	Rikenellaceae	Alistipes	Alistipes_provencensis	1	1	0	0	0	0	0	0	0	0	0	0	0	0	0	0	0	0	0	0	0	0	0	0	18	0
Bacteria	Bacteroidetes	Bacteroidia	Bacteroidales	Rikenellaceae	Alistipes	Alistipes_senegalensis	1	1	0	0	0	0	0	0	0	0	0	0	0	0	0	0	20	0	0	0	0	0	0	0	0	0
Bacteria	Bacteroidetes	Bacteroidia	Bacteroidales	Rikenellaceae	Alistipes	Alistipes_shahii	1	1	0	51	0	0	74	0	5	69	13	0	0	0	0	13	82	0	0	0	0	7	0	0	49	0
Bacteria	Firmicutes	Bacilli	Lactobacillales	Carnobacteriaceae	Alkalibacterium	Alkalibacterium_thalassium	1	1	0	0	0	0	0	0	0	0	0	0	0	0	0	0	0	0	0	0	0	0	0	0	0	48
Bacteria	Firmicutes	Negativicutes	Veillonellales	Veillonellaceae	Allisonella	Allisonella_histaminiformans	1	1	0	0	0	0	0	0	0	110	18	0	0	0	0	0	0	0	0	0	0	0	0	0	0	0
Bacteria	Proteobacteria	Alphaproteobacteria	Rhodobacterales	Rhodobacteraceae	Amaricoccus	Amaricoccus_macauensis	1	0	0	0	0	0	0	0	0	0	0	0	0	0	14	0	0	0	0	0	0	0	0	0	0	0
Bacteria	Firmicutes	Clostridia	Clostridiales	Family XI	Anaerococcus	Anaerococcus_hydrogenalis	1	1	0	0	0	0	0	0	0	137	0	0	147	0	0	0	0	0	0	0	0	0	0	0	0	0
Bacteria	Firmicutes	Clostridia	Clostridiales	Family XI	Anaerococcus	Anaerococcus_octavius	1	1	0	0	0	0	0	0	0	0	0	0	0	0	0	0	0	261	0	0	0	0	0	0	0	0
Bacteria	Firmicutes	Clostridia	Clostridiales	Family XI	Anaerococcus	Anaerococcus_tetradius	1	1	89	0	0	0	0	0	0	0	0	0	0	10	0	0	92	0	0	0	0	0	0	0	0	0
Bacteria	Proteobacteria	Betaproteobacteria	Burkholderiales	Comamonadaceae	Aquabacterium	Aquabacterium_commune	1	0	0	0	0	0	0	0	0	0	0	0	13	0	0	0	0	0	0	0	0	0	0	0	0	0
Bacteria	Proteobacteria	Betaproteobacteria	Burkholderiales	Comamonadaceae	Aquabacterium	Aquabacterium_parvum	1	0	0	0	0	0	0	0	0	0	0	0	45	0	0	0	0	0	0	0	0	0	48	108	0	0
Bacteria	Proteobacteria	Alphaproteobacteria	Rhizobiales	Phyllobacteriaceae	Aquamicrobium	Aquamicrobium_lusatiense	1	0	56	74	136	57	90	111	18	185	76	104	15	61	261	72	32	62	37	48	311	47	44	100	121	345
Bacteria	Actinobacteria	Coriobacteriia	Coriobacteriales	Coriobacteriaceae	Asaccharobacter	Asaccharobacter_celatus	1	1	0	63	8	0	44	12	76	145	0	0	0	0	0	0	80	26	0	0	0	10	0	0	85	0
Bacteria	Actinobacteria	Coriobacteriia	Coriobacteriales	Coriobacteriaceae	Atopobium	Atopobium_rimae	1	0	0	8	0	19	0	0	0	0	0	0	0	0	0	0	0	0	0	0	0	0	0	34	0	452
Bacteria	Proteobacteria	Alphaproteobacteria	Rhodospirillales	Rhodospirillaceae	Azospirillum	Azospirillum_melinis	1	0	0	0	0	0	0	0	0	0	37	0	0	0	0	0	0	0	0	0	0	0	6	0	0	0
Bacteria	Firmicutes	Bacilli	Bacillales	Bacillaceae	Bacillus	Bacillus_kokeshiiformis	1	0	0	0	0	0	0	0	0	0	0	0	0	0	0	0	0	0	0	41	0	0	0	0	0	0
Bacteria	Firmicutes	Bacilli	Bacillales	Bacillaceae	Bacillus	Bacillus_macyae	1	0	0	0	0	0	9	29	0	0	7	0	0	0	0	5	0	0	0	9	0	0	7	0	5	11
Bacteria	Firmicutes	Bacilli	Bacillales	Bacillaceae	Bacillus	Bacillus_nanhaiisediminis	1	0	0	7	16	6	0	0	0	0	0	0	66	11	0	0	0	0	0	0	0	0	0	0	0	0
Bacteria	Firmicutes	Bacilli	Bacillales	Bacillaceae	Bacillus	Bacillus_nealsonii	1	0	0	0	0	0	0	0	0	0	0	0	0	0	17	0	15	0	0	0	0	0	0	0	0	0
Bacteria	Firmicutes	Bacilli	Bacillales	Bacillaceae	Bacillus	Bacillus_pseudofirmus	1	0	28	114	212	103	6	10	68	0	22	30	50	69	237	132	20	87	0	0	0	6	495	22	0	0
Bacteria	Firmicutes	Bacilli	Bacillales	Bacillaceae	Bacillus	Bacillus_thioparans	1	0	0	0	0	0	0	0	0	0	293	0	0	0	0	0	0	0	0	0	0	0	0	25	0	0
Bacteria	Bacteroidetes	Bacteroidia	Bacteroidales	Bacteroidaceae	Bacteroides	Bacteroides_caccae	1	1	19	152	27	6	42	0	0	0	0	7	0	0	0	0	0	48	0	5	10	8	0	29	45	0
Bacteria	Bacteroidetes	Bacteroidia	Bacteroidales	Bacteroidaceae	Bacteroides	Bacteroides_cellulosilyticus	1	1	19	111	25	0	45	0	0	0	0	0	0	0	0	0	31	0	0	0	7	9	0	26	41	0
Bacteria	Bacteroidetes	Bacteroidia	Bacteroidales	Bacteroidaceae	Bacteroides	Bacteroides_coprocola	1	1	0	0	0	1851	5124	239	0	0	0	0	0	0	0	0	9	33	13	0	860	834	636	0	0	0
Bacteria	Bacteroidetes	Bacteroidia	Bacteroidales	Bacteroidaceae	Bacteroides	Bacteroides_dorei	1	1	0	5	0	0	0	0	0	32	13	0	0	0	0	0	0	0	0	0	0	5	0	0	0	0
Bacteria	Bacteroidetes	Bacteroidia	Bacteroidales	Bacteroidaceae	Bacteroides	Bacteroides_eggerthii	1	1	0	12	0	152	468	0	0	0	0	0	0	0	0	0	0	180	8	31	306	856	163	0	0	0
Bacteria	Bacteroidetes	Bacteroidia	Bacteroidales	Bacteroidaceae	Bacteroides	Bacteroides_faecis	1	1	5	41	0	0	48	0	73	34	11	179	0	0	0	0	191	0	0	0	0	8	0	0	14	5
Bacteria	Bacteroidetes	Bacteroidia	Bacteroidales	Bacteroidaceae	Bacteroides	Bacteroides_finegoldii	1	1	0	0	0	0	0	0	0	0	0	0	0	0	0	0	55	0	9	0	0	0	0	0	0	0
Bacteria	Bacteroidetes	Bacteroidia	Bacteroidales	Bacteroidaceae	Bacteroides	Bacteroides_fragilis	1	1	0	0	0	0	0	0	179	184	218	0	0	0	11	72	0	0	0	0	0	0	5	449	851	415
Bacteria	Bacteroidetes	Bacteroidia	Bacteroidales	Bacteroidaceae	Bacteroides	Bacteroides_intestinalis	1	1	17	85	21	0	0	0	0	0	0	0	0	0	0	0	52	6	0	0	0	0	0	0	42	0
Bacteria	Bacteroidetes	Bacteroidia	Bacteroidales	Bacteroidaceae	Bacteroides	Bacteroides_massiliensis	1	1	357	893	506	511	4342	243	0	0	0	0	0	0	0	0	906	2284	160	99	524	886	496	0	30	0
Bacteria	Bacteroidetes	Bacteroidia	Bacteroidales	Bacteroidaceae	Bacteroides	Bacteroides_nordii	1	1	0	60	0	0	26	0	0	0	0	0	0	0	0	0	0	0	0	0	8	8	0	0	7	0
Bacteria	Bacteroidetes	Bacteroidia	Bacteroidales	Bacteroidaceae	Bacteroides	Bacteroides_plebeius	1	1	0	0	0	0	0	0	0	0	0	0	0	0	0	0	596	0	0	0	0	0	0	0	0	0
Bacteria	Bacteroidetes	Bacteroidia	Bacteroidales	Bacteroidaceae	Bacteroides	Bacteroides_salyersiae	1	1	0	28	0	0	103	0	0	0	0	0	0	0	0	0	0	0	15	0	8	33	0	0	0	0
Bacteria	Bacteroidetes	Bacteroidia	Bacteroidales	Bacteroidaceae	Bacteroides	Bacteroides_stercoris	1	1	42	283	80	89	1185	0	0	0	0	0	0	0	0	31	0	424	64	0	183	221	108	15	35	0
Bacteria	Bacteroidetes	Bacteroidia	Bacteroidales	Bacteroidaceae	Bacteroides	Bacteroides_thetaiotaomicron	1	1	12	25	12	10	86	0	25	54	90	0	0	0	0	0	37	0	0	0	7	8	0	0	8	0
Bacteria	Bacteroidetes	Bacteroidia	Bacteroidales	Bacteroidaceae	Bacteroides	Bacteroides_uniformis	1	1	1284	15541	2450	789	3161	377	677	3013	1354	0	82	69	0	16	792	2402	262	136	923	3527	989	1395	9355	2257
Bacteria	Bacteroidetes	Bacteroidia	Bacteroidales	Bacteroidaceae	Bacteroides	Bacteroides_vulgatus	1	1	1425	6979	1834	4162	23600	5185	2003	14714	2740	39	41	0	0	183	1794	9363	271	512	10255	28664	11093	792	3065	1579
Bacteria	Bacteroidetes	Bacteroidia	Bacteroidales	Bacteroidaceae	Bacteroides	Bacteroides_xylanisolvens	1	1	61	848	146	142	1122	11	112	592	399	52	105	0	0	0	479	310	17	13	207	380	249	127	238	0
Bacteria	Bacteroidetes	Bacteroidia	Bacteroidales	Porphyromonadaceae	Barnesiella	Barnesiella_intestinihominis	1	1	44	0	158	6	362	0	0	87	0	0	0	0	0	0	328	0	12	0	6	80	0	0	143	0
Bacteria	Firmicutes	Clostridia	Clostridiales	Christensenellaceae	Beduinibacterium	Beduinibacterium_massiliense	1	1	0	13	0	0	0	0	0	0	0	0	0	0	0	0	0	0	0	0	0	0	0	0	0	0
Bacteria	Actinobacteria	Actinobacteria	Bifidobacteriales	Bifidobacteriaceae	Bifidobacterium	Bifidobacterium_bifidum	1	0	57	31	25	163	471	0	0	0	0	64	0	7	0	22	0	0	36	0	0	102	18	0	103	0
Bacteria	Actinobacteria	Actinobacteria	Bifidobacteriales	Bifidobacteriaceae	Bifidobacterium	Bifidobacterium_faecale	1	1	342	1600	1663	833	3158	285	716	3330	815	131	446	266	2188	2980	1336	1590	143	0	1339	3980	1531	658	1132	506
Bacteria	Actinobacteria	Actinobacteria	Bifidobacteriales	Bifidobacteriaceae	Bifidobacterium	Bifidobacterium_longum	1	0	162	832	963	136	212	10	14	238	100	281	22	141	44	64	116	140	26	0	30	224	54	232	337	0
Bacteria	Actinobacteria	Actinobacteria	Bifidobacteriales	Bifidobacteriaceae	Bifidobacterium	Bifidobacterium_pseudocatenulatum	1	0	9	15	11	0	0	0	0	0	0	0	0	0	0	0	0	10	0	0	0	0	0	10	8	21
Bacteria	Proteobacteria	Deltaproteobacteria	Desulfovibrionales	Desulfovibrionaceae	Bilophila	Bilophila_wadsworthia	1	1	0	168	32	0	178	0	0	10	0	0	0	0	0	0	0	6	0	0	0	7	21	55	110	40
Bacteria	Firmicutes	Clostridia	Clostridiales	Ruminococcaceae	Bittarella	Bittarella_massiliensis	1	1	0	17	0	0	0	0	0	5	0	0	0	0	0	0	0	0	0	0	0	0	0	10	0	0
Bacteria	Firmicutes	Clostridia	Clostridiales	Lachnospiraceae	Blautia	Blautia_caccae	1	1	0	0	0	0	0	6	0	0	0	0	0	0	0	0	6	23	0	100	0	0	0	0	0	0
Bacteria	Firmicutes	Clostridia	Clostridiales	Lachnospiraceae	Blautia	Blautia_faecis	1	1	1169	2988	5341	1047	1713	3595	1053	1173	3485	207	9	323	340	758	2931	596	0	0	317	190	967	1264	2513	956
Bacteria	Firmicutes	Clostridia	Clostridiales	Lachnospiraceae	Blautia	Blautia_massiliensis	1	1	327	117	1802	164	205	965	116	89	270	57	0	0	79	85	1360	86	0	0	37	33	221	1472	1167	195
Bacteria	Firmicutes	Clostridia	Clostridiales	Ruminococcaceae	Blautia	Blautia_obeum	1	1	36	31	59	31	77	10	33	22	51	0	0	0	23	19	61	0	0	0	8	10	17	18	33	14
Bacteria	Firmicutes	Clostridia	Clostridiales	Lachnospiraceae	Blautia	Blautia_phocaeensis	1	1	0	0	5	0	0	5	0	0	0	0	0	0	0	0	0	0	0	0	0	0	0	0	0	0
Bacteria	Firmicutes	Clostridia	Clostridiales	Lachnospiraceae	Blautia	Blautia_stercoris	1	1	0	0	0	0	0	0	0	0	0	0	0	0	0	0	106	0	0	0	0	0	0	0	0	0
Bacteria	Firmicutes	Clostridia	Clostridiales	Lachnospiraceae	Blautia	Blautia_wexlerae	1	1	131	191	436	56	155	212	37	35	47	25	0	15	18	90	430	98	0	0	9	10	50	131	155	68
Bacteria	Proteobacteria	Alphaproteobacteria	Rhizobiales	Bradyrhizobiaceae	Bosea	Bosea_vestrisii	1	0	0	0	0	0	0	0	0	0	0	0	0	0	0	0	0	21	0	0	0	0	0	0	0	0
Bacteria	Proteobacteria	Alphaproteobacteria	Rhizobiales	Bradyrhizobiaceae	Bradyrhizobium	Bradyrhizobium_manausense	1	0	0	6	0	0	0	0	0	0	12	0	0	0	5	0	0	24	0	0	0	0	15	0	0	11
Bacteria	Actinobacteria	Actinobacteria	Micrococcales	Brevibacteriaceae	Brevibacterium	Brevibacterium_casei	1	0	0	0	0	0	0	0	0	95	0	0	0	0	0	0	0	0	0	0	0	0	0	0	0	0
Bacteria	Proteobacteria	Alphaproteobacteria	Caulobacterales	Caulobacteraceae	Brevundimonas	Brevundimonas_vancanneytii	1	0	0	0	6	0	0	0	0	0	20	0	0	0	0	0	0	0	0	0	0	0	0	0	0	0
Bacteria	Proteobacteria	Alphaproteobacteria	Caulobacterales	Caulobacteraceae	Brevundimonas	Brevundimonas_variabilis	1	0	0	0	0	0	0	0	0	0	0	0	0	0	0	0	0	0	0	0	0	0	0	0	0	26
Bacteria	Proteobacteria	Alphaproteobacteria	Caulobacterales	Caulobacteraceae	Brevundimonas	Brevundimonas_vesicularis	1	0	0	66	0	0	0	0	0	0	8	0	0	0	0	9	0	0	0	0	0	0	0	0	0	0
Bacteria	Firmicutes	Bacilli	Bacillales	Listeriaceae	Brochothrix	Brochothrix_thermosphacta	1	0	42	0	5	0	0	0	0	7	0	11	65	0	0	0	0	0	0	0	0	0	0	55	241	0
Bacteria	Firmicutes	Erysipelotrichia	Erysipelotrichales	Erysipelotrichaceae	Bulleidia	Bulleidia_extructa	1	1	0	0	0	17	0	0	0	0	0	0	0	0	0	0	0	0	0	0	0	0	0	0	0	0
Bacteria	Proteobacteria	Betaproteobacteria	Burkholderiales	Burkholderiaceae	Burkholderia	Burkholderia_lata	1	0	0	0	0	0	0	0	0	0	0	0	0	0	0	0	0	0	0	0	0	0	256	0	0	0
Bacteria	Bacteroidetes	Bacteroidia	Bacteroidales	Porphyromonadaceae	Butyricimonas	Butyricimonas_faecihominis	1	1	57	751	119	0	0	0	0	7	0	0	0	0	0	0	0	0	0	0	0	0	0	15	148	0
Bacteria	Bacteroidetes	Bacteroidia	Bacteroidales	Porphyromonadaceae	Butyricimonas	Butyricimonas_paravirosa	1	1	0	0	0	5	20	0	6	35	0	11	0	0	0	0	45	6	0	0	83	95	0	7	31	0
Bacteria	Bacteroidetes	Bacteroidia	Bacteroidales	Porphyromonadaceae	Butyricimonas	Butyricimonas_virosa	1	1	17	720	19	0	0	0	0	0	0	0	0	0	0	0	0	0	0	0	0	0	0	0	0	0
Bacteria	Proteobacteria	Epsilonproteobacteria	Campylobacterales	Campylobacteraceae	Campylobacter	Campylobacter_showae	1	0	0	0	0	0	0	0	0	0	0	0	0	0	0	0	0	0	0	0	198	0	0	0	0	0
Bacteria	Bacteroidetes	Flavobacteriia	Flavobacteriales	Flavobacteriaceae	Capnocytophaga	Capnocytophaga_leadbetteri	1	0	0	0	0	0	0	0	0	0	0	0	0	0	0	0	0	87	0	0	0	0	0	0	0	0
Bacteria	Bacteroidetes	Flavobacteriia	Flavobacteriales	Flavobacteriaceae	Capnocytophaga	Capnocytophaga_sputigena	1	0	0	0	0	0	0	0	0	0	0	0	0	0	0	0	10	0	0	0	0	0	0	0	0	0
Bacteria	Firmicutes	Bacilli	Lactobacillales	Carnobacteriaceae	Carnobacterium	Carnobacterium_gallinarum	1	0	0	0	0	0	0	0	0	0	0	0	0	0	0	0	0	0	0	0	0	0	0	0	17	0
Bacteria	Bacteroidetes	Flavobacteriia	Flavobacteriales	Flavobacteriaceae	Chryseobacterium	Chryseobacterium_timonense	1	0	0	0	0	0	0	0	0	0	0	0	0	0	0	0	0	0	0	0	8	0	0	0	0	20
Bacteria	Proteobacteria	Gammaproteobacteria	Enterobacteriales	Enterobacteriaceae	Citrobacter	Citrobacter_koseri	1	0	0	0	0	0	0	0	0	0	0	0	0	0	0	0	0	0	0	0	0	0	0	17	0	0
Bacteria	Proteobacteria	Gammaproteobacteria	Enterobacteriales	Enterobacteriaceae	Citrobacter	Citrobacter_murliniae	1	0	0	0	0	0	0	0	0	0	0	0	0	0	5	0	0	0	0	0	0	13	0	0	0	0
Bacteria	Proteobacteria	Gammaproteobacteria	Enterobacteriales	Enterobacteriaceae	Citrobacter	Citrobacter_pasteurii	1	0	0	0	0	8	13	14	0	7	0	0	0	5	15	7	0	15	0	0	5	5	10	0	10	0
Bacteria	Bacteroidetes	Flavobacteriia	Flavobacteriales	Flavobacteriaceae	Cloacibacterium	Cloacibacterium_normanense	1	0	0	0	0	0	0	157	0	0	0	0	0	0	0	0	0	0	0	14	0	0	11	0	16	0
Bacteria	Firmicutes	Clostridia	Clostridiales	Clostridiaceae	Clostridium	Clostridium_aldenense	1	1	0	0	0	0	0	0	0	7	0	0	0	0	0	0	0	11	0	0	0	0	0	0	0	0
Bacteria	Firmicutes	Clostridia	Clostridiales	Clostridiaceae	Clostridium	Clostridium_beduini	1	1	6	6	7	34	201	0	23	11	0	0	0	0	26	22	15	478	7	295	39	28	303	94	156	0
Bacteria	Firmicutes	Clostridia	Clostridiales	Clostridiaceae	Clostridium	Clostridium_bolteae	1	1	45	154	28	20	23	40	114	140	20	0	0	0	34	27	31	164	9	0	7	22	11	7	18	32
Bacteria	Firmicutes	Clostridia	Clostridiales	Clostridiaceae	Clostridium	Clostridium_glycyrrhizinilyticum	1	1	0	0	0	0	0	0	0	0	0	0	0	0	0	0	0	7	0	0	5	0	0	0	0	0
Bacteria	Firmicutes	Clostridia	Clostridiales	Clostridiaceae	Clostridium	Clostridium_innocuum	1	1	0	41	6	0	0	0	0	7	0	0	0	0	0	29	0	0	16	0	26	0	0	0	0	0
Bacteria	Firmicutes	Clostridia	Clostridiales	Clostridiaceae	Clostridium	Clostridium_lavalense	1	1	0	0	0	0	0	0	12	0	0	0	0	0	0	0	0	7	0	0	0	0	0	0	0	0
Bacteria	Firmicutes	Clostridia	Clostridiales	Clostridiaceae	Clostridium	Clostridium_leptum	1	1	0	0	0	0	0	0	0	0	0	0	0	0	0	0	0	0	0	0	0	14	0	163	242	0
Bacteria	Firmicutes	Clostridia	Clostridiales	Clostridiaceae	Clostridium	Clostridium_oroticum	1	1	0	36	10	0	0	0	0	0	0	0	0	0	0	36	19	0	0	0	0	0	0	90	110	0
Bacteria	Firmicutes	Clostridia	Clostridiales	Clostridiaceae	Clostridium	Clostridium_ramosum	1	1	0	0	0	0	0	0	0	12	0	0	0	0	0	0	0	45	0	0	0	0	0	0	0	0
Bacteria	Firmicutes	Clostridia	Clostridiales	Clostridiaceae	Clostridium	Clostridium_saudii	1	1	22	46	419	179	67	1554	9	6	6	0	0	6	11	20	81	12	0	6	8	12	5	481	52	2894
Bacteria	Firmicutes	Clostridia	Clostridiales	Clostridiaceae	Clostridium	Clostridium_scindens	1	1	0	0	0	12	15	0	0	7	0	0	0	0	0	0	0	0	0	0	13	9	0	0	0	0
Bacteria	Firmicutes	Clostridia	Clostridiales	Clostridiaceae	Clostridium	Clostridium_spiroforme	1	1	0	26	0	19	21	0	0	0	0	0	0	0	0	0	0	12	0	0	0	0	21	0	0	0
Bacteria	Firmicutes	Clostridia	Clostridiales	Clostridiaceae	Clostridium	Clostridium_symbiosum	1	1	0	0	0	0	0	0	0	0	0	0	0	0	0	0	0	7	0	0	0	0	0	0	0	0
Bacteria	Firmicutes	Clostridia	Clostridiales	Clostridiaceae	Clostridium	Clostridium_ventriculi	1	1	0	0	0	0	0	0	0	0	0	0	0	0	0	0	0	0	0	0	0	6	0	0	6	0
Bacteria	Firmicutes	Clostridia	Clostridiales	Lachnospiraceae	Colisinistribacter	Colisinistribacter_massiliensis	1	1	0	8	0	0	0	0	0	0	0	0	0	0	0	0	0	0	0	0	0	0	0	0	13	6
Bacteria	Actinobacteria	Coriobacteriia	Coriobacteriales	Coriobacteriaceae	Collinsella	Collinsella_aerofaciens	1	1	3004	8605	3218	342	5809	377	413	1238	158	5	0	0	830	1263	248	5	0	0	926	2099	884	1613	2475	88
Bacteria	Actinobacteria	Coriobacteriia	Coriobacteriales	Coriobacteriaceae	Collinsella	Collinsella_bouchesdurhonensis	1	1	0	13	0	0	24	0	0	0	0	0	0	0	0	0	0	0	0	0	0	10	0	116	13	0
Bacteria	Actinobacteria	Coriobacteriia	Coriobacteriales	Coriobacteriaceae	Collinsella	Collinsella_tanakaei	1	1	0	16	8	47	89	0	0	0	0	0	0	0	0	0	0	10	0	0	25	0	28	0	0	0
Bacteria	Proteobacteria	Betaproteobacteria	Burkholderiales	Comamonadaceae	Comamonas	Comamonas_thiooxydans	1	0	0	0	0	0	0	5	0	0	0	0	0	0	6	0	0	0	0	95	0	0	0	0	0	0
Bacteria	Firmicutes	Erysipelotrichia	Erysipelotrichales	Erysipelotrichaceae	Coprobacillus	Coprobacillus_cateniformis	1	1	0	0	0	0	0	0	0	0	0	0	0	0	0	0	0	0	0	0	0	0	0	60	8	0
Bacteria	Bacteroidetes	Bacteroidia	Bacteroidales	Porphyromonadaceae	Coprobacter	Coprobacter_secundus	1	1	0	0	9	0	0	0	0	42	0	0	0	0	0	0	0	0	0	0	0	0	0	0	0	0
Bacteria	Firmicutes	Clostridia	Clostridiales	Lachnospiraceae	Coprococcus	Coprococcus_catus	1	1	165	257	266	655	74	46	130	79	15	0	0	0	120	311	181	382	0	0	159	17	53	472	352	290
Bacteria	Firmicutes	Clostridia	Clostridiales	Lachnospiraceae	Coprococcus	Coprococcus_comes	1	1	575	249	952	131	229	321	123	69	53	349	17	140	155	46	211	19	0	0	121	55	199	275	159	23
Bacteria	Firmicutes	Clostridia	Clostridiales	Lachnospiraceae	Coprococcus	Coprococcus_eutactus	1	1	6	7	0	5	6	9	0	10	5	0	0	0	198	189	114	0	0	0	0	0	0	129	243	0
Bacteria	Actinobacteria	Actinobacteria	Corynebacteriales	Corynebacteriaceae	Corynebacterium	Corynebacterium_accolens	1	0	0	0	259	0	0	0	0	0	0	0	64	0	0	0	0	0	0	0	0	0	0	0	0	0
Bacteria	Actinobacteria	Actinobacteria	Corynebacteriales	Corynebacteriaceae	Corynebacterium	Corynebacterium_durum	1	0	0	0	0	0	0	495	0	84	13	0	0	0	0	0	0	0	0	80	0	0	0	0	138	0
Bacteria	Actinobacteria	Actinobacteria	Corynebacteriales	Corynebacteriaceae	Corynebacterium	Corynebacterium_kroppenstedtii	1	0	0	0	0	0	0	0	23	0	0	0	0	0	0	0	0	0	0	0	0	0	0	0	89	0
Bacteria	Proteobacteria	Gammaproteobacteria	Enterobacteriales	Enterobacteriaceae	Cronobacter	Cronobacter_dublinensis	1	0	11	7	32	24	52	56	11	26	16	8	22	5	85	23	65	95	10	0	30	24	61	27	36	9
Bacteria	Proteobacteria	Betaproteobacteria	Burkholderiales	Sutterellaceae	Dakarella	Dakarella_massiliensis	1	1	0	0	0	0	0	0	0	0	0	0	0	0	21	25	0	0	0	0	0	0	0	0	0	0
Bacteria	Deinococcus_Thermus	Deinococci	Deinococcales	Deinococcaceae	Deinococcus	Deinococcus_geothermalis	1	0	0	0	0	0	0	26	0	0	0	0	0	0	0	0	0	0	0	0	0	0	0	0	0	0
Bacteria	Deinococcus_Thermus	Deinococci	Deinococcales	Deinococcaceae	Deinococcus	Deinococcus_wulumuqiensis	1	0	0	0	0	0	10	0	0	0	0	0	0	0	0	0	0	0	0	0	0	0	0	0	0	0
Bacteria	Proteobacteria	Betaproteobacteria	Burkholderiales	Comamonadaceae	Delftia	Delftia_tsuruhatensis	1	0	0	34	93	56	5	595	0	0	0	79	0	0	12	9	0	0	0	0	0	0	0	7	270	0
Bacteria	Proteobacteria	Deltaproteobacteria	Desulfovibrionales	Desulfovibrionaceae	Desulfomassilia	Desulfomassilia_massiliensis	1	1	0	0	0	0	0	0	312	1956	243	0	0	0	0	0	0	0	0	0	0	0	0	0	0	0
Bacteria	Proteobacteria	Deltaproteobacteria	Desulfovibrionales	Desulfovibrionaceae	Desulfovibrio	Desulfovibrio_piger	1	1	0	0	0	51	1336	34	0	12	0	0	0	0	0	0	0	0	0	0	9	223	36	131	782	324
Bacteria	Firmicutes	Negativicutes	Veillonellales	Veillonellaceae	Dialister	Dialister_invisus	1	1	29	364	161	0	0	0	221	754	259	0	59	0	0	0	0	0	0	0	0	0	0	0	0	0
Bacteria	Firmicutes	Negativicutes	Veillonellales	Veillonellaceae	Dialister	Dialister_propionicifaciens	1	1	0	0	0	0	0	0	0	0	0	0	0	0	139	0	0	0	0	0	0	0	0	0	0	0
Bacteria	Firmicutes	Negativicutes	Veillonellales	Veillonellaceae	Dialister	Dialister_succinatiphilus	1	1	0	0	0	0	0	0	0	0	0	0	0	0	0	0	0	0	0	0	0	0	0	1779	4817	0
Bacteria	Firmicutes	Erysipelotrichia	Erysipelotrichales	Erysipelotrichaceae	Dielma	Dielma_fastidiosa	1	1	0	0	0	0	0	0	0	0	0	0	0	0	0	0	0	39	0	0	0	0	0	0	0	0
Bacteria	Firmicutes	Clostridia	Clostridiales	Lachnospiraceae	Dorea	Dorea_longicatena	1	1	85	194	81	156	418	120	117	615	548	0	0	233	158	125	538	181	0	0	306	283	165	2012	920	0
Bacteria	Firmicutes	Clostridia	Clostridiales	Lachnospiraceae	Dorea	Dorea_massiliensis	1	1	0	109	0	0	0	0	0	0	0	0	0	0	0	0	0	5	0	0	0	0	0	0	0	0
Bacteria	Firmicutes	Clostridia	Clostridiales	Lachnospiraceae	Dorea	Dorea_timonensis	1	1	26	18	22	78	261	337	141	433	185	0	57	0	167	423	303	326	68	0	146	34	1533	125	599	37
Bacteria	Actinobacteria	Coriobacteriia	Coriobacteriales	Coriobacteriaceae	Eggerthella	Eggerthella_lenta	1	1	5	0	0	10	13	0	13	290	0	0	0	0	0	0	0	84	0	0	24	12	0	0	5	0
Bacteria	Proteobacteria	Gammaproteobacteria	Pseudomonadales	Moraxellaceae	Enhydrobacter	Enhydrobacter_aerosaccus	1	0	0	0	14	0	0	0	0	0	0	0	0	0	0	0	0	0	0	0	0	0	728	61	0	0
Bacteria	Actinobacteria	Coriobacteriia	Coriobacteriales	Coriobacteriaceae	Enorma	Enorma_timonensis	1	1	0	0	0	0	0	0	0	0	0	0	0	0	0	0	0	33	0	0	0	0	0	0	0	0
Bacteria	Proteobacteria	Gammaproteobacteria	Enterobacteriales	Enterobacteriaceae	Enterobacter	Enterobacter_xiangfangensis	1	0	112	16	345	124	228	287	77	186	55	74	147	75	845	326	343	578	8	24	223	237	438	8813	330	853
Bacteria	Firmicutes	Bacilli	Lactobacillales	Enterococcaceae	Enterococcus	Enterococcus_faecalis	1	0	0	0	0	0	0	0	0	0	0	0	0	0	0	0	0	0	0	0	0	0	5	0	0	0
Bacteria	Firmicutes	Clostridia	Clostridiales	Eubacteriaceae	Eubacterium	Eubacterium_brachy	1	1	0	0	0	0	0	0	0	0	81	0	0	0	0	0	0	0	0	0	0	75	0	0	0	0
Bacteria	Firmicutes	Clostridia	Clostridiales	Eubacteriaceae	Eubacterium	Eubacterium_callanderi	1	1	0	233	0	0	0	0	0	0	0	0	0	0	0	0	0	0	0	0	0	87	0	0	0	0
Bacteria	Firmicutes	Clostridia	Clostridiales	Eubacteriaceae	Eubacterium	Eubacterium_coprostanoligenes	1	1	0	0	0	0	0	0	0	0	0	0	0	0	0	0	0	0	0	0	0	0	0	83	20	0
Bacteria	Firmicutes	Clostridia	Clostridiales	Eubacteriaceae	Eubacterium	Eubacterium_dolichum	1	1	0	0	0	0	0	0	0	0	0	0	0	0	0	0	0	153	0	0	0	0	0	0	0	0
Bacteria	Firmicutes	Clostridia	Clostridiales	Eubacteriaceae	Eubacterium	Eubacterium_eligens	1	1	0	0	0	0	0	0	0	0	0	0	0	0	0	0	6	0	0	0	0	0	0	0	0	0
Bacteria	Firmicutes	Clostridia	Clostridiales	Eubacteriaceae	Eubacterium	Eubacterium_hadrum	1	1	232	96	333	177	93	18	207	46	48	0	0	0	0	5	336	13	0	0	20	5	9	1472	26	0
Bacteria	Firmicutes	Clostridia	Clostridiales	Eubacteriaceae	Eubacterium	Eubacterium_hallii	1	1	56	124	347	264	6	14	8	0	5	0	0	0	0	0	270	0	0	0	7	0	6	356	293	85
Bacteria	Firmicutes	Clostridia	Clostridiales	Eubacteriaceae	Eubacterium	Eubacterium_rectale	1	1	0	0	0	0	18	5	0	9	0	0	0	0	0	0	0	0	0	0	0	9	0	0	0	0
Bacteria	Firmicutes	Clostridia	Clostridiales	Eubacteriaceae	Eubacterium	Eubacterium_ruminantium	1	1	0	0	0	0	0	0	236	1625	512	0	0	0	0	0	239	0	0	0	0	0	0	85	271	0
Bacteria	Firmicutes	Clostridia	Clostridiales	Eubacteriaceae	Eubacterium	Eubacterium_siraeum	1	1	16	236	12	48	54	6	222	932	136	0	0	0	0	11	0	83	5	0	42	33	51	0	206	0
Bacteria	Firmicutes	Clostridia	Clostridiales	Eubacteriaceae	Eubacterium	Eubacterium_sulci	1	1	0	0	0	0	0	0	0	0	0	0	0	0	0	0	20	0	0	0	0	0	0	0	0	0
Bacteria	Firmicutes	Clostridia	Clostridiales	Eubacteriaceae	Eubacterium	Eubacterium_ventriosum	1	1	102	73	95	29	84	63	75	57	51	0	0	0	0	210	170	186	8	0	206	36	307	61	225	0
Bacteria	Firmicutes	Clostridia	Clostridiales	Eubacteriaceae	Eubacterium	Eubacterium_xylanophilum	1	1	26	0	14	0	0	0	0	0	0	0	0	0	0	0	0	0	0	0	0	0	0	0	0	0
Bacteria	Firmicutes	Clostridia	Clostridiales	Ruminococcaceae	Faecalibacterium	Faecalibacterium_prausnitzii	1	1	6656	4553	10608	13524	33022	19747	11520	14254	8003	2855	580	892	3532	4808	8720	2279	533	215	7422	12877	12148	12743	14394	7688
Bacteria	Firmicutes	Bacilli	Lactobacillales	Streptococcaceae	Faecalicoccus	Faecalicoccus_pleomorphus	1	1	0	69	0	0	0	0	0	0	0	0	0	0	0	0	0	0	0	0	0	0	0	0	0	0
Bacteria	Firmicutes	Clostridia	Clostridiales	Eubacteriaceae	Faecalitalea	Faecalitalea_cylindroides	1	1	10	63	32	0	0	0	0	0	0	0	0	0	0	0	0	0	0	0	0	0	0	0	0	0
Bacteria	Firmicutes	Clostridia	Clostridiales	Family XI	Finegoldia	Finegoldia_magna	1	1	0	0	0	0	0	0	0	0	0	0	0	0	0	208	39	74	0	19	0	0	0	0	0	0
Bacteria	Firmicutes	Clostridia	Clostridiales	Ruminococcaceae	Flavonifractor	Flavonifractor_plautii	1	1	16	223	57	0	5	0	0	0	0	0	0	0	0	0	6	32	0	39	0	22	0	0	24	0
Bacteria	Firmicutes	Clostridia	Clostridiales	Clostridiaceae	Fusicatenibacter	Fusicatenibacter_saccharivorans	1	1	1229	166	926	1312	112	10481	3010	191	7142	255	0	219	689	166	2510	1364	74	80	622	68	2108	7579	3210	10257
Bacteria	Fusobacteria	Fusobacteriia	Fusobacteriales	Fusobacteriaceae	Fusobacterium	Fusobacterium_canifelinum	1	1	0	0	65	45	0	0	293	0	0	0	394	0	19	0	0	126	95	0	17	0	0	0	228	35
Bacteria	Bacteroidetes	Bacteroidia	Bacteroidales	Porphyromonadaceae	Gabonibacter	Gabonibacter_timonensis	1	1	0	0	0	0	0	0	0	0	0	0	0	0	0	0	0	0	0	0	0	0	0	0	160	0
Bacteria	Firmicutes	Bacilli	Bacillales	Family XI	Gemella	Gemella_haemolysans	1	0	0	0	1385	59	90	914	171	75	428	0	0	101	5	193	106	484	0	615	0	270	94	0	0	137
Bacteria	Proteobacteria	Alphaproteobacteria	Rhizobiales	Hyphomicrobiaceae	Gemmiger	Gemmiger_formicilis	1	1	2388	2260	2626	3342	1324	1027	728	789	1188	292	9	35	981	901	1336	2675	147	33	4908	3456	2404	1743	4266	470
Bacteria	Actinobacteria	Coriobacteriia	Coriobacteriales	Coriobacteriaceae	Gordonibacter	Gordonibacter_pamelaeae	1	1	0	0	0	0	0	0	5	54	7	0	0	0	0	0	0	0	0	0	0	0	0	0	8	0
Bacteria	Actinobacteria	Coriobacteriia	Coriobacteriales	Coriobacteriaceae	Gordonibacter	Gordonibacter_urolithinfaciens	1	1	0	0	0	0	0	0	0	25	34	0	0	0	0	0	0	0	0	0	0	0	0	0	0	0
Bacteria	Firmicutes	Bacilli	Lactobacillales	Carnobacteriaceae	Granulicatella	Granulicatella_adiacens	1	0	0	0	0	0	0	0	0	0	9	0	0	11	0	0	0	238	0	0	0	0	0	0	0	0
Bacteria	Firmicutes	Bacilli	Lactobacillales	Carnobacteriaceae	Granulicatella	Granulicatella_elegans	1	0	98	0	13	232	0	929	113	0	89	0	210	260	112	270	8	0	0	0	0	12	0	0	135	0
Bacteria	Firmicutes	Clostridia	Clostridiales	Clostridiaceae	Guyana	Guyana_massiliensis	1	1	1197	21	185	284	85	350	0	0	0	33	0	0	601	66	1462	3276	0	112	391	35	1908	1904	105	49
Bacteria	Proteobacteria	Gammaproteobacteria	Pasteurellales	Pasteurellaceae	Haemophilus	Haemophilus_aegyptius	1	0	0	0	0	0	0	0	0	0	0	0	0	0	0	0	0	0	0	0	0	0	16	0	0	0
Bacteria	Proteobacteria	Gammaproteobacteria	Oceanospirillales	Halomonadaceae	Halomonas	Halomonas_kenyensis	1	0	35	0	0	0	0	0	0	0	6	0	0	0	0	0	0	253	0	0	0	0	14	0	0	0
Bacteria	Proteobacteria	Gammaproteobacteria	Oceanospirillales	Halomonadaceae	Halomonas	Halomonas_lutea	1	0	0	0	0	0	0	0	0	0	51	0	0	0	0	0	0	0	0	0	0	0	0	0	0	0
Bacteria	Proteobacteria	Betaproteobacteria	Burkholderiales	Oxalobacteraceae	Herbaspirillum	Herbaspirillum_aquaticum	1	0	55	88	259	284	8	1197	286	5	160	9	0	46	540	59	51	571	0	216	34	342	15	0	0	970
Bacteria	Firmicutes	Erysipelotrichia	Erysipelotrichales	Erysipelotrichaceae	Holdemania	Holdemania_timonensis	1	1	29	190	21	6	21	9	5	21	0	0	0	0	10	0	0	23	0	0	17	0	0	20	51	0
Bacteria	Firmicutes	Clostridia	Clostridiales	Lachnospiraceae	Howardella	Howardella_ureilytica	1	1	0	0	0	0	0	0	0	0	0	0	0	0	21	17	33	189	0	0	0	0	0	176	45	0
Bacteria	Firmicutes	Clostridia	Clostridiales	Clostridiaceae	Hungatella	Hungatella_hathewayi	1	1	0	127	24	0	0	0	7	8	0	0	0	0	0	0	0	0	0	0	0	0	0	0	0	0
Bacteria	IHU_PP_75_Bacteria_1285	IHU_PC_75_Bacteria_1285	IHU_PO_75_Bacteria_1285	IHU PF 75 Bacteria 1285	IHU_PG_75_Bacteria_1285	IHU_PS_75_Bacteria_1285	0	unknown	0	0	0	0	0	0	0	0	0	0	0	0	0	5	5	0	0	0	0	0	0	0	0	0
Bacteria	IHU_PP_77_Bacteria_2992	IHU_PC_77_Bacteria_2992	IHU_PO_77_Bacteria_2992	IHU PF 77 Bacteria 2992	IHU_PG_77_Bacteria_2992	IHU_PS_77_Bacteria_2992	0	unknown	0	0	0	0	0	0	0	0	0	0	0	0	7	13	0	0	0	0	0	0	0	0	0	0
Bacteria	IHU_PP_80_Bacteria_1144	IHU_PC_80_Bacteria_1144	IHU_PO_80_Bacteria_1144	IHU PF 80 Bacteria 1144	IHU_PG_80_Bacteria_1144	IHU_PS_80_Bacteria_1144	0	unknown	7	5	0	0	0	0	0	0	0	0	0	0	52	65	68	0	0	0	0	0	0	36	21	15
Bacteria	IHU_PP_80_Bacteria_2464	IHU_PC_80_Bacteria_2464	IHU_PO_80_Bacteria_2464	IHU PF 80 Bacteria 2464	IHU_PG_80_Bacteria_2464	IHU_PS_80_Bacteria_2464	0	unknown	0	0	0	0	0	0	0	0	0	0	0	0	0	0	0	0	0	0	0	0	0	5	10	0
Bacteria	IHU_PP_82_Bacteria_1465	IHU_PC_82_Bacteria_1465	IHU_PO_82_Bacteria_1465	IHU PF 82 Bacteria 1465	IHU_PG_82_Bacteria_1465	IHU_PS_82_Bacteria_1465	0	unknown	0	0	0	0	0	0	0	0	0	0	0	0	9	16	11	0	0	0	0	0	0	5	10	0
Bacteria	IHU_PP_82_Bacteria_1877	IHU_PC_82_Bacteria_1877	IHU_PO_82_Bacteria_1877	IHU PF 82 Bacteria 1877	IHU_PG_82_Bacteria_1877	IHU_PS_82_Bacteria_1877	0	unknown	0	0	0	0	0	0	0	0	0	0	0	0	0	0	0	0	0	0	0	0	0	112	863	0
Bacteria	IHU_PP_82_Bacteria_2083	IHU_PC_82_Bacteria_2083	IHU_PO_82_Bacteria_2083	IHU PF 82 Bacteria 2083	IHU_PG_82_Bacteria_2083	IHU_PS_82_Bacteria_2083	0	unknown	0	0	0	0	0	0	0	0	0	0	0	0	0	0	0	0	0	0	0	0	0	7	0	0
Bacteria	IHU_PP_82_Bacteria_2197	IHU_PC_82_Bacteria_2197	IHU_PO_82_Bacteria_2197	IHU PF 82 Bacteria 2197	IHU_PG_82_Bacteria_2197	IHU_PS_82_Bacteria_2197	0	unknown	0	0	0	0	0	0	0	0	0	0	0	0	0	0	0	0	0	0	0	0	0	5	12	0
Bacteria	IHU_PP_82_Bacteria_341	IHU_PC_82_Bacteria_341	IHU_PO_82_Bacteria_341	IHU PF 82 Bacteria 341	IHU_PG_82_Bacteria_341	IHU_PS_82_Bacteria_341	0	unknown	35	0	0	0	0	5	0	0	0	0	0	0	6	0	5	24	0	0	0	0	23	0	0	0
Bacteria	IHU_PP_82_Bacteria_505	IHU_PC_82_Bacteria_505	IHU_PO_82_Bacteria_505	IHU PF 82 Bacteria 505	IHU_PG_82_Bacteria_505	IHU_PS_82_Bacteria_505	0	unknown	87	0	0	6	0	0	0	0	0	0	0	0	18	0	43	61	0	0	21	0	81	18	0	0
Bacteria	IHU_PP_82_Bacteria_53163	IHU_PC_82_Bacteria_53163	IHU_PO_82_Bacteria_53163	IHU PF 82 Bacteria 53163	IHU_PG_82_Bacteria_53163	IHU_PS_82_Bacteria_53163	0	unknown	0	0	0	0	0	0	0	0	0	0	0	0	0	0	0	0	0	0	0	6	0	0	0	0
Bacteria	IHU_PP_82_Bacteria_58906	IHU_PC_82_Bacteria_58906	IHU_PO_82_Bacteria_58906	IHU PF 82 Bacteria 58906	IHU_PG_82_Bacteria_58906	IHU_PS_82_Bacteria_58906	0	unknown	0	22	0	0	0	0	0	0	0	0	0	0	0	0	0	0	0	0	0	0	0	0	0	0
Bacteria	IHU_PP_82_Bacteria_68924	IHU_PC_82_Bacteria_68924	IHU_PO_82_Bacteria_68924	IHU PF 82 Bacteria 68924	IHU_PG_82_Bacteria_68924	IHU_PS_82_Bacteria_68924	0	unknown	0	6	0	0	0	0	0	0	0	0	0	0	0	0	0	0	0	0	0	6	0	0	0	0
Bacteria	IHU_PP_83_Bacteria_167	IHU_PC_83_Bacteria_167	IHU_PO_83_Bacteria_167	IHU PF 83 Bacteria 167	IHU_PG_83_Bacteria_167	IHU_PS_83_Bacteria_167	0	unknown	0	0	0	0	0	0	0	13	0	0	0	0	0	0	0	0	0	0	0	0	0	5	10	0
Bacteria	IHU_PP_83_Bacteria_329	IHU_PC_83_Bacteria_329	IHU_PO_83_Bacteria_329	IHU PF 83 Bacteria 329	IHU_PG_83_Bacteria_329	IHU_PS_83_Bacteria_329	0	unknown	11	0	0	0	0	0	0	0	0	0	0	0	0	0	0	6	0	0	0	0	7	6	0	0
Bacteria	IHU_PP_83_Bacteria_381	IHU_PC_83_Bacteria_381	IHU_PO_83_Bacteria_381	IHU PF 83 Bacteria 381	IHU_PG_83_Bacteria_381	IHU_PS_83_Bacteria_381	0	unknown	0	0	0	0	0	0	0	8	0	0	0	0	0	0	0	0	0	0	0	0	0	0	0	0
Bacteria	IHU_PP_83_Bacteria_39661	IHU_PC_83_Bacteria_39661	IHU_PO_83_Bacteria_39661	IHU PF 83 Bacteria 39661	IHU_PG_83_Bacteria_39661	IHU_PS_83_Bacteria_39661	0	unknown	0	27	0	0	0	0	0	0	0	0	0	0	0	0	0	0	0	0	0	0	0	0	0	0
Bacteria	IHU_PP_83_Bacteria_40569	IHU_PC_83_Bacteria_40569	IHU_PO_83_Bacteria_40569	IHU PF 83 Bacteria 40569	IHU_PG_83_Bacteria_40569	IHU_PS_83_Bacteria_40569	0	unknown	0	0	0	0	6	0	0	0	0	0	0	0	0	0	0	0	0	0	0	5	0	0	0	0
Bacteria	IHU_PP_83_Bacteria_450	IHU_PC_83_Bacteria_450	IHU_PO_83_Bacteria_450	IHU PF 83 Bacteria 450	IHU_PG_83_Bacteria_450	IHU_PS_83_Bacteria_450	0	unknown	0	0	0	0	0	0	0	0	0	0	0	0	0	0	0	31	0	0	0	0	0	0	0	0
Bacteria	IHU_PP_83_Bacteria_472	IHU_PC_83_Bacteria_472	IHU_PO_83_Bacteria_472	IHU PF 83 Bacteria 472	IHU_PG_83_Bacteria_472	IHU_PS_83_Bacteria_472	0	unknown	0	0	0	0	0	0	0	0	0	0	0	0	0	0	0	9	0	0	0	0	0	0	0	0
Bacteria	IHU_PP_83_Bacteria_51306	IHU_PC_83_Bacteria_51306	IHU_PO_83_Bacteria_51306	IHU PF 83 Bacteria 51306	IHU_PG_83_Bacteria_51306	IHU_PS_83_Bacteria_51306	0	unknown	17	6	0	0	0	0	0	0	0	0	0	0	0	0	0	0	0	0	0	0	0	0	0	0
Bacteria	IHU_PP_84_Bacteria_1143	IHU_PC_84_Bacteria_1143	IHU_PO_84_Bacteria_1143	IHU PF 84 Bacteria 1143	IHU_PG_84_Bacteria_1143	IHU_PS_84_Bacteria_1143	0	unknown	0	0	0	0	0	0	0	0	0	0	0	0	0	35	0	0	0	0	0	0	0	0	0	0
Bacteria	IHU_PP_84_Bacteria_1669	IHU_PC_84_Bacteria_1669	IHU_PO_84_Bacteria_1669	IHU PF 84 Bacteria 1669	IHU_PG_84_Bacteria_1669	IHU_PS_84_Bacteria_1669	0	unknown	0	0	0	0	0	0	0	0	0	0	0	0	33	49	53	0	0	0	0	0	0	11	8	0
Bacteria	IHU_PP_84_Bacteria_1678	IHU_PC_84_Bacteria_1678	IHU_PO_84_Bacteria_1678	IHU PF 84 Bacteria 1678	IHU_PG_84_Bacteria_1678	IHU_PS_84_Bacteria_1678	0	unknown	23	9	20	20	8	0	5	7	18	0	0	0	0	7	9	18	0	0	47	31	19	21	23	0
Bacteria	IHU_PP_84_Bacteria_2183	IHU_PC_84_Bacteria_2183	IHU_PO_84_Bacteria_2183	IHU PF 84 Bacteria 2183	IHU_PG_84_Bacteria_2183	IHU_PS_84_Bacteria_2183	0	unknown	0	0	0	0	0	0	0	0	0	0	0	0	6	0	0	0	0	0	0	0	0	0	0	0
Bacteria	IHU_PP_84_Bacteria_229	IHU_PC_84_Bacteria_229	IHU_PO_84_Bacteria_229	IHU PF 84 Bacteria 229	IHU_PG_84_Bacteria_229	IHU_PS_84_Bacteria_229	0	unknown	0	0	0	0	0	0	0	0	0	0	0	0	0	0	0	0	0	0	0	0	0	6	6	0
Bacteria	IHU_PP_84_Bacteria_261	IHU_PC_84_Bacteria_261	IHU_PO_84_Bacteria_261	IHU PF 84 Bacteria 261	IHU_PG_84_Bacteria_261	IHU_PS_84_Bacteria_261	0	unknown	0	0	0	0	0	0	0	6	0	0	0	0	0	0	0	0	0	0	0	0	0	29	35	7
Bacteria	IHU_PP_84_Bacteria_26447	IHU_PC_84_Bacteria_26447	IHU_PO_84_Bacteria_26447	IHU PF 84 Bacteria 26447	IHU_PG_84_Bacteria_26447	IHU_PS_84_Bacteria_26447	0	unknown	0	0	0	5	7	0	0	0	0	0	0	0	0	0	0	0	0	0	0	11	5	0	0	0
Bacteria	IHU_PP_84_Bacteria_44843	IHU_PC_84_Bacteria_44843	IHU_PO_84_Bacteria_44843	IHU PF 84 Bacteria 44843	IHU_PG_84_Bacteria_44843	IHU_PS_84_Bacteria_44843	0	unknown	0	5	0	0	0	0	0	0	0	0	0	0	0	0	0	0	0	0	0	15	0	0	0	0
Bacteria	IHU_PP_84_Bacteria_497	IHU_PC_84_Bacteria_497	IHU_PO_84_Bacteria_497	IHU PF 84 Bacteria 497	IHU_PG_84_Bacteria_497	IHU_PS_84_Bacteria_497	0	unknown	0	0	0	0	0	0	21	45	10	0	0	0	5	7	0	0	0	0	0	0	0	0	0	0
Bacteria	IHU_PP_84_Bacteria_53038	IHU_PC_84_Bacteria_53038	IHU_PO_84_Bacteria_53038	IHU PF 84 Bacteria 53038	IHU_PG_84_Bacteria_53038	IHU_PS_84_Bacteria_53038	0	unknown	0	40	0	0	0	0	0	0	0	0	0	0	0	0	0	0	0	0	0	9	0	0	0	0
Bacteria	IHU_PP_84_Bacteria_55607	IHU_PC_84_Bacteria_55607	IHU_PO_84_Bacteria_55607	IHU PF 84 Bacteria 55607	IHU_PG_84_Bacteria_55607	IHU_PS_84_Bacteria_55607	0	unknown	0	13	0	11	18	0	0	0	0	0	0	0	0	5	0	22	0	0	9	72	52	0	0	0
Bacteria	IHU_PP_85_Bacteria_120	IHU_PC_85_Bacteria_120	IHU_PO_85_Bacteria_120	IHU PF 85 Bacteria 120	IHU_PG_85_Bacteria_120	IHU_PS_85_Bacteria_120	0	unknown	0	0	0	0	0	0	0	0	0	0	0	0	0	0	0	0	0	0	0	0	0	0	14	0
Bacteria	IHU_PP_85_Bacteria_1323	IHU_PC_85_Bacteria_1323	IHU_PO_85_Bacteria_1323	IHU PF 85 Bacteria 1323	IHU_PG_85_Bacteria_1323	IHU_PS_85_Bacteria_1323	0	unknown	287	28	886	0	0	0	0	0	0	238	35	70	0	0	0	0	0	0	0	0	0	0	0	0
Bacteria	IHU_PP_85_Bacteria_2020	IHU_PC_85_Bacteria_2020	IHU_PO_85_Bacteria_2020	IHU PF 85 Bacteria 2020	IHU_PG_85_Bacteria_2020	IHU_PS_85_Bacteria_2020	0	unknown	0	0	0	0	0	0	0	0	0	0	0	0	0	0	0	0	0	0	0	0	0	0	13	0
Bacteria	IHU_PP_85_Bacteria_2034	IHU_PC_85_Bacteria_2034	IHU_PO_85_Bacteria_2034	IHU PF 85 Bacteria 2034	IHU_PG_85_Bacteria_2034	IHU_PS_85_Bacteria_2034	0	unknown	0	0	0	0	0	0	0	5	0	0	0	0	0	0	0	0	0	0	0	0	0	0	0	0
Bacteria	IHU_PP_85_Bacteria_204	IHU_PC_85_Bacteria_204	IHU_PO_85_Bacteria_204	IHU PF 85 Bacteria 204	IHU_PG_85_Bacteria_204	IHU_PS_85_Bacteria_204	0	unknown	0	0	0	0	0	0	0	5	0	0	0	0	0	0	0	0	0	0	0	0	0	0	0	0
Bacteria	IHU_PP_85_Bacteria_2081	IHU_PC_85_Bacteria_2081	IHU_PO_85_Bacteria_2081	IHU PF 85 Bacteria 2081	IHU_PG_85_Bacteria_2081	IHU_PS_85_Bacteria_2081	0	unknown	0	0	0	0	0	0	0	0	0	0	0	0	24	25	38	0	0	0	0	0	0	27	58	5
Bacteria	IHU_PP_85_Bacteria_215	IHU_PC_85_Bacteria_215	IHU_PO_85_Bacteria_215	IHU PF 85 Bacteria 215	IHU_PG_85_Bacteria_215	IHU_PS_85_Bacteria_215	0	unknown	0	0	0	0	0	0	0	0	0	0	0	0	0	0	0	0	0	0	0	0	0	8	0	0
Bacteria	IHU_PP_85_Bacteria_2681	IHU_PC_85_Bacteria_2681	IHU_PO_85_Bacteria_2681	IHU PF 85 Bacteria 2681	IHU_PG_85_Bacteria_2681	IHU_PS_85_Bacteria_2681	0	unknown	0	0	0	0	0	0	0	0	0	0	0	0	0	0	9	0	0	0	0	0	0	0	0	0
Bacteria	IHU_PP_85_Bacteria_34426	IHU_PC_85_Bacteria_34426	IHU_PO_85_Bacteria_34426	IHU PF 85 Bacteria 34426	IHU_PG_85_Bacteria_34426	IHU_PS_85_Bacteria_34426	0	unknown	13	15	8	0	0	0	0	0	0	0	0	0	0	0	5	0	0	0	0	0	0	0	0	0
Bacteria	IHU_PP_85_Bacteria_45102	IHU_PC_85_Bacteria_45102	IHU_PO_85_Bacteria_45102	IHU PF 85 Bacteria 45102	IHU_PG_85_Bacteria_45102	IHU_PS_85_Bacteria_45102	0	unknown	0	8	0	0	0	0	0	0	0	0	0	0	0	0	0	0	0	0	0	0	0	0	0	0
Bacteria	IHU_PP_85_Bacteria_559	IHU_PC_85_Bacteria_559	IHU_PO_85_Bacteria_559	IHU PF 85 Bacteria 559	IHU_PG_85_Bacteria_559	IHU_PS_85_Bacteria_559	0	unknown	33	0	0	0	0	0	0	0	0	0	0	0	0	0	15	17	0	0	5	0	44	0	0	0
Bacteria	IHU_PP_85_Bacteria_61040	IHU_PC_85_Bacteria_61040	IHU_PO_85_Bacteria_61040	IHU PF 85 Bacteria 61040	IHU_PG_85_Bacteria_61040	IHU_PS_85_Bacteria_61040	0	unknown	0	5	0	0	0	0	0	12	0	0	0	0	0	0	0	5	0	0	0	20	0	0	0	0
Bacteria	IHU_PP_86_Bacteria_112473	IHU_PC_86_Bacteria_112473	IHU_PO_86_Bacteria_112473	IHU PF 86 Bacteria 112473	IHU_PG_86_Bacteria_112473	IHU_PS_86_Bacteria_112473	0	unknown	0	0	0	0	0	0	0	0	0	0	0	0	0	0	116	0	0	0	0	0	0	0	0	0
Bacteria	IHU_PP_86_Bacteria_28647	IHU_PC_86_Bacteria_28647	IHU_PO_86_Bacteria_28647	IHU PF 86 Bacteria 28647	IHU_PG_86_Bacteria_28647	IHU_PS_86_Bacteria_28647	0	unknown	0	0	0	0	6	0	0	0	0	0	0	0	0	0	0	5	0	0	0	37	6	0	0	0
Bacteria	IHU_PP_86_Bacteria_39067	IHU_PC_86_Bacteria_39067	IHU_PO_86_Bacteria_39067	IHU PF 86 Bacteria 39067	IHU_PG_86_Bacteria_39067	IHU_PS_86_Bacteria_39067	0	unknown	0	0	0	0	0	0	0	0	0	0	0	0	23	0	0	0	0	0	0	0	0	0	0	0
Bacteria	IHU_PP_86_Bacteria_39094	IHU_PC_86_Bacteria_39094	IHU_PO_86_Bacteria_39094	IHU PF 86 Bacteria 39094	IHU_PG_86_Bacteria_39094	IHU_PS_86_Bacteria_39094	0	unknown	0	0	0	0	0	0	0	0	0	0	0	0	0	0	0	14	0	0	0	0	0	0	0	0
Bacteria	IHU_PP_86_Bacteria_418	IHU_PC_86_Bacteria_418	IHU_PO_86_Bacteria_418	IHU PF 86 Bacteria 418	IHU_PG_86_Bacteria_418	IHU_PS_86_Bacteria_418	0	unknown	16	0	0	0	0	0	89	0	0	0	0	0	0	421	0	0	0	0	0	0	0	0	0	0
Bacteria	IHU_PP_86_Bacteria_43059	IHU_PC_86_Bacteria_43059	IHU_PO_86_Bacteria_43059	IHU PF 86 Bacteria 43059	IHU_PG_86_Bacteria_43059	IHU_PS_86_Bacteria_43059	0	unknown	0	0	6	0	0	0	0	0	0	0	0	0	0	9	0	0	0	0	0	10	0	0	0	0
Bacteria	IHU_PP_86_Bacteria_48427	IHU_PC_86_Bacteria_48427	IHU_PO_86_Bacteria_48427	IHU PF 86 Bacteria 48427	IHU_PG_86_Bacteria_48427	IHU_PS_86_Bacteria_48427	0	unknown	0	16	15	0	0	0	0	0	0	0	0	0	0	0	0	0	0	0	0	0	0	0	0	0
Bacteria	IHU_PP_86_Bacteria_535	IHU_PC_86_Bacteria_535	IHU_PO_86_Bacteria_535	IHU PF 86 Bacteria 535	IHU_PG_86_Bacteria_535	IHU_PS_86_Bacteria_535	0	unknown	0	0	0	0	0	0	0	0	0	0	0	0	0	0	0	0	0	0	0	0	0	12	0	0
Bacteria	IHU_PP_86_Bacteria_53857	IHU_PC_86_Bacteria_53857	IHU_PO_86_Bacteria_53857	IHU PF 86 Bacteria 53857	IHU_PG_86_Bacteria_53857	IHU_PS_86_Bacteria_53857	0	unknown	0	0	0	0	0	0	0	0	0	0	0	0	0	0	0	0	0	0	6	11	0	0	0	0
Bacteria	IHU_PP_86_Bacteria_589	IHU_PC_86_Bacteria_589	IHU_PO_86_Bacteria_589	IHU PF 86 Bacteria 589	IHU_PG_86_Bacteria_589	IHU_PS_86_Bacteria_589	0	unknown	0	0	0	0	0	0	9	0	0	0	0	0	0	0	0	0	0	0	0	0	0	0	0	0
Bacteria	IHU_PP_87_Bacteria_137	IHU_PC_87_Bacteria_137	IHU_PO_87_Bacteria_137	IHU PF 87 Bacteria 137	IHU_PG_87_Bacteria_137	IHU_PS_87_Bacteria_137	0	unknown	17	0	0	43	14	24	54	32	34	0	7	0	13	0	10	0	0	0	7	10	20	12	14	12
Bacteria	IHU_PP_87_Bacteria_1786	IHU_PC_87_Bacteria_1786	IHU_PO_87_Bacteria_1786	IHU PF 87 Bacteria 1786	IHU_PG_87_Bacteria_1786	IHU_PS_87_Bacteria_1786	0	unknown	6	0	0	0	0	0	0	6	7	0	0	0	0	0	0	0	0	0	0	0	0	0	0	0
Bacteria	IHU_PP_87_Bacteria_1827	IHU_PC_87_Bacteria_1827	IHU_PO_87_Bacteria_1827	IHU PF 87 Bacteria 1827	IHU_PG_87_Bacteria_1827	IHU_PS_87_Bacteria_1827	0	unknown	0	0	0	0	0	0	0	0	0	0	0	0	51	92	71	0	0	0	0	0	0	5	5	0
Bacteria	IHU_PP_87_Bacteria_2019	IHU_PC_87_Bacteria_2019	IHU_PO_87_Bacteria_2019	IHU PF 87 Bacteria 2019	IHU_PG_87_Bacteria_2019	IHU_PS_87_Bacteria_2019	0	unknown	0	0	0	0	0	0	0	0	0	0	0	0	0	7	12	0	0	0	0	0	0	0	9	0
Bacteria	IHU_PP_87_Bacteria_2379	IHU_PC_87_Bacteria_2379	IHU_PO_87_Bacteria_2379	IHU PF 87 Bacteria 2379	IHU_PG_87_Bacteria_2379	IHU_PS_87_Bacteria_2379	0	unknown	0	0	0	0	0	0	0	0	0	0	0	0	9	0	13	0	0	0	0	0	0	0	0	0
Bacteria	IHU_PP_87_Bacteria_302	IHU_PC_87_Bacteria_302	IHU_PO_87_Bacteria_302	IHU PF 87 Bacteria 302	IHU_PG_87_Bacteria_302	IHU_PS_87_Bacteria_302	0	unknown	0	0	0	0	0	0	8	0	8	0	0	0	0	0	0	0	0	0	0	0	0	20	9	9
Bacteria	IHU_PP_87_Bacteria_33745	IHU_PC_87_Bacteria_33745	IHU_PO_87_Bacteria_33745	IHU PF 87 Bacteria 33745	IHU_PG_87_Bacteria_33745	IHU_PS_87_Bacteria_33745	0	unknown	0	20	0	0	0	0	0	0	0	0	0	0	0	0	0	0	0	0	0	0	0	0	0	0
Bacteria	IHU_PP_87_Bacteria_361	IHU_PC_87_Bacteria_361	IHU_PO_87_Bacteria_361	IHU PF 87 Bacteria 361	IHU_PG_87_Bacteria_361	IHU_PS_87_Bacteria_361	0	unknown	5	0	6	0	0	11	0	0	0	0	0	0	0	0	0	5	0	0	0	0	0	0	0	0
Bacteria	IHU_PP_87_Bacteria_405	IHU_PC_87_Bacteria_405	IHU_PO_87_Bacteria_405	IHU PF 87 Bacteria 405	IHU_PG_87_Bacteria_405	IHU_PS_87_Bacteria_405	0	unknown	0	0	17	13	0	68	0	0	0	0	0	0	0	0	0	0	0	0	0	0	0	19	0	0
Bacteria	IHU_PP_87_Bacteria_41753	IHU_PC_87_Bacteria_41753	IHU_PO_87_Bacteria_41753	IHU PF 87 Bacteria 41753	IHU_PG_87_Bacteria_41753	IHU_PS_87_Bacteria_41753	0	unknown	0	5	0	0	0	0	0	0	0	0	0	0	0	0	0	0	0	0	0	0	0	0	0	0
Bacteria	IHU_PP_87_Bacteria_575	IHU_PC_87_Bacteria_575	IHU_PO_87_Bacteria_575	IHU PF 87 Bacteria 575	IHU_PG_87_Bacteria_575	IHU_PS_87_Bacteria_575	0	unknown	0	0	0	5	0	0	0	0	0	0	0	0	0	0	0	0	0	0	0	0	0	0	0	0
Bacteria	IHU_PP_88_Bacteria_24332	IHU_PC_88_Bacteria_24332	IHU_PO_88_Bacteria_24332	IHU PF 88 Bacteria 24332	IHU_PG_88_Bacteria_24332	IHU_PS_88_Bacteria_24332	0	unknown	0	0	0	0	0	0	0	0	0	0	0	0	0	0	0	0	0	0	0	0	0	35	89	0
Bacteria	IHU_PP_88_Bacteria_278	IHU_PC_88_Bacteria_278	IHU_PO_88_Bacteria_278	IHU PF 88 Bacteria 278	IHU_PG_88_Bacteria_278	IHU_PS_88_Bacteria_278	0	unknown	0	0	0	0	0	0	0	0	0	0	0	0	0	0	0	0	0	0	0	0	6	0	0	0
Bacteria	IHU_PP_88_Bacteria_31	IHU_PC_88_Bacteria_31	IHU_PO_88_Bacteria_31	IHU PF 88 Bacteria 31	IHU_PG_88_Bacteria_31	IHU_PS_88_Bacteria_31	0	unknown	6	0	0	49	0	0	19	6	23	0	0	0	7	0	0	0	0	0	0	0	0	0	0	0
Bacteria	IHU_PP_88_Bacteria_324	IHU_PC_88_Bacteria_324	IHU_PO_88_Bacteria_324	IHU PF 88 Bacteria 324	IHU_PG_88_Bacteria_324	IHU_PS_88_Bacteria_324	0	unknown	95	145	145	221	235	0	23	15	221	65	0	13	37	0	139	456	6	221	820	240	519	16	253	0
Bacteria	IHU_PP_88_Bacteria_42960	IHU_PC_88_Bacteria_42960	IHU_PO_88_Bacteria_42960	IHU PF 88 Bacteria 42960	IHU_PG_88_Bacteria_42960	IHU_PS_88_Bacteria_42960	0	unknown	0	0	0	0	0	5	0	0	0	0	0	0	0	0	0	0	0	0	0	0	0	0	0	0
Bacteria	IHU_PP_88_Bacteria_52719	IHU_PC_88_Bacteria_52719	IHU_PO_88_Bacteria_52719	IHU PF 88 Bacteria 52719	IHU_PG_88_Bacteria_52719	IHU_PS_88_Bacteria_52719	0	unknown	0	0	0	0	0	0	0	0	0	0	0	0	0	0	0	0	0	0	0	0	0	0	123	0
Bacteria	IHU_PP_88_Bacteria_60647	IHU_PC_88_Bacteria_60647	IHU_PO_88_Bacteria_60647	IHU PF 88 Bacteria 60647	IHU_PG_88_Bacteria_60647	IHU_PS_88_Bacteria_60647	0	unknown	0	15	0	8	18	9	0	16	5	0	0	0	0	0	0	24	0	0	15	29	21	0	0	5
Bacteria	IHU_PP_88_Bacteria_72791	IHU_PC_88_Bacteria_72791	IHU_PO_88_Bacteria_72791	IHU PF 88 Bacteria 72791	IHU_PG_88_Bacteria_72791	IHU_PS_88_Bacteria_72791	0	unknown	0	0	0	0	0	0	0	0	0	0	0	0	0	0	0	0	0	0	0	0	7	0	0	0
Bacteria	IHU_PP_89_Bacteria_1414	IHU_PC_89_Bacteria_1414	IHU_PO_89_Bacteria_1414	IHU PF 89 Bacteria 1414	IHU_PG_89_Bacteria_1414	IHU_PS_89_Bacteria_1414	0	unknown	0	0	0	0	0	0	0	0	0	0	0	0	0	0	0	0	0	0	0	0	0	6	0	0
Bacteria	IHU_PP_89_Bacteria_1430	IHU_PC_89_Bacteria_1430	IHU_PO_89_Bacteria_1430	IHU PF 89 Bacteria 1430	IHU_PG_89_Bacteria_1430	IHU_PS_89_Bacteria_1430	0	unknown	0	5	0	0	0	0	0	0	0	0	0	0	5	19	0	0	0	0	0	0	0	0	0	0
Bacteria	IHU_PP_89_Bacteria_1594	IHU_PC_89_Bacteria_1594	IHU_PO_89_Bacteria_1594	IHU PF 89 Bacteria 1594	IHU_PG_89_Bacteria_1594	IHU_PS_89_Bacteria_1594	0	unknown	31	5	25	8	0	0	0	0	0	0	0	0	0	0	0	0	0	0	7	5	0	0	7	0
Bacteria	IHU_PP_89_Bacteria_1651	IHU_PC_89_Bacteria_1651	IHU_PO_89_Bacteria_1651	IHU PF 89 Bacteria 1651	IHU_PG_89_Bacteria_1651	IHU_PS_89_Bacteria_1651	0	unknown	0	5	0	0	0	0	0	0	0	0	0	0	0	0	0	0	0	0	0	0	0	0	17	0
Bacteria	IHU_PP_89_Bacteria_1735	IHU_PC_89_Bacteria_1735	IHU_PO_89_Bacteria_1735	IHU PF 89 Bacteria 1735	IHU_PG_89_Bacteria_1735	IHU_PS_89_Bacteria_1735	0	unknown	0	0	0	0	0	0	0	0	0	0	0	0	16	0	30	0	0	0	0	0	0	32	0	0
Bacteria	IHU_PP_89_Bacteria_2647	IHU_PC_89_Bacteria_2647	IHU_PO_89_Bacteria_2647	IHU PF 89 Bacteria 2647	IHU_PG_89_Bacteria_2647	IHU_PS_89_Bacteria_2647	0	unknown	0	0	0	0	0	0	0	0	0	0	0	0	0	20	110	0	0	0	0	0	0	0	0	0
Bacteria	IHU_PP_89_Bacteria_274786	IHU_PC_89_Bacteria_274786	IHU_PO_89_Bacteria_274786	IHU PF 89 Bacteria 274786	IHU_PG_89_Bacteria_274786	IHU_PS_89_Bacteria_274786	0	unknown	0	0	0	0	0	0	0	0	0	0	0	0	0	0	0	0	0	0	0	0	14	0	0	0
Bacteria	IHU_PP_89_Bacteria_2928	IHU_PC_89_Bacteria_2928	IHU_PO_89_Bacteria_2928	IHU PF 89 Bacteria 2928	IHU_PG_89_Bacteria_2928	IHU_PS_89_Bacteria_2928	0	unknown	12	0	0	0	0	9	0	5	5	0	0	0	16	12	17	0	0	0	0	0	5	0	8	7
Bacteria	IHU_PP_89_Bacteria_30073	IHU_PC_89_Bacteria_30073	IHU_PO_89_Bacteria_30073	IHU PF 89 Bacteria 30073	IHU_PG_89_Bacteria_30073	IHU_PS_89_Bacteria_30073	0	unknown	0	0	5	0	0	0	0	0	0	0	0	0	0	0	0	0	0	0	0	0	0	0	0	0
Bacteria	IHU_PP_89_Bacteria_32746	IHU_PC_89_Bacteria_32746	IHU_PO_89_Bacteria_32746	IHU PF 89 Bacteria 32746	IHU_PG_89_Bacteria_32746	IHU_PS_89_Bacteria_32746	0	unknown	0	0	0	0	0	0	0	0	0	0	0	0	0	0	0	0	0	0	0	0	0	9	13	0
Bacteria	IHU_PP_89_Bacteria_33142	IHU_PC_89_Bacteria_33142	IHU_PO_89_Bacteria_33142	IHU PF 89 Bacteria 33142	IHU_PG_89_Bacteria_33142	IHU_PS_89_Bacteria_33142	0	unknown	0	0	0	0	0	0	0	0	0	0	0	0	0	10	17	7	0	0	0	0	0	0	0	0
Bacteria	IHU_PP_89_Bacteria_363	IHU_PC_89_Bacteria_363	IHU_PO_89_Bacteria_363	IHU PF 89 Bacteria 363	IHU_PG_89_Bacteria_363	IHU_PS_89_Bacteria_363	0	unknown	0	0	0	5	0	0	7	0	14	0	0	0	0	0	0	0	0	0	0	0	0	0	0	0
Bacteria	IHU_PP_89_Bacteria_390	IHU_PC_89_Bacteria_390	IHU_PO_89_Bacteria_390	IHU PF 89 Bacteria 390	IHU_PG_89_Bacteria_390	IHU_PS_89_Bacteria_390	0	unknown	0	0	0	0	0	0	7	0	11	0	0	0	0	0	0	0	0	0	0	0	0	0	0	0
Bacteria	IHU_PP_89_Bacteria_49966	IHU_PC_89_Bacteria_49966	IHU_PO_89_Bacteria_49966	IHU PF 89 Bacteria 49966	IHU_PG_89_Bacteria_49966	IHU_PS_89_Bacteria_49966	0	unknown	8	45	0	0	19	9	145	921	202	0	0	0	0	0	5	19	0	0	15	19	14	9	43	37
Bacteria	IHU_PP_89_Bacteria_557	IHU_PC_89_Bacteria_557	IHU_PO_89_Bacteria_557	IHU PF 89 Bacteria 557	IHU_PG_89_Bacteria_557	IHU_PS_89_Bacteria_557	0	unknown	0	0	5	0	0	0	0	0	6	0	0	0	0	0	0	0	0	0	0	0	0	0	0	0
Bacteria	IHU_PP_89_Bacteria_63409	IHU_PC_89_Bacteria_63409	IHU_PO_89_Bacteria_63409	IHU PF 89 Bacteria 63409	IHU_PG_89_Bacteria_63409	IHU_PS_89_Bacteria_63409	0	unknown	8	0	0	0	0	0	0	0	0	0	0	0	0	0	0	0	0	0	0	0	0	0	0	0
Bacteria	IHU_PP_89_Bacteria_64708	IHU_PC_89_Bacteria_64708	IHU_PO_89_Bacteria_64708	IHU PF 89 Bacteria 64708	IHU_PG_89_Bacteria_64708	IHU_PS_89_Bacteria_64708	0	unknown	0	0	0	0	0	0	0	0	0	0	0	0	33	224	18	0	0	0	0	0	0	0	0	0
Bacteria	IHU_PP_89_Bacteria_70028	IHU_PC_89_Bacteria_70028	IHU_PO_89_Bacteria_70028	IHU PF 89 Bacteria 70028	IHU_PG_89_Bacteria_70028	IHU_PS_89_Bacteria_70028	0	unknown	10	6	0	0	0	0	0	0	0	0	0	0	0	0	0	0	0	0	11	0	6	0	6	0
Bacteria	IHU_PP_89_Bacteria_73148	IHU_PC_89_Bacteria_73148	IHU_PO_89_Bacteria_73148	IHU PF 89 Bacteria 73148	IHU_PG_89_Bacteria_73148	IHU_PS_89_Bacteria_73148	0	unknown	0	0	0	0	0	0	0	0	0	0	0	0	0	0	0	0	0	0	0	0	0	0	0	8
Bacteria	Proteobacteria	Alphaproteobacteria	Rhizobiales	Bradyrhizobiaceae	IHU_PG_90_Bradyrhizobiaceae_258002	IHU_PS_90_Bradyrhizobiaceae_258002	0	0	0	0	0	0	7	0	0	0	0	0	0	0	0	0	0	0	0	0	0	9	0	0	0	0
Bacteria	Firmicutes	Clostridia	Clostridiales	Clostridiaceae	IHU_PG_90_Clostridiaceae_330	IHU_PS_90_Clostridiaceae_330	0	1	5	0	0	0	0	0	0	0	0	0	0	0	0	0	0	8	0	0	0	0	0	0	0	0
Bacteria	Actinobacteria	Coriobacteriia	Coriobacteriales	Coriobacteriaceae	IHU_PG_90_Coriobacteriaceae_1746	IHU_PS_90_Coriobacteriaceae_1746	0	1	8	0	0	0	0	0	0	0	0	0	0	0	0	0	0	0	0	0	0	0	0	0	0	0
Bacteria	Proteobacteria	Gammaproteobacteria	Enterobacteriales	Enterobacteriaceae	IHU_PG_90_Enterobacteriaceae_1692	IHU_PS_90_Enterobacteriaceae_1692	0	0	0	14	15	14	41	30	13	16	16	0	0	0	5	9	0	5	0	0	8	7	17	7	17	18
Bacteria	Firmicutes	Bacilli	Lactobacillales	Lactobacillaceae	IHU_PG_90_Lactobacillaceae_2624	IHU_PS_90_Lactobacillaceae_2624	0	0	0	0	0	0	0	0	0	0	0	0	0	0	0	0	0	0	0	0	0	0	0	265	0	77
Bacteria	Proteobacteria	Gammaproteobacteria	Pasteurellales	Pasteurellaceae	IHU_PG_90_Pasteurellaceae_52235	IHU_PS_90_Pasteurellaceae_52235	0	0	0	0	0	0	0	0	0	0	0	0	0	0	0	0	0	0	0	0	0	0	17	0	0	0
Bacteria	Firmicutes	Clostridia	Clostridiales	Peptococcaceae	IHU_PG_90_Peptococcaceae_31148	IHU_PS_90_Peptococcaceae_31148	0	1	0	0	0	0	0	0	0	0	0	187	0	0	0	98	0	0	0	0	0	0	0	0	0	0
Bacteria	Bacteroidetes	Bacteroidia	Bacteroidales	Porphyromonadaceae	IHU_PG_90_Porphyromonadaceae_31931	IHU_PS_90_Porphyromonadaceae_31931	0	1	0	0	11	0	0	0	0	0	0	0	0	0	0	0	8	0	0	0	0	0	0	0	0	0
Bacteria	Bacteroidetes	Bacteroidia	Bacteroidales	Prevotellaceae	IHU_PG_90_Prevotellaceae_2482	IHU_PS_90_Prevotellaceae_2482	0	1	0	0	0	0	0	0	0	0	0	0	0	0	0	7	12	0	0	0	0	0	0	0	0	0
Bacteria	Bacteroidetes	Bacteroidia	Bacteroidales	Rikenellaceae	IHU_PG_90_Rikenellaceae_59773	IHU_PS_90_Rikenellaceae_59773	0	1	0	23	0	0	0	0	0	0	0	0	0	0	0	0	0	0	0	0	0	0	0	0	7	0
Bacteria	Firmicutes	Clostridia	Clostridiales	Ruminococcaceae	IHU_PG_90_Ruminococcaceae_1308	IHU_PS_90_Ruminococcaceae_1308	0	1	0	0	55	0	0	0	7	0	0	0	0	0	0	0	0	0	0	0	0	0	0	14	110	0
Bacteria	Firmicutes	Clostridia	Clostridiales	Ruminococcaceae	IHU_PG_90_Ruminococcaceae_72486	IHU_PS_90_Ruminococcaceae_72486	0	1	8	0	0	0	0	0	0	0	5	0	0	0	0	0	0	0	0	0	0	0	0	0	0	0
Bacteria	Firmicutes	Negativicutes	Veillonellales	Veillonellaceae	IHU_PG_90_Veillonellaceae_33722	IHU_PS_90_Veillonellaceae_33722	0	1	0	0	0	0	0	0	0	20	10	0	0	0	0	0	0	0	0	0	0	0	0	0	0	0
Bacteria	Bacteroidetes	Bacteroidia	Bacteroidales	Bacteroidaceae	IHU_PG_91_Bacteroidaceae_38067	IHU_PS_91_Bacteroidaceae_38067	0	1	0	0	0	0	0	0	0	0	0	0	0	0	0	0	0	0	0	0	0	0	0	7	60	0
Bacteria	Bacteroidetes	Bacteroidia	Bacteroidales	Bacteroidaceae	IHU_PG_91_Bacteroidaceae_47472	IHU_PS_91_Bacteroidaceae_47472	0	1	7	15	0	0	0	0	0	0	0	0	0	0	0	0	7	0	0	0	0	0	0	0	0	0
Bacteria	Bacteroidetes	Bacteroidia	Bacteroidales	Bacteroidaceae	IHU_PG_91_Bacteroidaceae_57339	IHU_PS_91_Bacteroidaceae_57339	0	1	0	10	0	0	0	0	0	0	0	0	0	0	0	0	0	0	0	0	0	0	0	0	0	0
Bacteria	Bacteroidetes	Bacteroidia	Bacteroidales	Bacteroidaceae	IHU_PG_91_Bacteroidaceae_62198	IHU_PS_91_Bacteroidaceae_62198	0	1	0	36	8	0	0	0	0	0	0	0	0	0	0	0	0	0	0	0	0	0	0	0	5	5
Bacteria	Actinobacteria	Actinobacteria	Bifidobacteriales	Bifidobacteriaceae	IHU_PG_91_Bifidobacteriaceae_1548	IHU_PS_91_Bifidobacteriaceae_1548	0	unknown	48	170	48	21	31	27	17	106	52	0	0	0	45	64	36	32	0	0	50	35	65	14	14	51
Bacteria	Firmicutes	Clostridia	Clostridiales	Christensenellaceae	IHU_PG_91_Christensenellaceae_2234	IHU_PS_91_Christensenellaceae_2234	0	1	0	0	0	86	194	10	0	0	0	192	103	0	24	8	84	0	0	0	14	146	38	44	2089	0
Bacteria	Firmicutes	Clostridia	Clostridiales	Clostridiaceae	IHU_PG_91_Clostridiaceae_1775	IHU_PS_91_Clostridiaceae_1775	0	1	0	0	0	0	0	14	0	0	0	0	0	0	0	0	0	0	0	0	0	0	0	5	0	41
Bacteria	Firmicutes	Clostridia	Clostridiales	Clostridiaceae	IHU_PG_91_Clostridiaceae_230	IHU_PS_91_Clostridiaceae_230	0	1	0	0	0	0	0	0	0	0	0	0	0	0	0	0	0	0	0	0	0	0	0	24	13	0
Bacteria	Actinobacteria	Coriobacteriia	Coriobacteriales	Coriobacteriaceae	IHU_PG_91_Coriobacteriaceae_141946	IHU_PS_91_Coriobacteriaceae_141946	0	1	0	6	0	0	7	0	0	0	0	0	0	0	0	0	0	0	0	0	0	0	0	0	0	0
Bacteria	Actinobacteria	Coriobacteriia	Coriobacteriales	Coriobacteriaceae	IHU_PG_91_Coriobacteriaceae_2461	IHU_PS_91_Coriobacteriaceae_2461	0	1	140	102	54	12	54	26	18	75	18	0	0	0	26	34	10	0	0	0	30	50	45	8	22	0
Bacteria	Actinobacteria	Coriobacteriia	Coriobacteriales	Coriobacteriaceae	IHU_PG_91_Coriobacteriaceae_2544	IHU_PS_91_Coriobacteriaceae_2544	0	1	0	0	6	0	0	0	0	0	0	0	0	0	0	0	0	0	0	0	5	0	0	0	0	0
Bacteria	Actinobacteria	Coriobacteriia	Eggerthellales	Eggerthellaceae	IHU_PG_91_Eggerthellaceae_316	IHU_PS_91_Eggerthellaceae_316	0	1	0	0	6	0	0	0	0	0	0	0	0	0	0	0	0	0	0	0	0	0	0	0	6	0
Bacteria	Proteobacteria	Gammaproteobacteria	Enterobacteriales	Enterobacteriaceae	IHU_PG_91_Enterobacteriaceae_1764	IHU_PS_91_Enterobacteriaceae_1764	0	0	0	0	5	17	20	0	0	6	6	0	0	0	0	0	0	0	0	0	5	0	0	0	0	0
Bacteria	Proteobacteria	Gammaproteobacteria	Enterobacteriales	Enterobacteriaceae	IHU_PG_91_Enterobacteriaceae_40023	IHU_PS_91_Enterobacteriaceae_40023	0	0	0	53	0	0	20	0	0	0	0	0	0	0	0	0	0	0	0	0	0	6	0	0	5	17
Bacteria	Proteobacteria	Gammaproteobacteria	Enterobacteriales	Enterobacteriaceae	IHU_PG_91_Enterobacteriaceae_50687	IHU_PS_91_Enterobacteriaceae_50687	0	0	0	0	0	0	0	0	10	43	16	0	0	0	0	0	0	0	0	0	0	0	0	0	0	0
Bacteria	Firmicutes	Clostridia	Clostridiales	Eubacteriaceae	IHU_PG_91_Eubacteriaceae_601	IHU_PS_91_Eubacteriaceae_601	0	1	12	0	0	0	0	0	6	0	5	0	0	0	0	0	0	0	0	0	0	0	0	0	0	0
Bacteria	Firmicutes	Clostridia	Clostridiales	Lachnospiraceae	IHU_PG_91_Lachnospiraceae_35459	IHU_PS_91_Lachnospiraceae_35459	0	1	0	0	0	0	5	0	0	0	0	0	0	0	0	0	0	0	0	0	0	0	0	6	0	0
Bacteria	Firmicutes	Clostridia	Clostridiales	Lachnospiraceae	IHU_PG_91_Lachnospiraceae_413	IHU_PS_91_Lachnospiraceae_413	0	1	0	0	9	10	0	5	8	6	34	0	0	0	0	0	0	0	0	0	0	0	0	0	0	0
Bacteria	Firmicutes	Clostridia	Clostridiales	Lachnospiraceae	IHU_PG_91_Lachnospiraceae_51032	IHU_PS_91_Lachnospiraceae_51032	0	1	14	0	11	0	0	0	11	0	0	0	0	0	0	0	0	0	0	0	0	0	0	0	0	0
Bacteria	Proteobacteria	Gammaproteobacteria	Lysobacteriales	Lysobacteraceae	IHU_PG_91_Lysobacteraceae_63037	IHU_PS_91_Lysobacteraceae_63037	0	0	0	5	0	0	8	5	0	0	0	0	0	0	0	0	0	0	0	0	0	0	0	0	0	0
Bacteria	Proteobacteria	Gammaproteobacteria	Nevskiales	Nevskiaceae	IHU_PG_91_Nevskiaceae_40619	IHU_PS_91_Nevskiaceae_40619	0	0	0	0	0	0	0	0	29	0	0	0	0	155	0	0	0	0	0	19	0	0	0	0	0	0
Bacteria	Bacteroidetes	Bacteroidia	Bacteroidales	Odoribacteraceae	IHU_PG_91_Odoribacteraceae_41547	IHU_PS_91_Odoribacteraceae_41547	0	1	0	72	5	0	0	0	0	0	0	0	0	0	0	0	0	0	0	0	0	0	0	0	5	0
Bacteria	Bacteroidetes	Bacteroidia	Bacteroidales	Porphyromonadaceae	IHU_PG_91_Porphyromonadaceae_70558	IHU_PS_91_Porphyromonadaceae_70558	0	1	0	0	0	0	6	0	0	0	0	0	0	0	0	0	0	0	0	0	0	0	0	0	0	0
Bacteria	Bacteroidetes	Bacteroidia	Bacteroidales	Prevotellaceae	IHU_PG_91_Prevotellaceae_230048	IHU_PS_91_Prevotellaceae_230048	0	1	0	0	0	0	0	0	0	0	0	0	0	0	0	0	2253	0	0	0	0	0	0	0	0	0
Bacteria	Bacteroidetes	Bacteroidia	Bacteroidales	Prevotellaceae	IHU_PG_91_Prevotellaceae_42195	IHU_PS_91_Prevotellaceae_42195	0	1	0	0	0	0	0	0	0	0	0	0	0	0	0	14	44	0	0	0	0	0	0	0	0	0
Bacteria	Actinobacteria	Actinobacteria	Propionibacteriales	Propionibacteriaceae	IHU_PG_91_Propionibacteriaceae_68226	IHU_PS_91_Propionibacteriaceae_68226	0	1	0	10	10	0	0	21	0	0	6	0	0	0	8	0	0	0	0	0	0	0	6	9	0	22
Bacteria	Bacteroidetes	Bacteroidia	Bacteroidales	Rikenellaceae	IHU_PG_91_Rikenellaceae_25029	IHU_PS_91_Rikenellaceae_25029	0	1	0	24	0	0	0	0	0	0	0	0	0	0	0	0	0	0	0	0	0	0	0	0	8	0
Bacteria	Bacteroidetes	Bacteroidia	Bacteroidales	Rikenellaceae	IHU_PG_91_Rikenellaceae_28716	IHU_PS_91_Rikenellaceae_28716	0	1	0	0	5	0	0	0	0	0	0	0	0	0	0	0	0	0	0	0	0	0	0	0	0	0
Bacteria	Bacteroidetes	Bacteroidia	Bacteroidales	Rikenellaceae	IHU_PG_91_Rikenellaceae_33489	IHU_PS_91_Rikenellaceae_33489	0	1	0	0	0	0	0	0	0	0	0	0	0	0	0	0	0	0	0	0	0	7	0	0	0	0
Bacteria	Bacteroidetes	Bacteroidia	Bacteroidales	Rikenellaceae	IHU_PG_91_Rikenellaceae_58971	IHU_PS_91_Rikenellaceae_58971	0	1	5	27	6	0	0	0	0	0	0	0	0	0	0	0	0	0	0	0	0	8	0	0	0	0
Bacteria	Firmicutes	Clostridia	Clostridiales	Ruminococcaceae	IHU_PG_91_Ruminococcaceae_108158	IHU_PS_91_Ruminococcaceae_108158	0	1	0	0	0	0	0	0	0	0	0	0	0	0	0	11	0	0	0	0	0	0	0	0	0	0
Bacteria	Firmicutes	Clostridia	Clostridiales	Ruminococcaceae	IHU_PG_91_Ruminococcaceae_115876	IHU_PS_91_Ruminococcaceae_115876	0	1	0	0	0	0	6	0	0	0	0	0	0	0	0	0	0	0	0	0	0	0	0	0	0	0
Bacteria	Firmicutes	Clostridia	Clostridiales	Ruminococcaceae	IHU_PG_91_Ruminococcaceae_1229	IHU_PS_91_Ruminococcaceae_1229	0	1	0	0	0	0	63	0	0	0	112	0	0	0	0	0	0	0	0	0	0	0	0	0	0	0
Bacteria	Firmicutes	Clostridia	Clostridiales	Ruminococcaceae	IHU_PG_91_Ruminococcaceae_1558	IHU_PS_91_Ruminococcaceae_1558	0	1	65	58	0	0	0	0	0	0	0	0	0	0	0	0	124	0	0	0	0	0	0	0	165	0
Bacteria	Proteobacteria	Betaproteobacteria	Burkholderiales	Sutterellaceae	IHU_PG_91_Sutterellaceae_29089	IHU_PS_91_Sutterellaceae_29089	0	1	0	0	0	0	14	0	0	6	0	0	0	0	0	0	0	0	0	0	0	14	0	0	0	0
Bacteria	Proteobacteria	Betaproteobacteria	Burkholderiales	Alcaligenaceae	IHU_PG_92_Alcaligenaceae_267119	IHU_PS_92_Alcaligenaceae_267119	0	0	13	39	20	9	37	66	0	18	58	0	0	0	17	21	17	17	0	0	7	12	67	15	9	24
Bacteria	Bacteroidetes	Bacteroidia	Bacteroidales	Bacteroidaceae	IHU_PG_92_Bacteroidaceae_35414	IHU_PS_92_Bacteroidaceae_35414	0	1	0	0	0	0	0	0	0	0	0	0	0	0	0	0	0	0	0	0	0	11	0	0	0	0
Bacteria	Actinobacteria	Actinobacteria	Bifidobacteriales	Bifidobacteriaceae	IHU_PG_92_Bifidobacteriaceae_1739	IHU_PS_92_Bifidobacteriaceae_1739	0	unknown	0	6	0	5	0	0	0	11	5	0	0	0	0	0	0	0	0	0	0	0	0	0	0	0
Bacteria	Firmicutes	Clostridia	Clostridiales	Christensenellaceae	IHU_PG_92_Christensenellaceae_1555	IHU_PS_92_Christensenellaceae_1555	0	1	0	0	0	0	0	0	0	0	0	0	0	0	0	0	0	0	0	0	0	0	0	174	0	151
Bacteria	Firmicutes	Clostridia	Clostridiales	Christensenellaceae	IHU_PG_92_Christensenellaceae_2858	IHU_PS_92_Christensenellaceae_2858	0	1	0	0	95	0	0	0	0	0	0	0	0	0	0	0	0	0	0	0	0	0	0	0	256	0
Bacteria	Firmicutes	Clostridia	Clostridiales	Christensenellaceae	IHU_PG_92_Christensenellaceae_39771	IHU_PS_92_Christensenellaceae_39771	0	1	12	14	7	10	0	0	0	0	0	0	0	0	0	0	0	58	0	0	0	0	0	0	0	0
Bacteria	Firmicutes	Clostridia	Clostridiales	Christensenellaceae	IHU_PG_92_Christensenellaceae_68281	IHU_PS_92_Christensenellaceae_68281	0	1	0	0	0	0	0	0	0	0	0	0	0	0	0	0	0	0	6	0	0	0	24	0	13	0
Bacteria	Firmicutes	Clostridia	Clostridiales	Clostridiaceae	IHU_PG_92_Clostridiaceae_1668	IHU_PS_92_Clostridiaceae_1668	0	1	0	0	7	0	0	0	0	0	5	0	0	0	0	0	0	0	0	0	0	0	0	0	0	0
Bacteria	Firmicutes	Clostridia	Clostridiales	Clostridiaceae	IHU_PG_92_Clostridiaceae_1744	IHU_PS_92_Clostridiaceae_1744	0	1	0	0	12	0	0	0	0	0	0	0	0	0	0	0	0	0	0	0	0	0	0	0	0	0
Bacteria	Firmicutes	Clostridia	Clostridiales	Clostridiaceae	IHU_PG_92_Clostridiaceae_1937	IHU_PS_92_Clostridiaceae_1937	0	1	0	0	10	15	11	0	7	41	0	0	0	0	0	0	0	5	0	0	33	55	31	0	27	0
Bacteria	Firmicutes	Clostridia	Clostridiales	Clostridiaceae	IHU_PG_92_Clostridiaceae_2662	IHU_PS_92_Clostridiaceae_2662	0	1	6	0	110	0	0	0	0	0	0	0	0	0	0	0	6	0	0	0	0	0	0	0	5	0
Bacteria	Firmicutes	Clostridia	Clostridiales	Clostridiaceae	IHU_PG_92_Clostridiaceae_499	IHU_PS_92_Clostridiaceae_499	0	1	61	0	0	0	0	0	0	0	0	0	0	0	0	0	0	0	0	0	0	0	0	0	0	0
Bacteria	Firmicutes	Clostridia	Clostridiales	Clostridiaceae	IHU_PG_92_Clostridiaceae_596	IHU_PS_92_Clostridiaceae_596	0	1	0	0	0	0	0	0	0	0	0	0	0	0	0	0	0	43	0	0	0	0	0	0	0	0
Bacteria	Actinobacteria	Coriobacteriia	Coriobacteriales	Coriobacteriaceae	IHU_PG_92_Coriobacteriaceae_2880	IHU_PS_92_Coriobacteriaceae_2880	0	1	56	0	0	0	0	0	0	0	0	0	0	0	0	0	0	0	0	0	0	0	0	0	0	0
Bacteria	Actinobacteria	Coriobacteriia	Coriobacteriales	Coriobacteriaceae	IHU_PG_92_Coriobacteriaceae_52660	IHU_PS_92_Coriobacteriaceae_52660	0	1	0	0	0	0	0	0	0	11	0	0	0	0	0	0	0	0	0	0	0	0	0	0	0	0
Bacteria	Proteobacteria	Gammaproteobacteria	Enterobacteriales	Enterobacteriaceae	IHU_PG_92_Enterobacteriaceae_265148	IHU_PS_92_Enterobacteriaceae_265148	0	0	9	6	0	0	0	0	0	0	13	0	0	0	9	0	0	6	0	0	0	0	7	0	0	0
Bacteria	Firmicutes	Clostridia	Clostridiales	Eubacteriaceae	IHU_PG_92_Eubacteriaceae_1606	IHU_PS_92_Eubacteriaceae_1606	0	1	0	0	0	6	0	0	0	0	0	0	0	0	0	0	9	0	0	0	7	0	0	0	0	0
Bacteria	Firmicutes	Clostridia	Clostridiales	Eubacteriaceae	IHU_PG_92_Eubacteriaceae_1911	IHU_PS_92_Eubacteriaceae_1911	0	1	0	0	0	0	0	0	0	0	0	0	0	0	0	60	12	0	0	0	0	0	0	124	473	0
Bacteria	Firmicutes	Clostridia	Clostridiales	Eubacteriaceae	IHU_PG_92_Eubacteriaceae_2820	IHU_PS_92_Eubacteriaceae_2820	0	1	0	0	5	0	0	0	0	5	0	0	0	0	0	0	0	0	0	0	0	7	0	0	5	0
Bacteria	Firmicutes	Clostridia	Clostridiales	Eubacteriaceae	IHU_PG_92_Eubacteriaceae_318	IHU_PS_92_Eubacteriaceae_318	0	1	0	0	5	5	0	0	0	0	0	0	0	0	0	0	0	0	0	0	0	0	0	0	0	5
Bacteria	Firmicutes	Clostridia	Clostridiales	Eubacteriaceae	IHU_PG_92_Eubacteriaceae_86603	IHU_PS_92_Eubacteriaceae_86603	0	1	0	0	0	0	0	0	0	0	0	0	0	0	0	0	0	0	0	0	0	0	0	41	0	0
Bacteria	Firmicutes	Clostridia	Clostridiales	Family XIII	IHU_PG_92_Family_XIII_212	IHU_PS_92_Family_XIII_212	0	1	0	0	0	0	0	0	0	0	0	0	0	0	0	0	0	5	0	0	0	0	0	26	0	0
Bacteria	Firmicutes	Clostridia	Clostridiales	Family XIII	IHU_PG_92_Family_XIII_44142	IHU_PS_92_Family_XIII_44142	0	1	13	23	20	0	0	0	0	0	0	0	0	0	0	0	0	0	0	0	0	0	0	0	0	0
Bacteria	Bacteroidetes	Flavobacteriia	Flavobacteriales	Flavobacteriaceae	IHU_PG_92_Flavobacteriaceae_123308	IHU_PS_92_Flavobacteriaceae_123308	0	0	0	0	0	24	0	0	0	14	87	0	118	0	0	161	0	256	242	0	0	0	0	0	0	0
Bacteria	Proteobacteria	Gammaproteobacteria	Cellvibrionales	Halieaceae	IHU_PG_92_Halieaceae_268848	IHU_PS_92_Halieaceae_268848	0	0	0	0	0	0	0	0	14	0	0	0	0	0	0	0	0	0	0	0	0	0	0	0	0	0
Bacteria	Proteobacteria	Alphaproteobacteria	Rhizobiales	Hyphomicrobiaceae	IHU_PG_92_Hyphomicrobiaceae_2123	IHU_PS_92_Hyphomicrobiaceae_2123	0	1	24	27	14	11	0	0	0	0	6	0	0	0	0	0	6	0	0	0	0	0	0	0	0	0
Bacteria	Proteobacteria	Alphaproteobacteria	Rhizobiales	Hyphomicrobiaceae	IHU_PG_92_Hyphomicrobiaceae_2625	IHU_PS_92_Hyphomicrobiaceae_2625	0	1	5	0	19	0	0	0	0	0	0	0	0	0	0	0	0	0	0	0	0	0	0	0	0	0
Bacteria	Firmicutes	Clostridia	Clostridiales	Lachnospiraceae	IHU_PG_92_Lachnospiraceae_64	IHU_PS_92_Lachnospiraceae_64	0	1	7	0	0	20	12	0	0	14	7	0	0	0	0	0	0	0	0	0	0	0	0	0	0	0
Bacteria	Actinobacteria	Actinobacteria	Micrococcales	Micrococcaceae	IHU_PG_92_Micrococcaceae_39749	IHU_PS_92_Micrococcaceae_39749	0	0	0	0	0	0	0	0	0	0	0	0	0	0	0	0	0	0	0	0	0	0	0	0	0	16
Bacteria	Bacteroidetes	Bacteroidia	Bacteroidales	Odoribacteraceae	IHU_PG_92_Odoribacteraceae_37974	IHU_PS_92_Odoribacteraceae_37974	0	1	6	15	0	0	0	0	0	0	0	0	0	0	0	0	0	0	0	0	6	6	0	0	0	0
Bacteria	Firmicutes	Clostridia	Clostridiales	Peptostreptococcaceae	IHU_PG_92_Peptostreptococcaceae_271	IHU_PS_92_Peptostreptococcaceae_271	0	1	0	0	0	5	0	9	0	0	0	0	0	0	0	0	0	0	0	0	0	0	0	0	0	0
Bacteria	Planctomycetes	Planctomycetacia	Planctomycetales	Planctomycetaceae	IHU_PG_92_Planctomycetaceae_272037	IHU_PS_92_Planctomycetaceae_272037	0	0	0	0	0	0	0	0	0	0	0	0	0	0	132	0	0	0	0	0	0	0	0	0	0	0
Bacteria	Bacteroidetes	Bacteroidia	Bacteroidales	Porphyromonadaceae	IHU_PG_92_Porphyromonadaceae_1159	IHU_PS_92_Porphyromonadaceae_1159	0	1	0	0	0	0	0	0	0	0	0	0	0	0	0	0	0	0	0	0	8	0	0	0	0	0
Bacteria	Bacteroidetes	Bacteroidia	Bacteroidales	Porphyromonadaceae	IHU_PG_92_Porphyromonadaceae_27206	IHU_PS_92_Porphyromonadaceae_27206	0	1	0	6	0	0	6	0	0	0	0	0	0	0	0	0	0	0	0	0	0	0	0	0	23	0
Bacteria	Bacteroidetes	Bacteroidia	Bacteroidales	Prevotellaceae	IHU_PG_92_Prevotellaceae_2434	IHU_PS_92_Prevotellaceae_2434	0	1	0	0	0	0	0	0	0	0	0	0	0	0	9	22	23	0	0	0	0	0	0	0	0	0
Bacteria	Bacteroidetes	Bacteroidia	Bacteroidales	Prevotellaceae	IHU_PG_92_Prevotellaceae_2486	IHU_PS_92_Prevotellaceae_2486	0	1	0	0	0	0	0	0	0	0	0	0	0	0	0	39	8	0	0	0	0	0	0	0	0	0
Bacteria	Bacteroidetes	Bacteroidia	Bacteroidales	Prevotellaceae	IHU_PG_92_Prevotellaceae_58738	IHU_PS_92_Prevotellaceae_58738	0	1	6376	10551	7021	166	37	11	0	0	0	0	0	0	0	0	0	0	0	0	0	5	5	0	7	0
Bacteria	Bacteroidetes	Bacteroidia	Bacteroidales	Rikenellaceae	IHU_PG_92_Rikenellaceae_52179	IHU_PS_92_Rikenellaceae_52179	0	1	0	0	0	0	0	0	0	0	0	0	0	0	0	0	0	0	0	0	0	8	0	0	0	0
Bacteria	Bacteroidetes	Bacteroidia	Bacteroidales	Rikenellaceae	IHU_PG_92_Rikenellaceae_55908	IHU_PS_92_Rikenellaceae_55908	0	1	0	0	0	0	12	0	0	9	0	0	0	0	0	0	0	5	0	0	7	49	0	0	0	0
Bacteria	Firmicutes	Clostridia	Clostridiales	Ruminococcaceae	IHU_PG_92_Ruminococcaceae_179	IHU_PS_92_Ruminococcaceae_179	0	1	20	0	8	0	0	0	0	0	0	0	0	0	0	0	0	0	0	0	0	0	8	0	0	0
Bacteria	Firmicutes	Clostridia	Clostridiales	Ruminococcaceae	IHU_PG_92_Ruminococcaceae_2246	IHU_PS_92_Ruminococcaceae_2246	0	1	0	0	0	0	0	0	8	48	0	0	0	0	0	12	51	0	0	0	0	0	0	0	5	0
Bacteria	Firmicutes	Clostridia	Clostridiales	Ruminococcaceae	IHU_PG_92_Ruminococcaceae_235	IHU_PS_92_Ruminococcaceae_235	0	1	0	0	5	15	9	0	0	13	5	0	0	0	0	0	0	0	0	0	0	0	0	0	0	0
Bacteria	Firmicutes	Clostridia	Clostridiales	Ruminococcaceae	IHU_PG_92_Ruminococcaceae_249	IHU_PS_92_Ruminococcaceae_249	0	1	45	16	53	9	22	30	15	22	21	0	0	0	0	0	21	0	0	0	5	0	26	30	19	11
Bacteria	Firmicutes	Clostridia	Clostridiales	Ruminococcaceae	IHU_PG_92_Ruminococcaceae_44703	IHU_PS_92_Ruminococcaceae_44703	0	1	0	5	8	0	0	0	0	0	0	0	0	0	0	0	0	0	0	0	0	0	0	0	0	0
Bacteria	Acidobacteria	Solibacteres	Solibacterales	Solibacteraceae Subgroup 3	IHU_PG_92_Solibacteraceae_Subgroup_3_261901	IHU_PS_92_Solibacteraceae_Subgroup_3_261901	0	0	0	148	0	0	0	0	0	0	0	0	0	0	0	0	0	0	0	0	0	0	0	0	0	0
Bacteria	Actinobacteria	Coriobacteriia	Coriobacteriales	Atopobiaceae	IHU_PG_93_Atopobiaceae_56842	IHU_PS_93_Atopobiaceae_56842	0	1	0	0	0	0	0	0	0	0	0	0	5	7	26	221	92	0	0	0	0	9	0	0	0	0
Bacteria	Bacteroidetes	Bacteroidia	Bacteroidales	Bacteroidaceae	IHU_PG_93_Bacteroidaceae_32724	IHU_PS_93_Bacteroidaceae_32724	0	1	0	29	0	0	0	0	0	0	0	0	0	0	0	0	0	0	0	0	0	0	0	0	10	0
Bacteria	Bacteroidetes	Bacteroidia	Bacteroidales	Bacteroidaceae	IHU_PG_93_Bacteroidaceae_42624	IHU_PS_93_Bacteroidaceae_42624	0	1	0	0	0	0	0	0	0	28	7	0	0	0	0	0	0	0	0	0	0	0	0	0	0	0
Bacteria	Bacteroidetes	Sphingobacteriia	Sphingobacteriales	Chitinophagaceae	IHU_PG_93_Chitinophagaceae_89291	IHU_PS_93_Chitinophagaceae_89291	0	0	0	0	0	0	0	0	0	0	0	0	0	0	0	207	0	0	0	0	0	0	0	0	0	0
Bacteria	Firmicutes	Clostridia	Clostridiales	Clostridiaceae	IHU_PG_93_Clostridiaceae_1488	IHU_PS_93_Clostridiaceae_1488	0	1	0	0	11	0	0	0	0	0	0	0	0	0	0	0	0	0	0	0	0	0	0	0	0	0
Bacteria	Firmicutes	Clostridia	Clostridiales	Clostridiaceae	IHU_PG_93_Clostridiaceae_22	IHU_PS_93_Clostridiaceae_22	0	1	14	0	0	0	0	0	7	38	0	0	0	0	0	0	0	0	0	0	0	0	9	0	0	0
Bacteria	Firmicutes	Clostridia	Clostridiales	Clostridiaceae	IHU_PG_93_Clostridiaceae_258392	IHU_PS_93_Clostridiaceae_258392	0	1	0	0	0	0	0	6	0	0	0	0	0	0	0	0	0	0	0	0	0	0	0	0	0	0
Bacteria	Firmicutes	Clostridia	Clostridiales	Clostridiaceae	IHU_PG_93_Clostridiaceae_53048	IHU_PS_93_Clostridiaceae_53048	0	1	0	0	0	0	0	0	0	0	0	0	0	0	0	0	0	0	0	0	0	0	0	191	69	0
Bacteria	Firmicutes	Clostridia	Clostridiales	Clostridiaceae	IHU_PG_93_Clostridiaceae_67929	IHU_PS_93_Clostridiaceae_67929	0	1	9	27	0	0	0	0	0	27	0	0	0	0	0	0	6	0	0	0	0	0	0	0	0	0
Bacteria	Proteobacteria	Deltaproteobacteria	Desulfovibrionales	Desulfovibrionaceae	IHU_PG_93_Desulfovibrionaceae_27977	IHU_PS_93_Desulfovibrionaceae_27977	0	1	0	0	0	0	10	0	0	0	0	0	0	0	0	0	0	0	0	0	0	0	0	0	7	9
Bacteria	Actinobacteria	Actinobacteria	Coriobacteriia	Eggerthellales	IHU_PG_93_Eggerthellales_86338	IHU_PS_93_Eggerthellales_86338	0	1	0	0	0	11	266	39	0	0	0	0	0	0	0	234	22	0	0	0	20	47	40	376	991	0
Bacteria	Proteobacteria	Gammaproteobacteria	Enterobacteriales	Enterobacteriaceae	IHU_PG_93_Enterobacteriaceae_185342	IHU_PS_93_Enterobacteriaceae_185342	0	0	0	0	0	0	0	0	0	0	0	0	0	0	0	0	0	0	0	0	0	0	27	0	0	0
Bacteria	Proteobacteria	Gammaproteobacteria	Enterobacteriales	Enterobacteriaceae	IHU_PG_93_Enterobacteriaceae_212255	IHU_PS_93_Enterobacteriaceae_212255	0	0	0	0	0	0	0	0	0	0	0	0	0	0	0	0	6	0	0	0	0	0	0	0	5	10
Bacteria	Proteobacteria	Gammaproteobacteria	Enterobacteriales	Enterobacteriaceae	IHU_PG_93_Enterobacteriaceae_2957	IHU_PS_93_Enterobacteriaceae_2957	0	0	0	15	0	0	5	0	0	0	0	0	0	0	0	0	0	0	0	0	0	0	0	0	5	0
Bacteria	Proteobacteria	Gammaproteobacteria	Enterobacteriales	Enterobacteriaceae	IHU_PG_93_Enterobacteriaceae_47682	IHU_PS_93_Enterobacteriaceae_47682	0	0	42	91	28	11	10	42	0	11	8	0	0	0	0	0	8	0	0	0	7	0	10	27	7	43
Bacteria	Proteobacteria	Gammaproteobacteria	Enterobacteriales	Enterobacteriaceae	IHU_PG_93_Enterobacteriaceae_49456	IHU_PS_93_Enterobacteriaceae_49456	0	0	0	0	0	0	0	0	0	0	0	0	0	0	0	0	0	0	0	0	5	0	0	7	0	0
Bacteria	Firmicutes	Clostridia	Clostridiales	Eubacteriaceae	IHU_PG_93_Eubacteriaceae_120938	IHU_PS_93_Eubacteriaceae_120938	0	1	0	0	0	0	0	0	0	5	0	0	0	0	0	0	0	0	0	0	0	0	0	0	15	0
Bacteria	Firmicutes	Clostridia	Clostridiales	Eubacteriaceae	IHU_PG_93_Eubacteriaceae_207	IHU_PS_93_Eubacteriaceae_207	0	1	0	0	0	0	0	0	13	5	12	0	0	0	0	0	0	0	0	0	0	0	0	0	0	0
Bacteria	Firmicutes	Clostridia	Clostridiales	Eubacteriaceae	IHU_PG_93_Eubacteriaceae_2872	IHU_PS_93_Eubacteriaceae_2872	0	1	0	0	0	0	0	0	0	0	0	0	0	0	0	0	0	0	0	0	0	0	0	0	165	0
Bacteria	Firmicutes	Clostridia	Clostridiales	Eubacteriaceae	IHU_PG_93_Eubacteriaceae_38846	IHU_PS_93_Eubacteriaceae_38846	0	1	0	0	0	9	0	0	0	0	0	0	0	0	0	0	0	10	0	0	14	0	14	0	0	0
Bacteria	Firmicutes	Clostridia	Clostridiales	Family XIII	IHU_PG_93_Family_XIII_1368	IHU_PS_93_Family_XIII_1368	0	1	22	0	13	0	0	0	0	0	0	0	0	0	0	0	0	0	0	0	5	8	0	0	105	0
Bacteria	Proteobacteria	Alphaproteobacteria	Rhizobiales	Hyphomicrobiaceae	IHU_PG_93_Hyphomicrobiaceae_125079	IHU_PS_93_Hyphomicrobiaceae_125079	0	1	0	0	0	0	0	0	0	0	0	0	0	0	0	0	0	0	0	0	12	0	0	0	0	0
Bacteria	Proteobacteria	Alphaproteobacteria	Rhizobiales	Hyphomicrobiaceae	IHU_PG_93_Hyphomicrobiaceae_1848	IHU_PS_93_Hyphomicrobiaceae_1848	0	1	0	0	5	0	0	0	0	0	0	0	0	0	0	0	0	0	0	0	0	0	0	0	0	0
Bacteria	Proteobacteria	Alphaproteobacteria	Rhizobiales	Hyphomicrobiaceae	IHU_PG_93_Hyphomicrobiaceae_2294	IHU_PS_93_Hyphomicrobiaceae_2294	0	1	15	0	5	9	0	0	0	0	5	0	0	0	0	0	0	0	0	0	19	5	18	0	15	0
Bacteria	Firmicutes	Clostridia	Clostridiales	Lachnospiraceae	IHU_PG_93_Lachnospiraceae_109	IHU_PS_93_Lachnospiraceae_109	0	1	0	0	0	0	0	0	0	0	7	0	0	0	0	0	0	0	0	0	0	0	0	0	0	0
Bacteria	Firmicutes	Clostridia	Clostridiales	Lachnospiraceae	IHU_PG_93_Lachnospiraceae_1637	IHU_PS_93_Lachnospiraceae_1637	0	1	0	0	0	0	0	12	0	0	0	0	0	0	0	0	0	0	0	0	0	0	0	0	0	5
Bacteria	Firmicutes	Clostridia	Clostridiales	Lachnospiraceae	IHU_PG_93_Lachnospiraceae_2391	IHU_PS_93_Lachnospiraceae_2391	0	1	0	8	0	0	0	0	0	0	0	0	0	0	38	51	29	0	0	0	0	0	0	0	6	0
Bacteria	Firmicutes	Bacilli	Lactobacillales	Lactobacillaceae	IHU_PG_93_Lactobacillaceae_26464	IHU_PS_93_Lactobacillaceae_26464	0	0	0	0	0	0	0	0	8	0	0	0	0	0	0	0	0	0	0	0	0	0	0	0	0	0
Bacteria	Firmicutes	Bacilli	Lactobacillales	Lactobacillaceae	IHU_PG_93_Lactobacillaceae_37879	IHU_PS_93_Lactobacillaceae_37879	0	0	0	0	0	12	0	0	0	0	0	0	0	0	6	0	0	0	0	0	0	0	0	5665	74	1163
Bacteria	Fusobacteria	Fusobacteriia	Fusobacteriales	Leptotrichiaceae	IHU_PG_93_Leptotrichiaceae_110316	IHU_PS_93_Leptotrichiaceae_110316	0	0	0	0	0	0	5	0	0	0	0	0	0	0	0	0	0	0	0	0	0	0	0	0	0	0
Bacteria	Proteobacteria	Gammaproteobacteria	Pseudomonadales	Moraxellaceae	IHU_PG_93_Moraxellaceae_41377	IHU_PS_93_Moraxellaceae_41377	0	0	0	0	0	0	0	0	0	0	0	0	0	0	0	0	0	0	0	0	0	0	13	0	0	0
Bacteria	Firmicutes	Clostridia	Clostridiales	Peptostreptococcaceae	IHU_PG_93_Peptostreptococcaceae_456	IHU_PS_93_Peptostreptococcaceae_456	0	1	0	0	6	5	0	0	0	0	0	0	0	0	0	0	0	0	0	0	0	0	0	0	0	0
Bacteria	Bacteroidetes	Bacteroidia	Bacteroidales	Porphyromonadaceae	IHU_PG_93_Porphyromonadaceae_1903	IHU_PS_93_Porphyromonadaceae_1903	0	1	0	8	0	0	0	0	0	0	0	0	0	0	0	0	0	0	0	0	0	0	0	5	25	0
Bacteria	Bacteroidetes	Bacteroidia	Bacteroidales	Porphyromonadaceae	IHU_PG_93_Porphyromonadaceae_25431	IHU_PS_93_Porphyromonadaceae_25431	0	1	0	0	0	0	0	0	0	0	0	0	0	0	0	0	0	0	0	0	0	0	0	0	5	0
Bacteria	Bacteroidetes	Bacteroidia	Bacteroidales	Prevotellaceae	IHU_PG_93_Prevotellaceae_117133	IHU_PS_93_Prevotellaceae_117133	0	1	0	0	0	0	8	0	0	0	0	0	0	0	0	0	0	0	0	0	0	6	9	0	0	0
Bacteria	Bacteroidetes	Bacteroidia	Bacteroidales	Prevotellaceae	IHU_PG_93_Prevotellaceae_1463	IHU_PS_93_Prevotellaceae_1463	0	1	0	0	0	0	0	0	0	0	0	0	0	0	0	0	0	0	0	0	0	0	0	5	16	0
Bacteria	Bacteroidetes	Bacteroidia	Bacteroidales	Prevotellaceae	IHU_PG_93_Prevotellaceae_1688	IHU_PS_93_Prevotellaceae_1688	0	1	0	0	0	0	0	0	0	0	0	0	0	0	0	8	0	0	0	0	0	0	0	15	34	0
Bacteria	Bacteroidetes	Bacteroidia	Bacteroidales	Prevotellaceae	IHU_PG_93_Prevotellaceae_261213	IHU_PS_93_Prevotellaceae_261213	0	1	0	0	19	0	0	0	0	0	0	0	15	0	216	2500	304	0	0	7	0	0	22	8	0	22
Bacteria	Bacteroidetes	Bacteroidia	Bacteroidales	Rikenellaceae	IHU_PG_93_Rikenellaceae_32243	IHU_PS_93_Rikenellaceae_32243	0	1	19	62	22	0	0	0	0	0	0	0	0	0	0	0	0	0	0	0	0	0	0	0	0	0
Bacteria	Bacteroidetes	Bacteroidia	Bacteroidales	Rikenellaceae	IHU_PG_93_Rikenellaceae_67854	IHU_PS_93_Rikenellaceae_67854	0	1	0	0	0	0	0	0	0	0	0	0	0	0	0	0	0	0	0	0	0	0	0	0	5	0
Bacteria	Bacteroidetes	Bacteroidia	Bacteroidales	Rikenellaceae	IHU_PG_93_Rikenellaceae_69225	IHU_PS_93_Rikenellaceae_69225	0	1	0	8	0	0	0	0	0	0	0	0	0	0	0	0	0	0	0	0	0	0	0	0	0	0
Bacteria	Bacteroidetes	Bacteroidia	Bacteroidales	Rikenellaceae	IHU_PG_93_Rikenellaceae_73140	IHU_PS_93_Rikenellaceae_73140	0	1	0	17	0	0	0	0	0	0	0	0	0	0	0	0	0	0	0	0	0	0	0	0	0	0
Bacteria	Firmicutes	Clostridia	Clostridiales	Ruminococcaceae	IHU_PG_93_Ruminococcaceae_130	IHU_PS_93_Ruminococcaceae_130	0	1	0	8	0	12	25	0	0	5	0	0	0	0	0	0	0	0	0	0	0	0	0	0	0	0
Bacteria	Firmicutes	Clostridia	Clostridiales	Ruminococcaceae	IHU_PG_93_Ruminococcaceae_1925	IHU_PS_93_Ruminococcaceae_1925	0	1	162	297	883	574	0	0	351	36	131	0	0	87	82	15	186	235	15	0	573	53	283	428	481	0
Bacteria	Firmicutes	Clostridia	Clostridiales	Ruminococcaceae	IHU_PG_93_Ruminococcaceae_21	IHU_PS_93_Ruminococcaceae_21	0	1	5	0	0	25	17	0	6	18	14	0	0	0	0	0	0	0	0	0	0	0	8	0	0	0
Bacteria	Firmicutes	Clostridia	Clostridiales	Ruminococcaceae	IHU_PG_93_Ruminococcaceae_2188	IHU_PS_93_Ruminococcaceae_2188	0	1	0	0	7	0	0	0	0	0	0	0	0	0	0	0	0	7	0	0	0	0	5	0	0	0
Bacteria	Firmicutes	Clostridia	Clostridiales	Ruminococcaceae	IHU_PG_93_Ruminococcaceae_2772	IHU_PS_93_Ruminococcaceae_2772	0	1	0	5	22	0	0	0	7	66	139	0	0	0	0	0	13	0	0	0	0	0	0	6	70	48
Bacteria	Firmicutes	Clostridia	Clostridiales	Ruminococcaceae	IHU_PG_93_Ruminococcaceae_411	IHU_PS_93_Ruminococcaceae_411	0	1	0	0	11	0	0	0	0	0	0	0	0	0	0	0	0	5	0	0	0	0	0	0	0	0
Bacteria	Firmicutes	Clostridia	Clostridiales	Ruminococcaceae	IHU_PG_93_Ruminococcaceae_48048	IHU_PS_93_Ruminococcaceae_48048	0	1	6	0	0	0	0	0	7	17	8	0	0	0	0	0	0	0	0	0	0	0	0	0	0	0
Bacteria	Firmicutes	Clostridia	Clostridiales	Ruminococcaceae	IHU_PG_93_Ruminococcaceae_54239	IHU_PS_93_Ruminococcaceae_54239	0	1	0	0	0	0	0	0	0	0	0	0	0	0	0	0	16	0	0	0	0	0	0	0	0	0
Bacteria	Firmicutes	Bacilli	Lactobacillales	Streptococcaceae	IHU_PG_93_Streptococcaceae_31087	IHU_PS_93_Streptococcaceae_31087	0	0	0	0	0	0	0	10	0	0	0	0	0	5	0	0	0	0	0	0	0	0	0	0	0	0
Bacteria	Firmicutes	Bacilli	Lactobacillales	Streptococcaceae	IHU_PG_93_Streptococcaceae_344	IHU_PS_93_Streptococcaceae_344	0	0	0	0	0	0	0	0	65	136	32	0	0	0	21	19	5	0	0	0	0	0	0	0	0	0
Bacteria	Firmicutes	Negativicutes	Veillonellales	Veillonellaceae	IHU_PG_93_Veillonellaceae_38393	IHU_PS_93_Veillonellaceae_38393	0	1	0	0	0	0	0	0	0	0	0	0	0	0	0	17	0	0	0	0	0	0	0	0	0	0
Bacteria	Actinobacteria	Coriobacteriia	Coriobacteriales	Atopobiaceae	IHU_PG_94_Atopobiaceae_49	IHU_PS_94_Atopobiaceae_49	0	1	0	66	0	0	0	0	0	0	0	0	0	0	0	0	0	0	0	0	0	0	0	0	0	0
Bacteria	Bacteroidetes	Bacteroidia	Bacteroidales	Bacteroidaceae	IHU_PG_94_Bacteroidaceae_25460	IHU_PS_94_Bacteroidaceae_25460	0	1	0	0	0	0	0	0	0	0	0	0	0	0	0	0	0	7	0	0	0	0	0	5	10	0
Bacteria	Bacteroidetes	Bacteroidia	Bacteroidales	Bacteroidaceae	IHU_PG_94_Bacteroidaceae_40681	IHU_PS_94_Bacteroidaceae_40681	0	1	0	0	0	0	5	0	0	7	0	0	0	0	0	0	0	0	0	0	0	0	0	0	0	0
Bacteria	Bacteroidetes	Bacteroidia	Bacteroidales	Bacteroidaceae	IHU_PG_94_Bacteroidaceae_48960	IHU_PS_94_Bacteroidaceae_48960	0	1	0	47	6	0	0	0	0	5	0	0	0	0	0	0	0	0	0	0	0	0	0	0	7	0
Bacteria	Bacteroidetes	Bacteroidia	Bacteroidales	Bacteroidaceae	IHU_PG_94_Bacteroidaceae_57193	IHU_PS_94_Bacteroidaceae_57193	0	1	0	0	0	0	0	0	0	0	0	0	0	0	0	0	0	0	0	0	0	9	0	0	0	0
Bacteria	Bacteroidetes	Bacteroidia	Bacteroidales	Bacteroidaceae	IHU_PG_94_Bacteroidaceae_62632	IHU_PS_94_Bacteroidaceae_62632	0	1	5	60	5	0	0	0	0	0	7	0	0	0	0	0	0	10	0	0	0	9	0	0	11	18
Bacteria	Bacteroidetes	Bacteroidia	Bacteroidales	Bacteroidaceae	IHU_PG_94_Bacteroidaceae_64597	IHU_PS_94_Bacteroidaceae_64597	0	1	0	0	0	0	0	0	0	0	0	0	0	0	0	0	0	6	0	0	0	0	0	0	0	0
Bacteria	Actinobacteria	Actinobacteria	Bifidobacteriales	Bifidobacteriaceae	IHU_PG_94_Bifidobacteriaceae_135158	IHU_PS_94_Bifidobacteriaceae_135158	0	unknown	0	5	0	0	0	0	0	0	0	0	0	0	0	0	0	0	0	0	0	0	0	0	0	0
Bacteria	Firmicutes	Clostridia	Clostridiales	Clostridiaceae	IHU_PG_94_Clostridiaceae_270313	IHU_PS_94_Clostridiaceae_270313	0	1	0	0	0	0	0	0	6	273	63	0	0	0	0	0	0	0	0	0	0	0	0	0	0	0
Bacteria	Firmicutes	Clostridia	Clostridiales	Clostridiaceae	IHU_PG_94_Clostridiaceae_2749	IHU_PS_94_Clostridiaceae_2749	0	1	0	0	0	0	0	0	0	0	0	0	0	0	0	0	251	0	0	0	0	0	0	0	7	0
Bacteria	Firmicutes	Clostridia	Clostridiales	Clostridiaceae	IHU_PG_94_Clostridiaceae_2997	IHU_PS_94_Clostridiaceae_2997	0	1	0	0	6	0	0	0	0	0	0	0	0	0	0	0	0	0	0	0	0	0	0	0	0	0
Bacteria	Firmicutes	Clostridia	Clostridiales	Clostridiaceae	IHU_PG_94_Clostridiaceae_42846	IHU_PS_94_Clostridiaceae_42846	0	1	5	0	0	0	0	0	0	0	0	0	0	0	0	0	0	0	0	0	16	0	9	0	0	0
Bacteria	Firmicutes	Clostridia	Clostridiales	Clostridiaceae	IHU_PG_94_Clostridiaceae_70734	IHU_PS_94_Clostridiaceae_70734	0	1	9	0	11	0	5	0	0	0	16	0	0	0	0	9	0	16	0	0	0	29	17	0	6	0
Bacteria	Actinobacteria	Coriobacteriia	Coriobacteriales	Coriobacteriaceae	IHU_PG_94_Coriobacteriaceae_1222	IHU_PS_94_Coriobacteriaceae_1222	0	1	8	8	5	0	0	0	0	0	0	0	0	0	0	0	0	0	0	0	0	0	0	0	0	0
Bacteria	Actinobacteria	Coriobacteriia	Coriobacteriales	Coriobacteriaceae	IHU_PG_94_Coriobacteriaceae_1995	IHU_PS_94_Coriobacteriaceae_1995	0	1	0	0	0	23	202	188	0	5	0	0	0	0	6	65	9	0	0	0	47	213	25	0	17	0
Bacteria	Firmicutes	Clostridia	Clostridiales	Oscillospiraceae	IHU_PG_94_Oscillospiraceae_125390	IHU_PS_94_Coriobacteriaceae_125390	0	1	0	0	0	0	15	0	0	0	0	0	0	0	8	8	61	0	0	0	0	0	10	75	189	0
Bacteria	Actinobacteria	Coriobacteriia	Coriobacteriales	Coriobacteriaceae	IHU_PG_94_Coriobacteriaceae_2271	IHU_PS_94_Coriobacteriaceae_2271	0	1	12	0	5	0	5	0	0	0	0	0	0	0	0	0	0	0	0	0	0	0	0	0	0	0
Bacteria	Actinobacteria	Coriobacteriia	Coriobacteriales	Coriobacteriaceae	IHU_PG_94_Coriobacteriaceae_62950	IHU_PS_94_Coriobacteriaceae_62950	0	1	0	6	0	0	0	0	0	0	0	0	0	0	0	0	0	0	0	0	0	0	0	0	6	0
Bacteria	Proteobacteria	Gammaproteobacteria	Enterobacteriales	Enterobacteriaceae	IHU_PG_94_Enterobacteriaceae_34071	IHU_PS_94_Enterobacteriaceae_34071	0	0	0	0	0	9	0	0	0	0	0	0	0	0	0	0	0	0	0	0	0	0	0	0	0	0
Bacteria	Proteobacteria	Gammaproteobacteria	Enterobacteriales	Enterobacteriaceae	IHU_PG_94_Enterobacteriaceae_47756	IHU_PS_94_Enterobacteriaceae_47756	0	0	0	6	0	0	5	0	0	0	0	0	0	0	0	0	0	0	0	0	0	0	0	0	0	0
Bacteria	Proteobacteria	Gammaproteobacteria	Enterobacteriales	Enterobacteriaceae	IHU_PG_94_Enterobacteriaceae_54488	IHU_PS_94_Enterobacteriaceae_54488	0	0	9	0	0	0	0	0	0	0	0	0	0	0	0	0	0	0	0	0	0	0	0	0	0	0
Bacteria	Firmicutes	Clostridia	Clostridiales	Eubacteriaceae	IHU_PG_94_Eubacteriaceae_246	IHU_PS_94_Eubacteriaceae_246	0	1	0	0	0	0	0	0	0	0	0	0	0	0	0	0	0	0	0	0	0	0	0	9	0	0
Bacteria	Firmicutes	Clostridia	Clostridiales	Eubacteriaceae	IHU_PG_94_Eubacteriaceae_47277	IHU_PS_94_Eubacteriaceae_47277	0	1	0	0	0	0	0	0	22	10	0	0	0	0	0	0	0	0	0	0	0	0	0	0	0	0
Bacteria	Proteobacteria	Gammaproteobacteria	Oceanospirillales	Halomonadaceae	IHU_PG_94_Halomonadaceae_40364	IHU_PS_94_Halomonadaceae_40364	0	0	0	0	0	0	0	0	0	0	0	0	0	0	0	0	0	5	0	0	0	0	0	0	0	5
Bacteria	Proteobacteria	Alphaproteobacteria	Rhizobiales	Hyphomicrobiaceae	IHU_PG_94_Hyphomicrobiaceae_259436	IHU_PS_94_Hyphomicrobiaceae_259436	0	1	0	0	0	0	0	0	0	0	0	0	0	0	0	0	0	0	0	0	0	0	0	0	9	0
Bacteria	Proteobacteria	Alphaproteobacteria	Rhizobiales	Hyphomicrobiaceae	IHU_PG_94_Hyphomicrobiaceae_29458	IHU_PS_94_Hyphomicrobiaceae_29458	0	1	0	0	0	6	0	0	0	0	0	0	0	0	0	0	0	7	0	0	19	0	6	0	7	0
Bacteria	Firmicutes	Clostridia	Clostridiales	Lachnospiraceae	IHU_PG_94_Lachnospiraceae_184	IHU_PS_94_Lachnospiraceae_184	0	1	0	0	0	0	11	0	6	0	7	0	0	0	0	0	0	0	0	0	0	0	0	5	0	0
Bacteria	Firmicutes	Clostridia	Clostridiales	Lachnospiraceae	IHU_PG_94_Lachnospiraceae_2454	IHU_PS_94_Lachnospiraceae_2454	0	1	0	7	0	0	0	0	0	0	0	0	0	0	0	0	0	0	0	0	0	0	0	0	0	0
Bacteria	Firmicutes	Clostridia	Clostridiales	Lachnospiraceae	IHU_PG_94_Lachnospiraceae_2510	IHU_PS_94_Lachnospiraceae_2510	0	1	0	0	0	0	0	0	0	0	0	0	0	0	0	9	5	0	0	0	0	0	0	0	0	0
Bacteria	Firmicutes	Clostridia	Clostridiales	Lachnospiraceae	IHU_PG_94_Lachnospiraceae_2630	IHU_PS_94_Lachnospiraceae_2630	0	1	11	7	10	5	0	0	0	0	0	0	0	0	7	28	19	0	0	0	10	11	0	0	14	0
Bacteria	Firmicutes	Clostridia	Clostridiales	Lachnospiraceae	IHU_PG_94_Lachnospiraceae_34624	IHU_PS_94_Lachnospiraceae_34624	0	1	0	5	0	0	9	0	0	0	0	0	0	0	0	7	0	0	0	0	0	0	0	0	0	0
Bacteria	Firmicutes	Clostridia	Clostridiales	Lachnospiraceae	IHU_PG_94_Lachnospiraceae_35763	IHU_PS_94_Lachnospiraceae_35763	0	1	0	0	0	13	0	0	5	7	0	0	0	0	0	0	0	0	0	0	5	0	0	0	0	0
Bacteria	Firmicutes	Clostridia	Clostridiales	Lachnospiraceae	IHU_PG_94_Lachnospiraceae_358	IHU_PS_94_Lachnospiraceae_358	0	1	0	0	0	0	6	0	0	0	0	0	0	0	0	0	0	0	0	0	0	0	9	0	0	0
Bacteria	Firmicutes	Clostridia	Clostridiales	Lachnospiraceae	IHU_PG_94_Lachnospiraceae_39925	IHU_PS_94_Lachnospiraceae_39925	0	1	0	0	8	0	0	0	0	0	0	0	0	0	0	0	0	0	0	0	0	0	0	0	0	0
Bacteria	Firmicutes	Clostridia	Clostridiales	Lachnospiraceae	IHU_PG_94_Lachnospiraceae_49637	IHU_PS_94_Lachnospiraceae_49637	0	1	0	0	0	0	0	0	0	0	0	0	0	0	0	0	0	0	0	0	0	0	0	0	7	0
Bacteria	Firmicutes	Clostridia	Clostridiales	Lachnospiraceae	IHU_PG_94_Lachnospiraceae_67996	IHU_PS_94_Lachnospiraceae_67996	0	1	0	0	0	0	0	0	0	6	0	0	0	0	0	0	0	0	0	0	0	0	0	0	0	0
Bacteria	Firmicutes	Bacilli	Lactobacillales	Lactobacillaceae	IHU_PG_94_Lactobacillaceae_1573	IHU_PS_94_Lactobacillaceae_1573	0	0	7	0	0	16	0	0	5	7	0	0	0	0	19	0	24	7	0	0	14	11	22	0	0	0
Bacteria	Firmicutes	Bacilli	Lactobacillales	Lactobacillaceae	IHU_PG_94_Lactobacillaceae_261971	IHU_PS_94_Lactobacillaceae_261971	0	0	841	100	4742	1817	177	2611	0	16	12	75	0	0	22	22	432	70	0	0	162	122	569	176	551	201
Bacteria	Firmicutes	Clostridia	Clostridiales	Oscillospiraceae	IHU_PG_94_Oscillospiraceae_1126	IHU_PS_94_Oscillospiraceae_1126	0	1	317	811	770	11	17	0	0	76	82	0	0	0	49	32	330	0	0	0	5	8	17	293	393	0
Bacteria	Firmicutes	Clostridia	Clostridiales	Oscillospiraceae	IHU_PG_94_Oscillospiraceae_1429	IHU_PS_94_Oscillospiraceae_1429	0	1	0	0	0	0	0	0	9	0	6	0	0	0	0	0	0	0	0	0	0	0	0	8	17	0
Bacteria	Firmicutes	Clostridia	Clostridiales	Peptostreptococcaceae	IHU_PG_94_Peptostreptococcaceae_448	IHU_PS_94_Peptostreptococcaceae_448	0	1	0	0	6	0	0	0	0	0	0	0	0	0	0	0	0	0	0	0	0	0	0	0	0	0
Bacteria	Planctomycetes	Planctomycetacia	Planctomycetales	Planctomycetaceae	IHU_PG_94_Planctomycetaceae_113949	IHU_PS_94_Planctomycetaceae_113949	0	0	0	0	0	0	0	0	0	0	0	0	0	0	69	0	0	0	0	0	0	0	0	0	0	0
Bacteria	Bacteroidetes	Bacteroidia	Bacteroidales	Prevotellaceae	IHU_PG_94_Prevotellaceae_58440	IHU_PS_94_Prevotellaceae_58440	0	1	0	0	0	0	0	0	0	0	0	0	0	0	0	8	10	0	0	0	0	0	0	12	25	0
Bacteria	Proteobacteria	Gammaproteobacteria	Pseudomonadales	Pseudomonadaceae	IHU_PG_94_Pseudomonadaceae_71958	IHU_PS_94_Pseudomonadaceae_71958	0	0	27	66	38	9	8	50	5	17	10	0	0	0	0	0	0	0	0	0	9	8	12	34	0	72
Bacteria	Bacteroidetes	Bacteroidia	Bacteroidales	Rikenellaceae	IHU_PG_94_Rikenellaceae_67612	IHU_PS_94_Rikenellaceae_67612	0	1	0	0	0	0	7	0	0	0	0	0	0	0	0	0	0	0	0	0	0	0	0	0	0	0
Bacteria	Firmicutes	Clostridia	Clostridiales	Ruminococcaceae	IHU_PG_94_Ruminococcaceae_102830	IHU_PS_94_Ruminococcaceae_102830	0	1	5	0	13	0	19	6	0	0	9	0	0	0	0	0	0	0	0	0	0	0	0	5	11	0
Bacteria	Firmicutes	Clostridia	Clostridiales	Ruminococcaceae	IHU_PG_94_Ruminococcaceae_1565	IHU_PS_94_Ruminococcaceae_1565	0	1	0	0	6	5	9	0	6	13	6	0	0	0	0	0	8	0	0	0	0	7	8	8	10	0
Bacteria	Firmicutes	Clostridia	Clostridiales	Ruminococcaceae	IHU_PG_94_Ruminococcaceae_2313	IHU_PS_94_Ruminococcaceae_2313	0	1	0	0	5	6	0	0	0	0	0	0	0	0	0	0	0	0	0	0	0	0	0	0	0	0
Bacteria	Firmicutes	Clostridia	Clostridiales	Ruminococcaceae	IHU_PG_94_Ruminococcaceae_24365	IHU_PS_94_Ruminococcaceae_24365	0	1	15	6	17	28	11	12	22	22	13	0	0	0	0	11	27	0	0	0	14	18	16	10	34	0
Bacteria	Firmicutes	Clostridia	Clostridiales	Ruminococcaceae	IHU_PG_94_Ruminococcaceae_26929	IHU_PS_94_Ruminococcaceae_26929	0	1	0	0	0	0	0	0	0	0	0	0	0	0	0	0	27	0	0	0	0	0	0	0	0	0
Bacteria	Firmicutes	Clostridia	Clostridiales	Ruminococcaceae	IHU_PG_94_Ruminococcaceae_2801	IHU_PS_94_Ruminococcaceae_2801	0	1	0	0	20	0	0	0	0	0	0	0	0	0	0	0	0	0	0	0	0	0	0	99	406	0
Bacteria	Firmicutes	Clostridia	Clostridiales	Ruminococcaceae	IHU_PG_94_Ruminococcaceae_2954	IHU_PS_94_Ruminococcaceae_2954	0	1	31	38	89	24	88	35	27	21	49	0	0	0	20	18	100	16	0	0	10	8	11	22	40	14
Bacteria	Firmicutes	Clostridia	Clostridiales	Ruminococcaceae	IHU_PG_94_Ruminococcaceae_29585	IHU_PS_94_Ruminococcaceae_29585	0	1	0	0	0	0	0	0	0	0	0	0	0	0	0	0	0	0	0	0	0	0	0	6	7	0
Bacteria	Firmicutes	Clostridia	Clostridiales	Ruminococcaceae	IHU_PG_94_Ruminococcaceae_4	IHU_PS_94_Ruminococcaceae_4	0	1	0	0	0	10	0	0	0	0	0	0	0	0	0	0	0	0	0	0	0	0	0	0	0	0
Bacteria	Firmicutes	Clostridia	Clostridiales	Ruminococcaceae	IHU_PG_94_Ruminococcaceae_40881	IHU_PS_94_Ruminococcaceae_40881	0	1	0	5	0	0	0	6	0	0	0	0	0	0	0	0	0	0	0	0	0	0	7	0	0	0
Bacteria	Firmicutes	Clostridia	Clostridiales	Ruminococcaceae	IHU_PG_94_Ruminococcaceae_62274	IHU_PS_94_Ruminococcaceae_62274	0	1	7	0	0	6	6	5	0	0	0	0	0	0	0	0	11	0	0	0	12	7	0	0	0	0
Bacteria	Firmicutes	Clostridia	Clostridiales	Ruminococcaceae	IHU_PG_94_Ruminococcaceae_62842	IHU_PS_94_Ruminococcaceae_62842	0	1	0	0	49	0	0	0	0	0	0	0	0	0	0	0	0	0	0	0	0	0	0	0	0	0
Bacteria	Firmicutes	Clostridia	Clostridiales	Ruminococcaceae	IHU_PG_94_Ruminococcaceae_69104	IHU_PS_94_Ruminococcaceae_69104	0	1	0	0	0	0	0	0	0	18	118	0	0	0	0	0	0	0	0	0	0	0	0	144	625	0
Bacteria	Firmicutes	Bacilli	Lactobacillales	Streptococcaceae	IHU_PG_94_Streptococcaceae_132422	IHU_PS_94_Streptococcaceae_132422	0	0	252	22	42	3282	8	315	2665	663	2668	172	10	8	2201	255	1465	317	33	0	48	141	24	317	8	378
Bacteria	Firmicutes	Bacilli	Lactobacillales	Streptococcaceae	IHU_PG_94_Streptococcaceae_70233	IHU_PS_94_Streptococcaceae_70233	0	0	0	0	0	0	0	0	0	6	0	0	0	0	0	0	0	7	0	0	0	16	0	0	0	0
Bacteria	Firmicutes	Negativicutes	Veillonellales	Veillonellaceae	IHU_PG_94_Veillonellaceae_49951	IHU_PS_94_Veillonellaceae_49951	0	1	0	0	0	0	0	0	0	0	0	0	0	0	0	9	0	7	0	0	0	0	0	0	14	0
Bacteria	Actinobacteria	Actinobacteria	Actinomycetales	Actinomycetaceae	Actinomyces	IHU_PS_95_Actinomyces_146839	0	0	21	0	0	0	9	0	0	0	0	0	0	0	337	0	0	7	0	0	32	0	0	0	0	0
Bacteria	Actinobacteria	Actinobacteria	Pseudonocardiales	Pseudonocardiaceae	Allokutzneria	IHU_PS_95_Allokutzneria_186296	0	0	0	0	0	0	0	0	0	0	0	0	0	0	216	0	0	0	0	0	0	0	0	0	0	0
Bacteria	Firmicutes	Clostridia	Clostridiales	Ruminococcaceae	Anaeromassilibacillus	IHU_PS_95_Anaeromassilibacillus_65361	0	1	0	0	0	0	0	0	0	0	0	0	0	0	0	0	0	0	0	0	0	0	0	0	12	0
Bacteria	Firmicutes	Clostridia	Clostridiales	Clostridiaceae	Anaerosporobacter	IHU_PS_95_Anaerosporobacter_29485	0	1	0	39	0	0	0	0	0	8	0	0	0	0	0	7	0	0	0	0	0	0	0	0	5	0
Bacteria	Actinobacteria	Coriobacteriia	Coriobacteriales	Coriobacteriaceae	Asaccharobacter	IHU_PS_95_Asaccharobacter_2792	0	1	0	0	0	0	0	0	0	0	0	0	0	0	0	0	10	0	0	0	0	0	0	0	6	0
Bacteria	Firmicutes	Bacilli	Bacillales	Bacillaceae	Bacillus	IHU_PS_95_Bacillus_62197	0	0	0	0	0	0	0	5	0	0	5	0	0	0	0	0	0	0	0	0	0	0	0	0	0	0
Bacteria	Bacteroidetes	Bacteroidia	Bacteroidales	Bacteroidaceae	Bacteroides	IHU_PS_95_Bacteroides_124658	0	1	0	0	0	17	116	9	0	0	0	0	0	0	0	0	0	0	0	0	53	28	33	0	0	0
Bacteria	Bacteroidetes	Bacteroidia	Bacteroidales	Bacteroidaceae	Bacteroides	IHU_PS_95_Bacteroides_24646	0	1	0	8	0	0	20	0	9	70	38	0	0	0	0	0	0	0	0	0	8	12	6	0	7	7
Bacteria	Bacteroidetes	Bacteroidia	Bacteroidales	Bacteroidaceae	Bacteroides	IHU_PS_95_Bacteroides_24843	0	1	0	5	0	0	0	0	0	0	0	0	0	0	0	0	0	0	0	0	0	0	0	0	5	0
Bacteria	Bacteroidetes	Bacteroidia	Bacteroidales	Bacteroidaceae	Bacteroides	IHU_PS_95_Bacteroides_25006	0	1	9	14	0	6	24	10	15	47	13	0	0	0	0	0	0	14	0	0	18	28	17	0	5	5
Bacteria	Bacteroidetes	Bacteroidia	Bacteroidales	Bacteroidaceae	Bacteroides	IHU_PS_95_Bacteroides_25617	0	1	67	182	51	0	0	0	0	0	0	0	0	0	0	0	0	0	0	0	0	0	0	0	0	0
Bacteria	Bacteroidetes	Bacteroidia	Bacteroidales	Bacteroidaceae	Bacteroides	IHU_PS_95_Bacteroides_26629	0	1	0	12	0	0	5	0	0	0	0	0	0	0	0	0	0	0	0	0	0	10	0	0	0	0
Bacteria	Bacteroidetes	Bacteroidia	Bacteroidales	Bacteroidaceae	Bacteroides	IHU_PS_95_Bacteroides_27052	0	1	8	18	0	0	0	0	0	0	0	0	0	0	0	0	0	0	0	0	0	0	0	0	0	0
Bacteria	Bacteroidetes	Bacteroidia	Bacteroidales	Bacteroidaceae	Bacteroides	IHU_PS_95_Bacteroides_32400	0	1	0	0	0	0	0	0	0	14	0	0	0	0	0	0	0	0	0	0	0	0	0	0	0	0
Bacteria	Bacteroidetes	Bacteroidia	Bacteroidales	Bacteroidaceae	Bacteroides	IHU_PS_95_Bacteroides_37427	0	1	5	5	8	5	31	0	0	0	0	0	0	0	0	0	6	17	0	0	9	6	6	0	0	0
Bacteria	Bacteroidetes	Bacteroidia	Bacteroidales	Bacteroidaceae	Bacteroides	IHU_PS_95_Bacteroides_38882	0	1	0	15	0	0	0	0	0	0	0	0	0	0	0	0	0	0	0	0	0	0	0	0	7	0
Bacteria	Bacteroidetes	Bacteroidia	Bacteroidales	Bacteroidaceae	Bacteroides	IHU_PS_95_Bacteroides_41189	0	1	13	46	11	6	8	0	0	16	7	0	0	0	0	0	0	10	0	0	0	8	5	0	28	9
Bacteria	Bacteroidetes	Bacteroidia	Bacteroidales	Bacteroidaceae	Bacteroides	IHU_PS_95_Bacteroides_41203	0	1	0	14	0	0	0	0	0	0	0	0	0	0	0	0	0	0	0	0	0	0	0	0	5	0
Bacteria	Bacteroidetes	Bacteroidia	Bacteroidales	Bacteroidaceae	Bacteroides	IHU_PS_95_Bacteroides_44788	0	1	0	0	0	5	61	9	0	0	0	0	0	0	0	0	0	0	0	0	18	21	13	0	0	0
Bacteria	Bacteroidetes	Bacteroidia	Bacteroidales	Bacteroidaceae	Bacteroides	IHU_PS_95_Bacteroides_44934	0	1	0	76	0	0	18	0	0	0	0	0	0	0	0	0	0	7	0	0	5	12	6	5	43	0
Bacteria	Bacteroidetes	Bacteroidia	Bacteroidales	Bacteroidaceae	Bacteroides	IHU_PS_95_Bacteroides_52941	0	1	0	54	5	0	6	0	0	14	9	0	0	0	0	0	0	0	0	0	0	0	0	0	7	0
Bacteria	Bacteroidetes	Bacteroidia	Bacteroidales	Bacteroidaceae	Bacteroides	IHU_PS_95_Bacteroides_53578	0	1	16	31	13	11	226	6	0	0	0	0	0	0	0	0	6	77	0	0	72	113	52	0	0	0
Bacteria	Bacteroidetes	Bacteroidia	Bacteroidales	Bacteroidaceae	Bacteroides	IHU_PS_95_Bacteroides_55587	0	1	21	22	12	0	0	0	0	0	0	0	0	0	0	0	0	0	0	0	0	0	0	0	0	0
Bacteria	Bacteroidetes	Bacteroidia	Bacteroidales	Bacteroidaceae	Bacteroides	IHU_PS_95_Bacteroides_62010	0	1	0	0	0	8	30	0	0	0	0	0	0	0	0	0	0	0	0	0	11	5	0	0	0	0
Bacteria	Bacteroidetes	Bacteroidia	Bacteroidales	Bacteroidaceae	Bacteroides	IHU_PS_95_Bacteroides_67229	0	1	9	10	6	12	108	17	13	36	7	0	0	0	0	0	0	17	0	0	51	95	38	0	8	0
Bacteria	Bacteroidetes	Bacteroidia	Bacteroidales	Bacteroidaceae	Bacteroides	IHU_PS_95_Bacteroides_68087	0	1	0	20	8	5	19	0	0	15	6	0	0	0	0	0	0	8	0	0	5	8	0	7	21	0
Bacteria	Bacteroidetes	Bacteroidia	Bacteroidales	Bacteroidaceae	Bacteroides	IHU_PS_95_Bacteroides_69860	0	1	0	10	0	0	0	0	0	0	0	0	0	0	0	0	0	0	0	0	0	0	0	0	7	0
Bacteria	Bacteroidetes	Bacteroidia	Bacteroidales	Bacteroidaceae	Bacteroides	IHU_PS_95_Bacteroides_69998	0	1	0	0	0	6	27	0	0	0	0	0	0	0	0	0	0	8	0	0	17	9	0	0	0	0
Bacteria	Actinobacteria	Actinobacteria	Bifidobacteriales	Bifidobacteriaceae	Bifidobacterium	IHU_PS_95_Bifidobacterium_1698	0	unknown	0	0	8	0	8	0	0	5	0	0	0	0	0	0	0	0	0	0	0	0	0	0	0	0
Bacteria	Actinobacteria	Actinobacteria	Bifidobacteriales	Bifidobacteriaceae	Bifidobacterium	IHU_PS_95_Bifidobacterium_27092	0	unknown	0	0	0	0	0	0	0	0	0	0	0	0	0	6	0	0	0	0	0	0	0	0	0	0
Bacteria	Actinobacteria	Actinobacteria	Bifidobacteriales	Bifidobacteriaceae	Bifidobacterium	IHU_PS_95_Bifidobacterium_31370	0	unknown	0	0	0	0	0	0	0	0	0	0	0	0	0	7	0	0	0	0	0	0	0	0	0	0
Bacteria	Firmicutes	Clostridia	Clostridiales	Lachnospiraceae	Blautia	IHU_PS_95_Blautia_1169	0	1	0	0	0	0	0	0	0	6	0	0	0	0	0	0	0	0	0	0	0	0	0	0	0	0
Bacteria	Firmicutes	Clostridia	Clostridiales	Ruminococcaceae	Blautia	IHU_PS_95_Blautia_2236	0	1	11	0	6	0	0	0	0	0	0	0	0	0	0	0	6	0	0	0	0	0	0	0	5	0
Bacteria	Firmicutes	Clostridia	Clostridiales	Lachnospiraceae	Blautia	IHU_PS_95_Blautia_2405	0	1	0	0	15	0	0	0	0	0	0	0	0	0	0	0	0	0	0	0	0	0	0	0	6	0
Bacteria	Firmicutes	Clostridia	Clostridiales	Lachnospiraceae	Blautia	IHU_PS_95_Blautia_263770	0	1	0	0	0	0	5	0	0	0	0	0	0	0	0	0	0	0	0	0	0	0	7	0	0	0
Bacteria	Firmicutes	Clostridia	Clostridiales	Lachnospiraceae	Blautia	IHU_PS_95_Blautia_359	0	1	0	0	18	0	0	16	0	0	0	0	0	0	0	0	0	0	0	0	0	0	0	0	0	0
Bacteria	Firmicutes	Clostridia	Clostridiales	Ruminococcaceae	Blautia	IHU_PS_95_Blautia_41627	0	1	0	0	6	0	5	0	0	0	0	0	0	0	0	0	0	0	0	0	0	0	0	0	0	0
Bacteria	Bacteroidetes	Bacteroidia	Bacteroidales	Porphyromonadaceae	Butyricimonas	IHU_PS_95_Butyricimonas_59350	0	1	0	0	0	16	12	7	0	0	0	0	0	0	0	19	0	0	0	0	46	22	0	0	9	0
Bacteria	Firmicutes	Clostridia	Clostridiales	Clostridiaceae	Clostridium	IHU_PS_95_Clostridium_1406	0	1	0	0	0	0	5	39	0	0	0	0	0	0	0	0	0	0	0	0	0	0	0	8	0	139
Bacteria	Firmicutes	Clostridia	Clostridiales	Clostridiaceae	Clostridium	IHU_PS_95_Clostridium_2213	0	1	0	0	0	0	0	0	6	0	0	0	0	0	0	0	0	0	0	0	0	0	0	0	0	5
Bacteria	Firmicutes	Clostridia	Clostridiales	Clostridiaceae	Clostridium	IHU_PS_95_Clostridium_273	0	1	0	0	0	0	6	0	0	14	0	0	0	0	0	0	19	0	0	0	7	124	8	0	0	0
Bacteria	Firmicutes	Clostridia	Clostridiales	Lachnospiraceae	Coprococcus	IHU_PS_95_Coprococcus_26186	0	1	10	8	5	32	0	0	0	10	0	0	0	0	12	19	6	19	0	0	15	0	7	8	8	0
Bacteria	Firmicutes	Clostridia	Clostridiales	Lachnospiraceae	Coprococcus	IHU_PS_95_Coprococcus_264321	0	1	0	0	6	0	0	8	0	0	0	0	0	0	0	0	0	0	0	0	0	0	0	0	0	0
Bacteria	Firmicutes	Clostridia	Clostridiales	Lachnospiraceae	Coprococcus	IHU_PS_95_Coprococcus_65486	0	1	0	0	0	0	0	0	0	0	0	0	0	0	0	0	0	0	0	0	0	0	0	6	6	0
Bacteria	Firmicutes	Clostridia	Clostridiales	Lachnospiraceae	Coprococcus	IHU_PS_95_Coprococcus_66654	0	1	0	0	0	0	0	0	0	0	0	0	0	0	9	15	15	0	0	0	0	0	0	0	0	0
Bacteria	Actinobacteria	Actinobacteria	Corynebacteriales	Corynebacteriaceae	Corynebacterium	IHU_PS_95_Corynebacterium_176331	0	0	0	0	0	0	0	17	0	0	0	0	0	0	0	0	0	0	0	0	0	0	0	0	0	0
Bacteria	Actinobacteria	Actinobacteria	Corynebacteriales	Corynebacteriaceae	Corynebacterium	IHU_PS_95_Corynebacterium_39503	0	0	0	0	0	0	0	16	0	0	0	0	0	0	0	0	0	0	0	0	0	0	0	0	0	0
Bacteria	Actinobacteria	Actinobacteria	Corynebacteriales	Corynebacteriaceae	Corynebacterium	IHU_PS_95_Corynebacterium_62049	0	0	0	0	0	0	0	0	0	0	0	0	19	0	0	0	0	0	0	0	0	0	0	0	0	0
Bacteria	Firmicutes	Clostridia	Clostridiales	Peptococcaceae	Desulfotomaculum	IHU_PS_95_Desulfotomaculum_1616	0	1	5	0	36	0	0	0	240	498	634	0	0	0	0	0	0	0	0	0	0	0	0	148	228	138
Bacteria	Firmicutes	Negativicutes	Veillonellales	Veillonellaceae	Dialister	IHU_PS_95_Dialister_261625	0	1	0	0	0	0	0	0	0	0	0	0	0	0	0	0	0	0	0	0	0	0	0	0	18	0
Bacteria	Firmicutes	Negativicutes	Veillonellales	Veillonellaceae	Dialister	IHU_PS_95_Dialister_55865	0	1	0	0	0	0	0	0	0	0	0	0	0	0	5	0	0	0	0	0	0	0	0	5	6	0
Bacteria	Actinobacteria	Actinobacteria	Corynebacteriales	Dietziaceae	Dietzia	IHU_PS_95_Dietzia_23767	0	0	0	0	0	0	0	0	0	0	0	0	0	0	0	0	0	0	0	0	0	133	0	0	0	0
Bacteria	Firmicutes	Clostridia	Clostridiales	Lachnospiraceae	Dorea	IHU_PS_95_Dorea_258413	0	1	16	0	9	0	0	19	13	0	0	0	0	0	8	5	0	0	0	0	0	7	6	0	6	0
Bacteria	Firmicutes	Clostridia	Clostridiales	Lachnospiraceae	Dorea	IHU_PS_95_Dorea_440	0	1	0	0	0	0	5	0	0	5	0	0	0	0	0	0	0	0	0	0	0	0	32	0	0	0
Bacteria	Proteobacteria	Betaproteobacteria	Burkholderiales	Sutterellaceae	Duodenibacillus	IHU_PS_95_Duodenibacillus_72767	0	1	0	0	0	0	0	0	0	0	0	0	0	0	0	0	0	153	5	0	0	0	0	0	0	0
Bacteria	Firmicutes	Clostridia	Clostridiales	Eubacteriaceae	Eubacterium	IHU_PS_95_Eubacterium_1610	0	1	144	292	591	34	0	0	17	33	69	0	0	0	0	274	183	0	0	0	0	0	0	527	123	0
Bacteria	Firmicutes	Clostridia	Clostridiales	Eubacteriaceae	Eubacterium	IHU_PS_95_Eubacterium_2075	0	1	0	0	0	5	7	0	0	0	0	0	0	0	0	0	0	0	0	0	0	0	0	7	0	0
Bacteria	Firmicutes	Clostridia	Clostridiales	Eubacteriaceae	Eubacterium	IHU_PS_95_Eubacterium_270318	0	1	0	0	0	0	0	0	0	0	0	0	0	0	0	0	0	294	0	0	0	0	0	0	0	0
Bacteria	Firmicutes	Clostridia	Clostridiales	Eubacteriaceae	Eubacterium	IHU_PS_95_Eubacterium_28824	0	1	0	9	0	0	0	0	0	8	0	0	0	0	0	0	0	0	0	0	0	0	0	0	0	0
Bacteria	Firmicutes	Clostridia	Clostridiales	Eubacteriaceae	Eubacterium	IHU_PS_95_Eubacterium_35252	0	1	0	0	0	0	0	0	13	6	0	0	0	0	0	0	0	0	0	0	0	0	0	0	0	0
Bacteria	Firmicutes	Clostridia	Clostridiales	Eubacteriaceae	Eubacterium	IHU_PS_95_Eubacterium_44635	0	1	0	0	0	5	0	6	0	0	0	0	0	0	11	0	5	0	0	0	6	7	0	0	0	0
Bacteria	Firmicutes	Clostridia	Clostridiales	Eubacteriaceae	Eubacterium	IHU_PS_95_Eubacterium_45837	0	1	0	0	0	0	0	0	0	6	0	0	0	0	0	0	0	0	0	0	0	0	0	0	0	0
Bacteria	Firmicutes	Clostridia	Clostridiales	Eubacteriaceae	Eubacterium	IHU_PS_95_Eubacterium_66510	0	1	0	0	0	0	0	0	0	0	0	0	0	0	0	0	197	0	0	0	0	0	0	126	197	174
Bacteria	Firmicutes	Clostridia	Clostridiales	Ruminococcaceae	Faecalibacterium	IHU_PS_95_Faecalibacterium_128693	0	1	0	0	12	0	30	21	0	6	0	0	0	0	0	0	0	0	0	0	0	9	8	0	0	0
Bacteria	Firmicutes	Clostridia	Clostridiales	Ruminococcaceae	Faecalibacterium	IHU_PS_95_Faecalibacterium_1793	0	1	8	5	6	15	52	15	0	19	0	0	0	0	0	0	0	0	0	0	7	24	15	0	0	0
Bacteria	Firmicutes	Clostridia	Clostridiales	Ruminococcaceae	Faecalibacterium	IHU_PS_95_Faecalibacterium_226	0	1	7	0	11	0	0	0	0	0	0	0	0	0	0	0	0	0	0	0	0	0	9	5	5	0
Bacteria	Firmicutes	Clostridia	Clostridiales	Ruminococcaceae	Faecalibacterium	IHU_PS_95_Faecalibacterium_28595	0	1	0	0	0	0	0	0	5	7	0	0	0	0	0	0	0	0	0	0	0	0	0	0	0	0
Bacteria	Firmicutes	Clostridia	Clostridiales	Ruminococcaceae	Faecalibacterium	IHU_PS_95_Faecalibacterium_70861	0	1	0	0	0	14	14	27	0	10	16	0	0	0	0	0	7	0	0	0	6	0	8	8	5	14
Bacteria	Synergistetes	Synergistia	Synergistales	Synergistaceae	Fretibacterium	IHU_PS_95_Fretibacterium_148175	0	1	0	0	0	0	0	0	0	0	0	0	0	0	0	0	0	0	0	0	0	0	22	0	0	0
Bacteria	Proteobacteria	Alphaproteobacteria	Rhizobiales	Hyphomicrobiaceae	Gemmiger	IHU_PS_95_Gemmiger_1543	0	1	22	14	21	10	11	0	0	0	8	0	0	0	7	7	10	15	0	0	22	0	16	6	15	10
Bacteria	Actinobacteria	Coriobacteriia	Coriobacteriales	Coriobacteriaceae	Gordonibacter	IHU_PS_95_Gordonibacter_68960	0	1	0	0	0	0	0	0	0	5	0	0	0	0	0	0	0	0	0	0	0	0	0	0	0	0
Bacteria	Firmicutes	Clostridia	Clostridiales	Clostridiaceae	Guyana	IHU_PS_95_Guyana_357	0	1	0	0	0	0	0	0	0	0	0	0	0	0	0	0	0	0	0	0	0	0	0	10	0	0
Bacteria	Proteobacteria	Betaproteobacteria	Burkholderiales	Oxalobacteraceae	Herbaspirillum	IHU_PS_95_Herbaspirillum_152192	0	0	0	0	0	0	0	7	0	0	0	0	0	0	0	0	0	0	0	0	0	0	0	0	0	0
Bacteria	Firmicutes	Clostridia	Clostridiales	Lachnospiraceae	Hespellia	IHU_PS_95_Hespellia_1197	0	1	16	0	57	0	0	0	48	56	8	0	0	0	27	37	66	0	0	0	0	0	0	31	113	21
Bacteria	Firmicutes	Clostridia	Clostridiales	Eubacteriaceae	Holdemanella	IHU_PS_95_Holdemanella_106800	0	1	0	0	0	0	0	0	0	0	0	0	0	0	0	0	0	0	0	0	0	0	0	42	0	0
Bacteria	Firmicutes	Clostridia	Clostridiales	Family XIII	Ihubacter	IHU_PS_95_Ihubacter_47060	0	1	0	0	0	0	0	0	0	0	0	0	0	0	0	0	0	0	0	0	9	0	0	0	0	0
Bacteria	Bacteroidetes	Bacteroidia	Bacteroidales	Prevotellaceae	Ihuprevotella	IHU_PS_95_Ihuprevotella_111523	0	1	0	0	0	0	0	0	0	0	0	0	0	0	0	0	0	0	0	0	0	0	0	0	7	0
Bacteria	Firmicutes	Clostridia	Clostridiales	Ruminococcaceae	Intestinimonas	IHU_PS_95_Intestinimonas_36903	0	1	37	218	89	0	0	0	0	0	0	0	0	0	88	167	168	0	0	0	0	0	0	0	0	0
Bacteria	Firmicutes	Clostridia	Clostridiales	Ruminococcaceae	Intestinimonas	IHU_PS_95_Intestinimonas_61526	0	1	0	0	0	0	0	0	0	0	0	0	0	0	106	0	0	0	0	0	0	0	0	0	0	0
Bacteria	Firmicutes	Clostridia	Clostridiales	Lachnospiraceae	Lachnobacterium	IHU_PS_95_Lachnobacterium_2758	0	1	17	64	8	0	0	0	0	0	0	0	0	0	0	9	95	0	0	0	8	0	0	0	5	0
Bacteria	Firmicutes	Clostridia	Clostridiales	Lachnospiraceae	Lachnoclostridium	IHU_PS_95_Lachnoclostridium_85783	0	1	150	0	17	0	0	0	49	41	32	0	0	0	86	34	95	190	0	0	0	0	0	11	33	0
Bacteria	Firmicutes	Clostridia	Clostridiales	Lachnospiraceae	Lachnotalea	IHU_PS_95_Lachnotalea_274340	0	1	0	0	0	0	0	0	0	0	0	0	0	0	0	0	0	0	0	0	0	0	0	0	6	0
Bacteria	Firmicutes	Bacilli	Lactobacillales	Lactobacillaceae	Lactobacillus	IHU_PS_95_Lactobacillus_36074	0	0	0	0	0	0	0	0	8	0	5	0	0	0	0	0	0	0	0	0	0	0	0	6	0	0
Bacteria	Firmicutes	Bacilli	Lactobacillales	Lactobacillaceae	Lactobacillus	IHU_PS_95_Lactobacillus_57537	0	0	0	0	0	6	0	5	9	0	0	0	0	0	0	0	0	0	0	0	0	0	0	0	0	0
Bacteria	Bacteroidetes	Bacteroidia	Bacteroidales	Prevotellaceae	Massiliprevotella	IHU_PS_95_Massiliprevotella_36163	0	1	0	0	0	0	0	0	0	0	0	0	0	0	0	11	8	0	0	0	0	0	0	0	0	0
Bacteria	Firmicutes	Clostridia	Clostridiales	Lachnospiraceae	Murimonas	IHU_PS_95_Murimonas_265802	0	1	0	6	0	0	0	20	0	0	6	0	0	0	0	0	0	0	0	0	0	0	0	5	12	7
Bacteria	Firmicutes	Clostridia	Clostridiales	Oscillospiraceae	Oscilibacter	IHU_PS_95_Oscilibacter_1991	0	1	0	0	55	0	0	0	0	0	0	0	0	0	62	0	10	0	0	0	0	0	0	0	13	0
Bacteria	Bacteroidetes	Bacteroidia	Bacteroidales	Porphyromonadaceae	Parabacteroides	IHU_PS_95_Parabacteroides_36516	0	1	0	0	0	0	10	0	0	0	0	0	0	0	0	0	0	0	0	0	7	0	0	0	25	0
Bacteria	Bacteroidetes	Bacteroidia	Bacteroidales	Porphyromonadaceae	Parabacteroides	IHU_PS_95_Parabacteroides_57611	0	1	0	0	0	0	10	0	0	0	0	0	0	0	0	0	0	0	0	0	9	0	11	0	0	0
Bacteria	Firmicutes	Clostridia	Clostridiales	Lachnospiraceae	Parasporobacterium	IHU_PS_95_Parasporobacterium_34269	0	1	0	0	5	0	0	0	11	43	0	163	0	0	0	0	0	0	0	0	0	0	0	0	0	0
Bacteria	Firmicutes	Negativicutes	Acidaminococcales	Acidaminococcaceae	Phascolarctobacterium	IHU_PS_95_Phascolarctobacterium_72995	0	1	0	0	0	0	5	0	0	0	0	0	0	0	0	0	0	0	0	0	0	0	0	0	0	0
Bacteria	Firmicutes	Negativicutes	Acidaminococcales	Acidaminococcaceae	Phascolarctobacterium	IHU_PS_95_Phascolarctobacterium_91039	0	1	0	0	0	0	7	0	0	0	0	0	0	0	0	0	0	0	0	0	0	7	0	0	0	0
Bacteria	Bacteroidetes	Bacteroidia	Bacteroidales	Porphyromonadaceae	Porphyromonas	IHU_PS_95_Porphyromonas_164676	0	1	0	0	5	0	0	0	0	0	0	0	0	0	0	0	14	0	0	0	0	0	0	0	0	0
Bacteria	Bacteroidetes	Bacteroidia	Bacteroidales	Prevotellaceae	Prevotella	IHU_PS_95_Prevotella_177541	0	1	0	0	0	0	0	0	0	0	0	0	0	0	0	0	0	0	0	0	0	0	0	0	0	248
Bacteria	Firmicutes	Clostridia	Clostridiales	Ruminococcaceae	Provencibacterium	IHU_PS_95_Provencibacterium_2663	0	1	0	0	0	0	0	6	0	0	0	0	0	0	0	0	0	0	0	0	6	0	15	0	0	0
Bacteria	Firmicutes	Clostridia	Clostridiales	Lachnospiraceae	Pseudobutyrivibrio	IHU_PS_95_Pseudobutyrivibrio_60514	0	1	6	6	0	6	12	11	0	11	0	0	0	0	5	7	5	0	0	0	0	9	7	0	0	0
Bacteria	Proteobacteria	Gammaproteobacteria	Pseudomonadales	Pseudomonadaceae	Pseudomonas	IHU_PS_95_Pseudomonas_44807	0	0	6	5	5	0	0	11	0	0	0	0	0	0	0	0	0	0	0	0	0	0	0	14	0	12
Bacteria	Proteobacteria	Gammaproteobacteria	Alteromonadales	Psychromonadaceae	Psychromonas	IHU_PS_95_Psychromonas_71711	0	0	0	0	0	0	0	0	0	0	5	0	0	0	0	0	0	0	0	0	0	0	0	0	0	16
Bacteria	Planctomycetes	Planctomycetacia	Planctomycetales	Planctomycetaceae	Rhodopirellula	IHU_PS_95_Rhodopirellula_274631	0	0	0	0	0	0	0	0	0	0	0	0	0	0	0	0	0	0	0	0	0	105	0	0	0	0
Bacteria	Firmicutes	Clostridia	Clostridiales	Lachnospiraceae	Roseburia	IHU_PS_95_Roseburia_2126	0	1	0	0	0	17	0	0	0	0	0	0	0	0	0	0	5	9	0	0	6	12	0	0	5	0
Bacteria	Firmicutes	Clostridia	Clostridiales	Lachnospiraceae	Roseburia	IHU_PS_95_Roseburia_271246	0	1	0	0	0	0	0	0	0	0	0	0	0	0	0	0	0	0	0	0	0	0	5	0	0	0
Bacteria	Firmicutes	Clostridia	Clostridiales	Lachnospiraceae	Roseburia	IHU_PS_95_Roseburia_29000	0	1	22	10	7	9	26	25	18	13	0	0	0	0	0	12	8	15	0	0	11	13	53	0	0	0
Bacteria	Firmicutes	Clostridia	Clostridiales	Lachnospiraceae	Roseburia	IHU_PS_95_Roseburia_41671	0	1	0	0	0	0	13	10	7	30	13	0	0	0	21	11	0	9	0	0	13	30	12	0	0	0
Bacteria	Firmicutes	Clostridia	Clostridiales	Lachnospiraceae	Roseburia	IHU_PS_95_Roseburia_47563	0	1	0	0	0	27	12	8	12	6	0	0	0	0	0	0	5	12	0	0	19	17	27	0	0	0
Bacteria	Firmicutes	Clostridia	Clostridiales	Lachnospiraceae	Roseburia	IHU_PS_95_Roseburia_56186	0	1	73	92	28	46	72	257	36	48	43	0	0	0	79	33	91	70	0	0	49	38	205	15	7	25
Bacteria	Firmicutes	Clostridia	Clostridiales	Lachnospiraceae	Roseburia	IHU_PS_95_Roseburia_59281	0	1	0	11	0	0	0	0	0	0	0	0	0	0	0	0	0	0	0	0	0	0	0	0	0	0
Bacteria	Firmicutes	Clostridia	Clostridiales	Lachnospiraceae	Roseburia	IHU_PS_95_Roseburia_62759	0	1	0	0	0	0	0	0	0	0	0	0	0	0	0	0	0	5	0	0	0	0	0	0	0	0
Bacteria	Firmicutes	Clostridia	Clostridiales	Lachnospiraceae	Roseburia	IHU_PS_95_Roseburia_63809	0	1	7	16	0	0	7	0	0	5	0	0	0	0	0	0	0	0	0	0	0	7	0	0	0	0
Bacteria	Firmicutes	Clostridia	Clostridiales	Lachnospiraceae	Roseburia	IHU_PS_95_Roseburia_64147	0	1	0	0	0	5	0	0	6	6	0	0	0	0	0	0	0	0	0	0	0	0	7	0	0	0
Bacteria	Firmicutes	Clostridia	Clostridiales	Lachnospiraceae	Roseburia	IHU_PS_95_Roseburia_65607	0	1	10	6	9	0	0	11	0	9	5	0	0	0	0	0	11	0	0	0	0	0	0	0	0	0
Bacteria	Firmicutes	Clostridia	Clostridiales	Lachnospiraceae	Roseburia	IHU_PS_95_Roseburia_70766	0	1	0	0	0	0	0	0	0	0	0	0	0	0	0	0	0	0	0	0	0	0	10	0	0	0
Bacteria	Firmicutes	Clostridia	Clostridiales	Lachnospiraceae	Roseburia	IHU_PS_95_Roseburia_80376	0	1	0	0	0	0	0	5	0	0	0	0	0	0	0	0	0	0	0	0	0	0	0	0	0	0
Bacteria	Firmicutes	Clostridia	Clostridiales	Ruminococcaceae	Ruminococcus	IHU_PS_95_Ruminococcus_2038	0	1	0	0	5	12	0	0	0	7	22	0	0	0	0	0	0	0	0	0	0	0	8	0	0	0
Bacteria	Firmicutes	Clostridia	Clostridiales	Ruminococcaceae	Ruminococcus	IHU_PS_95_Ruminococcus_61068	0	1	0	5	0	0	0	6	0	0	0	0	0	0	0	0	0	0	0	0	0	0	0	0	0	0
Bacteria	Firmicutes	Clostridia	Clostridiales	Ruminococcaceae	Senegalibacterium	IHU_PS_95_Senegalibacterium_11	0	1	0	0	0	0	8	0	0	0	0	0	0	0	0	0	0	14	0	0	0	0	0	0	9	0
Bacteria	Actinobacteria	Coriobacteriia	Coriobacteriales	Coriobacteriaceae	Senegalimassilia	IHU_PS_95_Senegalimassilia_2154	0	1	0	0	0	0	0	0	0	0	0	0	0	0	0	0	0	0	0	0	0	0	0	0	10	0
Bacteria	Firmicutes	Bacilli	Lactobacillales	Streptococcaceae	Streptococcus	IHU_PS_95_Streptococcus_38968	0	0	0	0	0	0	0	0	0	0	0	0	0	0	0	6	0	0	0	0	0	0	0	0	0	0
Bacteria	Firmicutes	Bacilli	Lactobacillales	Streptococcaceae	Streptococcus	IHU_PS_95_Streptococcus_43482	0	0	13	0	0	0	0	0	0	0	0	0	0	0	0	0	0	0	0	0	0	0	0	0	0	0
Bacteria	Proteobacteria	Betaproteobacteria	Burkholderiales	Sutterellaceae	Sutterella	IHU_PS_95_Sutterella_46068	0	1	0	0	0	0	8	0	0	0	0	0	0	0	0	0	0	0	0	0	0	18	0	0	0	0
Bacteria	Bacteroidetes	Bacteroidia	Bacteroidales	Rikenellaceae	Tidjanibacter	IHU_PS_95_Tidjanibacter_29110	0	1	0	0	0	0	0	0	0	0	0	0	0	0	0	0	0	0	0	0	0	13	0	0	0	0
Bacteria	Firmicutes	Negativicutes	Veillonellales	Veillonellaceae	Veillonella	IHU_PS_95_Veillonella_64565	0	1	0	0	0	0	0	0	0	0	0	0	0	0	0	0	0	0	0	0	0	0	0	0	482	0
Bacteria	Lentisphaerae	Lentisphaeria	Victivallales	Victivallaceae	Victivallis	IHU_PS_95_Victivallis_52376	0	1	11	0	0	0	0	0	0	0	0	0	0	0	0	0	0	0	0	0	0	0	0	0	0	0
Bacteria	Firmicutes	Clostridia	Clostridiales	Ruminococcaceae	Acetivibrio	IHU_PS_96_Acetivibrio_45788	0	1	104	33	106	0	6	24	7	0	0	0	0	0	417	31	220	12	0	0	9	0	32	154	273	200
Bacteria	Firmicutes	Negativicutes	Acidaminococcales	Acidaminococcaceae	Acidaminococcus	IHU_PS_96_Acidaminococcus_53366	0	1	0	10	0	0	0	0	0	0	0	0	0	0	0	0	0	0	0	0	0	0	0	0	0	0
Bacteria	Actinobacteria	Actinobacteria	Actinomycetales	Actinomycetaceae	Actinomyces	IHU_PS_96_Actinomyces_90889	0	0	0	0	0	0	0	0	0	0	13	0	0	0	0	0	0	0	0	0	0	0	0	0	0	0
Bacteria	Proteobacteria	Betaproteobacteria	Burkholderiales	Alcaligenaceae	Alcaligenes	IHU_PS_96_Alcaligenes_270889	0	0	5	8	0	7	0	14	0	0	0	0	0	0	0	0	0	0	0	0	0	0	0	5	9	0
Bacteria	Bacteroidetes	Bacteroidia	Bacteroidales	Rikenellaceae	Alistipes	IHU_PS_96_Alistipes_117851	0	1	0	0	0	0	0	0	0	0	0	0	0	0	0	0	0	0	0	0	0	0	0	0	8	0
Bacteria	Bacteroidetes	Bacteroidia	Bacteroidales	Rikenellaceae	Alistipes	IHU_PS_96_Alistipes_259491	0	1	11	546	234	0	18	0	0	94	0	0	0	0	0	0	372	39	10	0	0	0	0	0	1445	0
Bacteria	Bacteroidetes	Bacteroidia	Bacteroidales	Rikenellaceae	Alistipes	IHU_PS_96_Alistipes_275696	0	1	0	0	0	0	18	0	0	0	0	0	0	0	0	0	0	0	0	0	0	0	0	0	0	0
Bacteria	Firmicutes	Clostridia	Clostridiales	Lachnospiraceae	Anaerobium	IHU_PS_96_Anaerobium_65491	0	1	18	64	31	7	0	7	46	32	8	134	0	0	6	15	36	54	0	0	0	0	6	186	197	7
Bacteria	Firmicutes	Clostridia	Clostridiales	Lachnospiraceae	Anaerostipes	IHU_PS_96_Anaerostipes_105795	0	1	0	0	0	0	0	0	11	0	5	0	0	0	0	0	0	0	0	0	0	0	0	0	0	0
Bacteria	Firmicutes	Clostridia	Clostridiales	Ruminococcaceae	Anaerotruncus	IHU_PS_96_Anaerotruncus_51685	0	1	0	0	0	0	0	0	0	0	0	0	0	0	0	0	0	0	22	0	0	0	0	0	0	0
Bacteria	Proteobacteria	Alphaproteobacteria	Rhizobiales	Phyllobacteriaceae	Aquamicrobium	IHU_PS_96_Aquamicrobium_262328	0	0	0	0	0	0	0	0	0	0	0	0	0	0	5	0	0	0	0	0	0	0	0	0	0	0
Bacteria	Actinobacteria	Coriobacteriia	Coriobacteriales	Coriobacteriaceae	Asaccharobacter	IHU_PS_96_Asaccharobacter_58344	0	1	0	0	0	0	0	0	0	0	0	0	0	0	0	0	5	0	0	0	0	0	0	0	32	0
Bacteria	Firmicutes	Bacilli	Bacillales	Bacillaceae	Bacillus	IHU_PS_96_Bacillus_43092	0	0	0	0	0	0	0	0	0	0	0	0	0	0	0	0	0	0	0	0	0	0	6	0	0	0
Bacteria	Firmicutes	Bacilli	Bacillales	Bacillaceae	Bacillus	IHU_PS_96_Bacillus_64180	0	0	0	6	0	0	0	35	6	0	0	0	0	0	12	0	0	0	10	11	0	5	22	0	0	56
Bacteria	Bacteroidetes	Bacteroidia	Bacteroidales	Bacteroidaceae	Bacteroides	IHU_PS_96_Bacteroides_107557	0	1	0	0	0	0	0	0	0	0	0	0	0	0	0	0	11	0	0	0	0	0	0	0	0	0
Bacteria	Bacteroidetes	Bacteroidia	Bacteroidales	Bacteroidaceae	Bacteroides	IHU_PS_96_Bacteroides_113651	0	1	0	13	0	0	0	0	0	0	0	0	0	0	0	0	0	0	0	0	0	0	0	0	0	0
Bacteria	Bacteroidetes	Bacteroidia	Bacteroidales	Bacteroidaceae	Bacteroides	IHU_PS_96_Bacteroides_1140	0	1	0	0	0	0	0	0	8	18	0	0	0	0	0	0	0	0	0	0	0	0	0	0	9	6
Bacteria	Bacteroidetes	Bacteroidia	Bacteroidales	Bacteroidaceae	Bacteroides	IHU_PS_96_Bacteroides_121178	0	1	0	8	0	0	22	0	0	0	0	0	0	0	0	0	0	9	0	0	13	10	6	0	7	0
Bacteria	Bacteroidetes	Bacteroidia	Bacteroidales	Bacteroidaceae	Bacteroides	IHU_PS_96_Bacteroides_159836	0	1	0	0	0	0	6	0	0	0	0	0	0	0	0	0	0	0	0	0	0	5	0	0	0	0
Bacteria	Bacteroidetes	Bacteroidia	Bacteroidales	Bacteroidaceae	Bacteroides	IHU_PS_96_Bacteroides_1783	0	1	0	0	0	0	0	0	0	0	0	0	0	0	0	7	7	0	0	0	0	0	0	0	7	6
Bacteria	Bacteroidetes	Bacteroidia	Bacteroidales	Bacteroidaceae	Bacteroides	IHU_PS_96_Bacteroides_229491	0	1	0	5	0	0	0	0	0	0	0	0	0	0	0	0	0	0	0	0	0	0	0	0	8	0
Bacteria	Bacteroidetes	Bacteroidia	Bacteroidales	Bacteroidaceae	Bacteroides	IHU_PS_96_Bacteroides_25589	0	1	8	6	0	0	6	0	0	0	0	0	0	0	0	0	0	0	0	0	0	5	0	0	20	0
Bacteria	Bacteroidetes	Bacteroidia	Bacteroidales	Bacteroidaceae	Bacteroides	IHU_PS_96_Bacteroides_269699	0	1	0	0	0	0	0	0	0	0	0	0	6	0	0	0	12	0	6	0	0	0	0	0	0	0
Bacteria	Bacteroidetes	Bacteroidia	Bacteroidales	Bacteroidaceae	Bacteroides	IHU_PS_96_Bacteroides_269962	0	1	0	0	0	0	9	0	0	0	0	0	0	0	0	0	0	0	0	0	0	0	0	0	0	0
Bacteria	Bacteroidetes	Bacteroidia	Bacteroidales	Bacteroidaceae	Bacteroides	IHU_PS_96_Bacteroides_27939	0	1	0	5	0	0	0	0	0	10	0	0	0	0	0	0	0	0	0	0	0	0	0	0	0	0
Bacteria	Bacteroidetes	Bacteroidia	Bacteroidales	Bacteroidaceae	Bacteroides	IHU_PS_96_Bacteroides_31096	0	1	12	39	0	0	9	0	0	0	0	0	0	0	0	0	0	0	0	0	0	20	0	0	12	0
Bacteria	Bacteroidetes	Bacteroidia	Bacteroidales	Bacteroidaceae	Bacteroides	IHU_PS_96_Bacteroides_33792	0	1	0	35	0	0	5	0	0	0	0	0	0	0	0	0	0	0	0	0	0	0	0	0	15	0
Bacteria	Bacteroidetes	Bacteroidia	Bacteroidales	Bacteroidaceae	Bacteroides	IHU_PS_96_Bacteroides_41894	0	1	7	36	6	14	149	18	0	0	0	0	0	0	0	0	0	5	0	0	66	182	43	0	0	0
Bacteria	Bacteroidetes	Bacteroidia	Bacteroidales	Bacteroidaceae	Bacteroides	IHU_PS_96_Bacteroides_49716	0	1	0	0	0	0	0	0	0	0	0	0	0	0	0	0	545	0	0	0	0	0	0	0	0	0
Bacteria	Bacteroidetes	Bacteroidia	Bacteroidales	Bacteroidaceae	Bacteroides	IHU_PS_96_Bacteroides_52994	0	1	69	411	33	24	190	8	20	265	56	0	0	0	0	0	14	123	0	0	92	354	92	5	83	23
Bacteria	Bacteroidetes	Bacteroidia	Bacteroidales	Bacteroidaceae	Bacteroides	IHU_PS_96_Bacteroides_54776	0	1	32	97	9	7	42	0	0	0	0	0	0	0	0	0	8	31	0	0	8	21	12	0	0	0
Bacteria	Bacteroidetes	Bacteroidia	Bacteroidales	Bacteroidaceae	Bacteroides	IHU_PS_96_Bacteroides_55581	0	1	0	12	0	0	0	0	0	0	0	0	0	0	0	0	0	0	0	0	0	0	0	0	7	0
Bacteria	Bacteroidetes	Bacteroidia	Bacteroidales	Bacteroidaceae	Bacteroides	IHU_PS_96_Bacteroides_57247	0	1	13	22	5	21	171	11	0	0	0	0	0	0	0	0	5	66	0	0	57	77	18	0	0	0
Bacteria	Bacteroidetes	Bacteroidia	Bacteroidales	Bacteroidaceae	Bacteroides	IHU_PS_96_Bacteroides_57863	0	1	0	0	0	0	0	0	0	6	0	0	0	0	0	0	0	0	0	0	0	0	0	0	31	6
Bacteria	Bacteroidetes	Bacteroidia	Bacteroidales	Bacteroidaceae	Bacteroides	IHU_PS_96_Bacteroides_58119	0	1	0	6	0	0	9	0	0	0	0	0	0	0	0	0	0	0	0	0	0	0	0	0	0	0
Bacteria	Bacteroidetes	Bacteroidia	Bacteroidales	Bacteroidaceae	Bacteroides	IHU_PS_96_Bacteroides_58520	0	1	0	0	0	0	0	0	0	0	0	0	0	0	0	0	8	0	0	0	0	0	0	15	238	5
Bacteria	Bacteroidetes	Bacteroidia	Bacteroidales	Bacteroidaceae	Bacteroides	IHU_PS_96_Bacteroides_67367	0	1	0	0	0	34	137	42	0	0	0	0	0	0	0	0	0	0	0	0	71	154	64	0	5	0
Bacteria	Bacteroidetes	Bacteroidia	Bacteroidales	Bacteroidaceae	Bacteroides	IHU_PS_96_Bacteroides_67856	0	1	6	7	6	0	0	0	0	0	0	0	0	0	0	0	8	0	0	0	0	0	0	0	0	0
Bacteria	Bacteroidetes	Bacteroidia	Bacteroidales	Bacteroidaceae	Bacteroides	IHU_PS_96_Bacteroides_69575	0	1	0	11	0	12	18	12	0	0	0	0	0	0	0	0	0	16	0	0	22	48	46	0	0	0
Bacteria	Bacteroidetes	Bacteroidia	Bacteroidales	Bacteroidaceae	Bacteroides	IHU_PS_96_Bacteroides_70683	0	1	14	73	15	0	42	0	0	0	0	0	0	0	0	0	14	49	9	0	6	6	0	0	0	0
Bacteria	Bacteroidetes	Bacteroidia	Bacteroidales	Bacteroidaceae	Bacteroides	IHU_PS_96_Bacteroides_73219	0	1	0	0	0	0	12	0	0	0	0	0	0	0	0	0	0	0	0	0	0	0	0	0	0	0
Bacteria	Bacteroidetes	Bacteroidia	Bacteroidales	Bacteroidaceae	Bacteroides	IHU_PS_96_Bacteroides_88423	0	1	0	0	0	0	13	0	0	0	0	0	0	0	0	0	0	5	0	0	8	5	8	0	0	0
Bacteria	Firmicutes	Clostridia	Clostridiales	Lachnospiraceae	Bariatricus	IHU_PS_96_Bariatricus_70132	0	1	6	0	11	0	0	0	0	0	8	0	0	0	0	0	0	0	0	0	0	0	0	0	0	0
Bacteria	Firmicutes	Clostridia	Clostridiales	Christensenellaceae	Beduinella	IHU_PS_96_Beduinella_2492	0	1	59	22	42	33	39	5	0	0	0	0	0	0	0	0	10	0	0	0	37	52	75	36	400	13
Bacteria	Actinobacteria	Actinobacteria	Bifidobacteriales	Bifidobacteriaceae	Bifidobacterium	IHU_PS_96_Bifidobacterium_27381	0	unknown	0	7	0	0	0	0	0	0	0	0	0	0	0	0	0	0	0	0	0	0	0	0	0	0
Bacteria	Actinobacteria	Actinobacteria	Bifidobacteriales	Bifidobacteriaceae	Bifidobacterium	IHU_PS_96_Bifidobacterium_30383	0	unknown	0	12	7	0	0	0	6	6	0	0	0	0	9	11	15	0	0	0	0	7	0	0	0	0
Bacteria	Actinobacteria	Actinobacteria	Bifidobacteriales	Bifidobacteriaceae	Bifidobacterium	IHU_PS_96_Bifidobacterium_47735	0	unknown	0	0	9	0	0	0	0	0	0	0	0	0	0	0	0	0	0	0	0	0	0	0	5	0
Bacteria	Actinobacteria	Actinobacteria	Bifidobacteriales	Bifidobacteriaceae	Bifidobacterium	IHU_PS_96_Bifidobacterium_58030	0	unknown	0	0	0	0	0	0	0	7	0	0	0	0	0	0	0	0	0	0	0	0	6	0	0	0
Bacteria	Actinobacteria	Actinobacteria	Bifidobacteriales	Bifidobacteriaceae	Bifidobacterium	IHU_PS_96_Bifidobacterium_60072	0	unknown	7	11	23	0	21	0	9	29	6	0	0	0	14	17	0	5	0	0	12	20	11	9	13	11
Bacteria	Firmicutes	Clostridia	Clostridiales	Lachnospiraceae	Blautia	IHU_PS_96_Blautia_25681	0	1	0	0	0	0	0	0	0	0	0	0	0	0	0	0	0	5	0	0	0	0	0	0	0	0
Bacteria	Firmicutes	Clostridia	Clostridiales	Ruminococcaceae	Blautia	IHU_PS_96_Blautia_26250	0	1	0	0	10	0	0	8	0	0	0	0	0	0	0	0	0	0	0	0	0	0	0	0	0	0
Bacteria	Firmicutes	Clostridia	Clostridiales	Lachnospiraceae	Blautia	IHU_PS_96_Blautia_274952	0	1	0	0	5	0	0	6	0	0	0	0	0	0	0	0	0	0	0	0	0	0	0	0	0	0
Bacteria	Firmicutes	Clostridia	Clostridiales	Lachnospiraceae	Blautia	IHU_PS_96_Blautia_275526	0	1	0	0	6	0	0	0	0	0	0	0	0	0	0	0	0	0	0	0	0	0	0	0	0	0
Bacteria	Firmicutes	Clostridia	Clostridiales	Ruminococcaceae	Blautia	IHU_PS_96_Blautia_31792	0	1	0	0	5	0	0	0	0	0	0	0	0	0	0	0	0	0	0	0	0	0	0	0	0	0
Bacteria	Firmicutes	Clostridia	Clostridiales	Lachnospiraceae	Blautia	IHU_PS_96_Blautia_43606	0	1	32	34	44	14	12	83	11	40	37	0	0	0	0	36	30	12	0	0	0	0	33	0	12	0
Bacteria	Firmicutes	Clostridia	Clostridiales	Lachnospiraceae	Blautia	IHU_PS_96_Blautia_49277	0	1	0	0	9	0	0	0	0	0	7	0	0	0	0	0	0	0	0	0	0	0	0	0	0	0
Bacteria	Firmicutes	Clostridia	Clostridiales	Lachnospiraceae	Blautia	IHU_PS_96_Blautia_55592	0	1	0	0	0	0	0	0	5	9	0	0	0	0	0	0	5	0	0	0	5	0	0	0	8	0
Bacteria	Firmicutes	Clostridia	Clostridiales	Lachnospiraceae	Blautia	IHU_PS_96_Blautia_59269	0	1	0	15	9	0	0	6	0	6	0	0	0	0	0	0	0	0	0	0	0	0	0	0	6	0
Bacteria	Firmicutes	Clostridia	Clostridiales	Lachnospiraceae	Blautia	IHU_PS_96_Blautia_60781	0	1	0	0	0	0	0	8	0	0	0	0	0	0	0	0	0	0	0	0	0	0	10	0	5	0
Bacteria	Firmicutes	Clostridia	Clostridiales	Lachnospiraceae	Blautia	IHU_PS_96_Blautia_97934	0	1	0	5	12	0	0	0	7	8	15	0	0	0	0	0	0	0	0	0	0	0	18	0	0	0
Bacteria	Bacteroidetes	Bacteroidia	Bacteroidales	Porphyromonadaceae	Butyricimonas	IHU_PS_96_Butyricimonas_258212	0	1	0	0	0	0	0	0	0	0	0	0	0	0	0	0	0	0	0	0	0	0	0	0	16	0
Bacteria	Proteobacteria	Gammaproteobacteria	Enterobacteriales	Enterobacteriaceae	Citrobacter	IHU_PS_96_Citrobacter_40003	0	0	0	0	0	0	0	0	0	0	0	0	0	0	6	0	0	0	0	0	0	0	0	0	0	0
Bacteria	Firmicutes	Clostridia	Clostridiales	Clostridiaceae	Clostridium	IHU_PS_96_Clostridium_151430	0	1	0	0	7	0	0	0	0	0	0	0	0	0	0	0	0	33	0	0	0	0	0	0	0	0
Bacteria	Firmicutes	Clostridia	Clostridiales	Clostridiaceae	Clostridium	IHU_PS_96_Clostridium_186	0	1	0	0	0	0	0	0	0	0	0	0	0	0	0	11	9	0	0	0	0	0	0	0	40	0
Bacteria	Firmicutes	Clostridia	Clostridiales	Clostridiaceae	Clostridium	IHU_PS_96_Clostridium_259862	0	1	635	1005	314	170	304	170	243	272	283	14	0	0	504	828	1530	311	22	8	76	67	29	1248	1505	1464
Bacteria	Firmicutes	Clostridia	Clostridiales	Clostridiaceae	Clostridium	IHU_PS_96_Clostridium_2611	0	1	0	0	8	0	0	23	0	0	0	0	0	0	0	0	0	0	0	0	0	0	0	5	0	24
Bacteria	Firmicutes	Clostridia	Clostridiales	Clostridiaceae	Clostridium	IHU_PS_96_Clostridium_267485	0	1	0	0	0	0	0	0	0	0	0	0	0	0	20	5	0	0	0	0	0	0	0	0	0	5
Bacteria	Firmicutes	Clostridia	Clostridiales	Clostridiaceae	Clostridium	IHU_PS_96_Clostridium_271428	0	1	0	0	0	0	0	0	0	0	0	0	0	0	0	0	0	0	0	0	0	0	0	0	0	5
Bacteria	Firmicutes	Clostridia	Clostridiales	Clostridiaceae	Clostridium	IHU_PS_96_Clostridium_33660	0	1	0	0	0	0	0	0	0	0	0	0	0	0	0	0	0	0	0	0	0	0	0	0	7	0
Bacteria	Firmicutes	Clostridia	Clostridiales	Clostridiaceae	Clostridium	IHU_PS_96_Clostridium_35271	0	1	0	0	0	0	0	0	11	0	0	0	0	0	0	0	0	0	0	0	0	0	0	0	0	0
Bacteria	Firmicutes	Clostridia	Clostridiales	Clostridiaceae	Clostridium	IHU_PS_96_Clostridium_367	0	1	0	0	0	11	38	0	192	331	27	0	0	0	0	0	201	119	0	0	32	57	0	0	0	0
Bacteria	Firmicutes	Clostridia	Clostridiales	Clostridiaceae	Clostridium	IHU_PS_96_Clostridium_39973	0	1	0	0	0	0	13	0	21	6	0	0	0	0	0	0	9	0	0	0	0	32	20	0	0	0
Bacteria	Firmicutes	Clostridia	Clostridiales	Clostridiaceae	Clostridium	IHU_PS_96_Clostridium_40296	0	1	0	0	0	0	0	0	0	6	0	0	0	0	0	8	0	0	0	0	0	0	0	0	0	0
Bacteria	Firmicutes	Clostridia	Clostridiales	Clostridiaceae	Clostridium	IHU_PS_96_Clostridium_52869	0	1	0	0	5	0	0	32	0	0	0	0	0	0	0	0	0	0	0	0	0	0	0	6	0	52
Bacteria	Firmicutes	Clostridia	Clostridiales	Clostridiaceae	Clostridium	IHU_PS_96_Clostridium_54907	0	1	0	0	17	0	0	0	0	0	0	0	0	0	0	0	0	0	0	0	0	0	0	0	0	0
Bacteria	Firmicutes	Clostridia	Clostridiales	Clostridiaceae	Clostridium	IHU_PS_96_Clostridium_66032	0	1	0	35	0	0	0	0	0	0	0	0	0	0	0	0	0	0	0	0	0	0	0	0	0	0
Bacteria	Firmicutes	Clostridia	Clostridiales	Clostridiaceae	Clostridium	IHU_PS_96_Clostridium_66615	0	1	47	0	112	0	0	0	39	8	17	7	0	0	0	0	0	29	0	0	0	0	0	6	0	0
Bacteria	Firmicutes	Clostridia	Clostridiales	Ruminococcaceae	Colidextribacter	IHU_PS_96_Colidextribacter_76037	0	1	204	188	44	0	0	0	0	70	39	0	0	0	0	0	37	0	0	0	0	0	0	7	6	0
Bacteria	Proteobacteria	Betaproteobacteria	Burkholderiales	Comamonadaceae	Comamonas	IHU_PS_96_Comamonas_132980	0	0	0	0	0	0	0	0	0	0	0	0	0	0	0	0	0	0	0	10	7	6	0	0	0	0
Bacteria	Firmicutes	Clostridia	Clostridiales	Lachnospiraceae	Coprococcus	IHU_PS_96_Coprococcus_2189	0	1	31	8	11	0	0	0	18	76	0	60	0	0	0	0	5	0	0	0	0	0	0	0	6	0
Bacteria	Firmicutes	Clostridia	Clostridiales	Lachnospiraceae	Coprococcus	IHU_PS_96_Coprococcus_2221	0	1	0	0	0	0	0	0	0	0	0	0	0	0	0	0	10	5	0	0	0	0	0	0	0	0
Bacteria	Firmicutes	Clostridia	Clostridiales	Lachnospiraceae	Coprococcus	IHU_PS_96_Coprococcus_27277	0	1	0	0	0	5	0	0	0	0	0	0	0	0	0	0	0	0	0	0	0	0	0	0	0	0
Bacteria	Firmicutes	Clostridia	Clostridiales	Lachnospiraceae	Coprococcus	IHU_PS_96_Coprococcus_30187	0	1	0	0	0	0	0	0	0	0	0	0	0	0	5	32	6	0	0	0	0	0	0	0	0	0
Bacteria	Firmicutes	Clostridia	Clostridiales	Lachnospiraceae	Coprococcus	IHU_PS_96_Coprococcus_69171	0	1	0	0	0	0	0	0	0	0	0	0	0	0	0	0	0	0	0	0	0	0	0	0	10	0
Bacteria	Firmicutes	Clostridia	Clostridiales	Lachnospiraceae	Coprococcus	IHU_PS_96_Coprococcus_73918	0	1	0	0	0	0	0	0	0	0	0	0	0	0	9	5	13	0	0	0	0	0	0	0	9	0
Bacteria	Firmicutes	Clostridia	Clostridiales	Lachnospiraceae	Coprococcus	IHU_PS_96_Coprococcus_94406	0	1	0	0	0	0	0	0	0	0	0	0	0	0	5	9	0	0	0	0	0	0	0	22	91	0
Bacteria	Actinobacteria	Actinobacteria	Corynebacteriales	Corynebacteriaceae	Corynebacterium	IHU_PS_96_Corynebacterium_59003	0	0	32	5	167	0	28	1336	0	0	0	0	0	8	0	0	5	0	0	0	0	0	0	0	0	0
Bacteria	Proteobacteria	Deltaproteobacteria	Desulfovibrionales	Desulfovibrionaceae	Desulfomassilia	IHU_PS_96_Desulfomassilia_122402	0	1	0	0	0	0	0	0	0	16	0	0	0	0	0	0	0	0	0	0	0	0	0	0	0	0
Bacteria	Proteobacteria	Deltaproteobacteria	Desulfovibrionales	Desulfovibrionaceae	Desulfomassilia	IHU_PS_96_Desulfomassilia_274637	0	1	0	0	0	0	0	0	0	13	0	0	0	0	0	0	0	0	0	0	0	0	0	0	0	0
Bacteria	Proteobacteria	Deltaproteobacteria	Desulfovibrionales	Desulfovibrionaceae	Desulfovibrio	IHU_PS_96_Desulfovibrio_138438	0	1	0	0	0	0	0	0	0	0	0	0	0	0	0	0	0	0	0	0	0	0	0	0	10	7
Bacteria	Proteobacteria	Deltaproteobacteria	Desulfovibrionales	Desulfovibrionaceae	Desulfovibrio	IHU_PS_96_Desulfovibrio_1751	0	1	39	622	79	0	0	0	0	0	0	0	0	0	0	0	0	0	0	0	0	0	0	0	0	0
Bacteria	Proteobacteria	Deltaproteobacteria	Desulfovibrionales	Desulfovibrionaceae	Desulfovibrio	IHU_PS_96_Desulfovibrio_39593	0	1	0	0	0	0	7	0	0	0	0	0	0	0	0	0	0	0	0	0	0	0	0	0	7	0
Bacteria	Firmicutes	Negativicutes	Veillonellales	Veillonellaceae	Dialister	IHU_PS_96_Dialister_109912	0	1	0	0	0	0	0	0	0	0	0	0	0	0	11	44	5	0	0	0	0	0	0	0	0	0
Bacteria	Firmicutes	Negativicutes	Veillonellales	Veillonellaceae	Dialister	IHU_PS_96_Dialister_202338	0	1	0	0	0	0	0	0	0	0	0	0	0	0	0	0	0	0	0	0	0	0	0	0	20	0
Bacteria	Firmicutes	Negativicutes	Veillonellales	Veillonellaceae	Dialister	IHU_PS_96_Dialister_2996	0	1	0	0	0	23	0	0	0	0	0	0	0	0	1756	8784	1292	0	0	0	0	0	0	18	56	0
Bacteria	Firmicutes	Negativicutes	Veillonellales	Veillonellaceae	Dialister	IHU_PS_96_Dialister_66199	0	1	0	0	0	0	0	0	0	0	0	0	0	0	0	0	0	0	0	0	0	0	0	0	8	0
Bacteria	Firmicutes	Clostridia	Clostridiales	Lachnospiraceae	Dorea	IHU_PS_96_Dorea_103447	0	1	0	0	0	0	0	0	0	0	0	0	0	0	0	0	0	0	0	0	0	0	0	11	0	0
Bacteria	Firmicutes	Clostridia	Clostridiales	Lachnospiraceae	Dorea	IHU_PS_96_Dorea_146	0	1	0	0	0	0	0	0	0	0	0	0	0	0	0	0	0	0	0	0	0	0	18	0	0	0
Bacteria	Firmicutes	Clostridia	Clostridiales	Lachnospiraceae	Dorea	IHU_PS_96_Dorea_27890	0	1	0	0	0	0	0	8	0	0	0	0	0	0	0	0	0	0	0	0	0	0	34	0	0	0
Bacteria	Firmicutes	Clostridia	Clostridiales	Lachnospiraceae	Dorea	IHU_PS_96_Dorea_32212	0	1	0	0	0	0	0	0	0	0	0	0	0	0	0	0	0	0	0	0	0	0	6	0	0	0
Bacteria	Firmicutes	Clostridia	Clostridiales	Lachnospiraceae	Dorea	IHU_PS_96_Dorea_409	0	1	15	8	5	10	17	0	0	22	0	0	0	0	11	0	15	11	0	0	6	9	5	14	15	0
Bacteria	Firmicutes	Clostridia	Clostridiales	Lachnospiraceae	Dorea	IHU_PS_96_Dorea_41730	0	1	0	0	0	0	0	10	0	10	9	0	0	0	0	0	5	0	0	0	0	0	5	5	7	0
Bacteria	Firmicutes	Clostridia	Clostridiales	Lachnospiraceae	Dorea	IHU_PS_96_Dorea_43245	0	1	0	0	0	0	0	0	104	62	453	0	0	0	0	0	0	13	0	0	0	28	0	0	0	0
Bacteria	Firmicutes	Clostridia	Clostridiales	Lachnospiraceae	Dorea	IHU_PS_96_Dorea_45830	0	1	0	0	0	0	0	0	0	0	0	80	0	0	0	0	0	0	0	0	0	0	0	39	23	0
Bacteria	Firmicutes	Clostridia	Clostridiales	Lachnospiraceae	Dorea	IHU_PS_96_Dorea_91495	0	1	0	0	0	0	0	0	0	0	0	0	0	0	0	0	0	0	0	0	0	0	10	0	0	0
Bacteria	Proteobacteria	Gammaproteobacteria	Enterobacteriales	Enterobacteriaceae	Enterobacter	IHU_PS_96_Enterobacter_71176	0	0	0	0	0	0	0	0	0	0	0	0	0	0	0	0	0	0	0	0	0	0	0	43	0	0
Bacteria	Firmicutes	Bacilli	Lactobacillales	Enterococcaceae	Enterococcus	IHU_PS_96_Enterococcus_255343	0	0	5	0	0	11	16	0	0	0	0	0	0	0	0	0	0	0	0	0	9	5	0	0	0	0
Bacteria	Firmicutes	Clostridia	Clostridiales	Eubacteriaceae	Eubacterium	IHU_PS_96_Eubacterium_37225	0	1	0	0	355	0	0	0	0	0	0	0	0	0	0	0	0	0	0	0	0	0	0	0	0	0
Bacteria	Firmicutes	Clostridia	Clostridiales	Eubacteriaceae	Eubacterium	IHU_PS_96_Eubacterium_56	0	1	216	219	319	19	327	0	727	493	157	0	0	0	354	133	232	101	8	0	131	250	187	8	48	0
Bacteria	Firmicutes	Clostridia	Clostridiales	Ruminococcaceae	Faecalibacterium	IHU_PS_96_Faecalibacterium_117	0	1	72	17	56	17	16	12	0	6	12	0	0	0	0	7	16	0	0	0	8	12	21	37	46	17
Bacteria	Firmicutes	Clostridia	Clostridiales	Ruminococcaceae	Faecalibacterium	IHU_PS_96_Faecalibacterium_32125	0	1	0	0	0	0	0	0	0	0	0	0	0	0	0	0	0	0	0	0	0	6	0	6	0	0
Bacteria	Firmicutes	Clostridia	Clostridiales	Ruminococcaceae	Faecalibacterium	IHU_PS_96_Faecalibacterium_33831	0	1	43	7	27	30	49	25	5	0	5	0	0	0	0	0	0	0	0	0	10	12	26	0	0	0
Bacteria	Firmicutes	Clostridia	Clostridiales	Ruminococcaceae	Faecalibacterium	IHU_PS_96_Faecalibacterium_37693	0	1	0	0	0	9	29	29	13	8	8	0	0	0	0	0	0	0	0	0	0	0	10	13	0	0
Bacteria	Firmicutes	Clostridia	Clostridiales	Ruminococcaceae	Faecalibacterium	IHU_PS_96_Faecalibacterium_44988	0	1	25	0	5	31	58	67	78	80	43	8	0	0	16	22	30	0	0	0	30	30	35	15	19	11
Bacteria	Firmicutes	Clostridia	Clostridiales	Ruminococcaceae	Faecalibacterium	IHU_PS_96_Faecalibacterium_50255	0	1	0	0	0	0	0	0	0	0	0	0	0	0	0	0	8	0	0	0	0	0	0	0	0	0
Bacteria	Firmicutes	Clostridia	Clostridiales	Ruminococcaceae	Faecalibacterium	IHU_PS_96_Faecalibacterium_51660	0	1	288	184	532	137	123	83	25	72	60	26	13	7	21	14	118	79	9	5	70	80	199	315	451	248
Bacteria	Firmicutes	Clostridia	Clostridiales	Ruminococcaceae	Faecalibacterium	IHU_PS_96_Faecalibacterium_62602	0	1	51	46	74	33	29	69	27	18	48	0	0	0	0	9	26	9	0	0	20	18	98	68	67	140
Bacteria	Firmicutes	Clostridia	Clostridiales	Ruminococcaceae	Faecalibacterium	IHU_PS_96_Faecalibacterium_79575	0	1	0	0	0	0	8	0	0	0	0	0	0	0	0	0	0	0	0	0	0	0	0	0	0	0
Bacteria	Firmicutes	Clostridia	Clostridiales	Ruminococcaceae	Faecalibacterium	IHU_PS_96_Faecalibacterium_95905	0	1	0	0	10	0	0	0	0	0	0	0	0	0	0	0	0	0	0	0	0	0	0	0	0	0
Bacteria	Firmicutes	Clostridia	Clostridiales	Clostridiaceae	Flavonifractor	IHU_PS_96_Flavonifractor_252484	0	1	0	36	14	0	52	0	0	0	0	0	0	0	0	0	0	0	0	0	0	0	0	0	0	0
Bacteria	Firmicutes	Clostridia	Clostridiales	Clostridiaceae	Fusicatenibacter	IHU_PS_96_Fusicatenibacter_173599	0	1	0	0	0	0	0	0	0	0	0	0	0	0	0	0	0	0	0	0	0	0	0	0	0	6
Bacteria	Firmicutes	Clostridia	Clostridiales	Clostridiaceae	Fusicatenibacter	IHU_PS_96_Fusicatenibacter_202112	0	1	0	0	0	0	0	0	0	0	6	0	0	0	0	0	0	0	0	0	0	0	0	8	0	8
Bacteria	Firmicutes	Clostridia	Clostridiales	Clostridiaceae	Fusicatenibacter	IHU_PS_96_Fusicatenibacter_2307	0	1	0	0	0	0	0	29	10	0	9	0	0	0	0	0	11	6	0	0	0	0	17	0	0	0
Bacteria	Firmicutes	Clostridia	Clostridiales	Clostridiaceae	Fusicatenibacter	IHU_PS_96_Fusicatenibacter_27411	0	1	7	0	6	7	0	26	26	0	15	0	0	0	0	0	0	0	0	0	5	0	14	11	7	15
Bacteria	Firmicutes	Clostridia	Clostridiales	Clostridiaceae	Fusicatenibacter	IHU_PS_96_Fusicatenibacter_274394	0	1	0	0	0	0	0	0	0	0	0	0	0	0	0	0	0	0	0	0	0	0	5	0	0	0
Bacteria	Firmicutes	Clostridia	Clostridiales	Clostridiaceae	Fusicatenibacter	IHU_PS_96_Fusicatenibacter_310	0	1	0	0	0	0	0	16	0	0	0	0	0	0	0	0	0	0	0	0	0	0	0	0	0	0
Bacteria	Firmicutes	Clostridia	Clostridiales	Clostridiaceae	Fusicatenibacter	IHU_PS_96_Fusicatenibacter_38004	0	1	0	0	5	0	0	7	0	0	0	0	0	0	0	0	0	0	0	0	0	0	5	5	0	0
Bacteria	Firmicutes	Clostridia	Clostridiales	Clostridiaceae	Fusicatenibacter	IHU_PS_96_Fusicatenibacter_470	0	1	0	0	0	0	0	23	19	0	21	0	0	0	0	0	0	0	0	0	0	0	11	14	7	8
Bacteria	Firmicutes	Clostridia	Clostridiales	Clostridiaceae	Fusicatenibacter	IHU_PS_96_Fusicatenibacter_54174	0	1	0	0	0	0	0	0	0	0	6	0	0	0	0	0	0	0	0	0	0	0	0	0	0	0
Bacteria	Firmicutes	Clostridia	Clostridiales	Clostridiaceae	Fusicatenibacter	IHU_PS_96_Fusicatenibacter_62292	0	1	0	0	0	0	8	5	0	0	5	0	0	0	0	0	0	0	0	0	0	0	12	0	0	0
Bacteria	Firmicutes	Bacilli	Bacillales	Family XI	Gemella	IHU_PS_96_Gemella_69421	0	0	0	0	11	0	0	0	0	0	0	0	0	0	0	0	0	0	0	0	0	0	0	0	0	0
Bacteria	Proteobacteria	Alphaproteobacteria	Rhizobiales	Hyphomicrobiaceae	Gemmiger	IHU_PS_96_Gemmiger_1147	0	1	76	15	45	81	44	21	38	85	49	0	0	0	14	44	26	25	0	0	169	104	100	27	120	24
Bacteria	Proteobacteria	Alphaproteobacteria	Rhizobiales	Hyphomicrobiaceae	Gemmiger	IHU_PS_96_Gemmiger_116232	0	1	0	5	16	0	0	0	0	0	0	0	0	0	0	0	0	0	0	0	0	0	8	0	7	0
Bacteria	Proteobacteria	Alphaproteobacteria	Rhizobiales	Hyphomicrobiaceae	Gemmiger	IHU_PS_96_Gemmiger_1431	0	1	2425	1541	3249	1223	136	406	499	426	371	210	0	101	156	126	1053	0	0	0	459	247	802	75	470	8
Bacteria	Proteobacteria	Alphaproteobacteria	Rhizobiales	Hyphomicrobiaceae	Gemmiger	IHU_PS_96_Gemmiger_1872	0	1	90	36	12	69	39	24	19	27	33	0	0	0	24	35	23	77	0	0	129	121	142	13	45	13
Bacteria	Proteobacteria	Alphaproteobacteria	Rhizobiales	Hyphomicrobiaceae	Gemmiger	IHU_PS_96_Gemmiger_2794	0	1	7	0	13	10	5	0	12	12	8	0	0	0	0	5	10	0	0	0	30	13	20	0	10	0
Bacteria	Proteobacteria	Alphaproteobacteria	Rhizobiales	Hyphomicrobiaceae	Gemmiger	IHU_PS_96_Gemmiger_94752	0	1	21	0	10	9	6	0	0	0	0	0	0	0	0	0	0	0	0	0	13	9	10	6	12	0
Bacteria	Firmicutes	Clostridia	Clostridiales	Clostridiaceae	Guyana	IHU_PS_96_Guyana_1821	0	1	0	0	0	0	0	0	0	0	0	0	0	0	0	0	0	0	0	0	0	0	0	92	0	0
Bacteria	Proteobacteria	Gammaproteobacteria	Pasteurellales	Pasteurellaceae	Haemophilus	IHU_PS_96_Haemophilus_69108	0	0	0	0	10	0	274	0	0	0	51	0	0	0	165	78	10	0	65	0	0	0	1965	76	0	0
Bacteria	Proteobacteria	Betaproteobacteria	Burkholderiales	Oxalobacteraceae	Herbaspirillum	IHU_PS_96_Herbaspirillum_220199	0	0	0	0	0	0	0	0	0	0	0	0	0	0	7	0	0	0	0	0	0	0	0	0	0	0
Bacteria	Firmicutes	Clostridia	Clostridiales	Eubacteriaceae	Holdemanella	IHU_PS_96_Holdemanella_2328	0	1	0	0	0	0	0	0	12	8	0	0	0	0	0	0	0	0	0	0	0	0	0	0	0	0
Bacteria	Firmicutes	Clostridia	Clostridiales	Eubacteriaceae	Holdemanella	IHU_PS_96_Holdemanella_84405	0	1	0	0	0	0	0	0	449	1355	174	0	0	0	171	206	35	0	0	0	0	0	0	8	8	0
Bacteria	Firmicutes	Clostridia	Clostridiales	Clostridiaceae	Hungatella	IHU_PS_96_Hungatella_37314	0	1	29	31	0	0	0	0	0	11	0	0	0	0	10	18	35	5	0	0	0	0	0	12	12	0
Bacteria	Firmicutes	Clostridia	Clostridiales	Ruminococcaceae	Ihuella	IHU_PS_96_Ihuella_38507	0	1	0	0	0	0	0	0	0	5	0	0	0	0	0	0	0	0	0	0	0	0	0	0	0	0
Bacteria	Firmicutes	Clostridia	Clostridiales	Ruminococcaceae	Intestinimonas	IHU_PS_96_Intestinimonas_332	0	1	0	0	0	0	0	0	0	40	0	0	0	0	0	0	0	0	0	0	0	0	0	0	0	0
Bacteria	Firmicutes	Clostridia	Clostridiales	Clostridiaceae	Lachnoclostridium	IHU_PS_96_Lachnoclostridium_108733	0	1	67	23	45	384	167	201	267	96	23	6	0	0	411	115	279	652	0	5	217	83	114	96	206	266
Bacteria	Firmicutes	Clostridia	Clostridiales	Lachnospiraceae	Lachnoclostridium	IHU_PS_96_Lachnoclostridium_200590	0	1	0	0	0	0	0	0	8	8	10	0	0	0	0	0	0	0	0	0	0	0	0	0	0	0
Bacteria	Firmicutes	Clostridia	Clostridiales	Lachnospiraceae	Lachnoclostridium	IHU_PS_96_Lachnoclostridium_2475	0	1	19	200	66	7	0	25	342	560	48	44	0	239	0	20	109	68	0	0	0	0	5	50	418	0
Bacteria	Firmicutes	Clostridia	Clostridiales	Lachnospiraceae	Lachnoclostridium	IHU_PS_96_Lachnoclostridium_251345	0	1	179	0	21	0	0	277	15	0	13	0	0	0	166	37	107	290	0	0	0	0	0	0	18	5
Bacteria	Firmicutes	Clostridia	Clostridiales	Lachnospiraceae	Lachnoclostridium	IHU_PS_96_Lachnoclostridium_2535	0	1	20	0	0	0	0	0	0	0	0	0	0	0	0	0	16	0	0	0	0	0	0	19	74	54
Bacteria	Firmicutes	Clostridia	Clostridiales	Lachnospiraceae	Lachnoclostridium	IHU_PS_96_Lachnoclostridium_255983	0	1	0	0	0	0	0	0	0	0	0	0	0	0	6	0	8	0	0	0	0	0	0	0	0	0
Bacteria	Firmicutes	Clostridia	Clostridiales	Lachnospiraceae	Lachnoclostridium	IHU_PS_96_Lachnoclostridium_39486	0	1	24	11	0	26	15	33	7	6	6	0	0	0	19	0	0	0	0	0	5	8	0	0	0	5
Bacteria	Firmicutes	Clostridia	Clostridiales	Lachnospiraceae	Lachnoclostridium	IHU_PS_96_Lachnoclostridium_45369	0	1	364	147	165	344	172	128	0	0	0	5	0	0	6	0	19	324	0	156	177	106	62	0	6	0
Bacteria	Firmicutes	Clostridia	Clostridiales	Lachnospiraceae	Lachnoclostridium	IHU_PS_96_Lachnoclostridium_474	0	1	547	135	149	128	278	116	434	126	5	0	0	0	401	108	444	38	6	0	167	381	85	11	55	9
Bacteria	Firmicutes	Clostridia	Clostridiales	Lachnospiraceae	Lachnoclostridium	IHU_PS_96_Lachnoclostridium_564	0	1	56	0	15	0	0	0	16	15	0	37	0	0	13	0	11	12	0	0	0	0	8	0	0	0
Bacteria	Firmicutes	Clostridia	Clostridiales	Lachnospiraceae	Lachnoclostridium	IHU_PS_96_Lachnoclostridium_59584	0	1	178	0	25	563	198	689	96	20	29	44	0	0	309	26	91	0	0	0	94	131	64	100	74	83
Bacteria	Firmicutes	Clostridia	Clostridiales	Lachnospiraceae	Lachnoclostridium	IHU_PS_96_Lachnoclostridium_68605	0	1	11	230	0	6	8	0	0	0	0	0	0	0	23	7	0	0	7	0	6	0	0	0	0	0
Bacteria	Firmicutes	Clostridia	Clostridiales	Lachnospiraceae	Lachnospira	IHU_PS_96_Lachnospira_2515	0	1	0	0	0	369	631	34	0	0	0	0	0	0	0	0	0	0	0	0	522	583	207	0	21	0
Bacteria	Firmicutes	Clostridia	Clostridiales	Lachnospiraceae	Lachnotalea	IHU_PS_96_Lachnotalea_67726	0	1	0	0	0	0	0	0	0	0	0	0	0	0	0	0	0	0	0	0	0	0	0	0	13	0
Bacteria	Firmicutes	Bacilli	Lactobacillales	Lactobacillaceae	Lactobacillus	IHU_PS_96_Lactobacillus_1910	0	0	0	0	0	6	0	0	0	0	0	0	0	0	10	0	19	0	0	0	0	0	0	0	0	0
Bacteria	Firmicutes	Bacilli	Lactobacillales	Lactobacillaceae	Lactobacillus	IHU_PS_96_Lactobacillus_31076	0	0	0	0	0	0	0	0	8	5	0	0	0	0	0	0	0	0	0	0	0	0	0	0	0	0
Bacteria	Firmicutes	Bacilli	Lactobacillales	Lactobacillaceae	Lactobacillus	IHU_PS_96_Lactobacillus_33363	0	0	0	0	0	0	0	0	0	0	0	0	0	0	5	0	0	0	0	0	0	0	0	0	0	6
Bacteria	Firmicutes	Bacilli	Lactobacillales	Lactobacillaceae	Lactobacillus	IHU_PS_96_Lactobacillus_36607	0	0	0	0	0	0	0	0	0	0	0	0	0	0	0	0	0	0	0	0	0	0	0	5	0	0
Bacteria	Firmicutes	Bacilli	Lactobacillales	Lactobacillaceae	Lactobacillus	IHU_PS_96_Lactobacillus_43845	0	0	0	0	0	0	0	0	0	0	0	0	0	0	0	15	0	0	0	0	0	0	0	0	0	0
Bacteria	Firmicutes	Bacilli	Lactobacillales	Lactobacillaceae	Lactobacillus	IHU_PS_96_Lactobacillus_58000	0	0	0	0	0	6	0	0	10	9	0	0	0	0	5	6	6	0	0	0	0	0	8	9	0	0
Bacteria	Firmicutes	Bacilli	Lactobacillales	Lactobacillaceae	Lactobacillus	IHU_PS_96_Lactobacillus_70417	0	0	22	6	5	18	18	14	73	61	30	0	0	0	40	14	34	0	0	0	11	25	8	21	17	0
Bacteria	Firmicutes	Bacilli	Lactobacillales	Lactobacillaceae	Lactobacillus	IHU_PS_96_Lactobacillus_83429	0	0	0	0	0	0	0	0	10	7	5	0	0	0	0	0	0	0	0	0	0	0	0	0	0	0
Bacteria	Firmicutes	Bacilli	Lactobacillales	Streptococcaceae	Lactococcus	IHU_PS_96_Lactococcus_275968	0	0	68	0	6	0	0	0	0	0	0	0	0	0	0	0	0	0	0	0	0	0	0	0	0	0
Bacteria	Firmicutes	Bacilli	Lactobacillales	Streptococcaceae	Lactococcus	IHU_PS_96_Lactococcus_39308	0	0	28	0	0	0	0	0	0	0	0	0	0	0	0	0	0	0	0	0	0	0	0	0	0	0
Bacteria	Firmicutes	Clostridia	Clostridiales	Clostridiaceae	Lactonifactor	IHU_PS_96_Lactonifactor_56213	0	1	0	0	0	0	0	0	0	5	0	0	0	0	0	0	0	0	0	0	0	0	14	0	0	0
Bacteria	Firmicutes	Clostridia	Clostridiales	Clostridiaceae	Lactonifactor	IHU_PS_96_Lactonifactor_63162	0	1	6	0	8	0	0	0	0	0	0	0	0	0	0	0	6	0	0	0	0	0	5	0	0	0
Bacteria	Firmicutes	Clostridia	Clostridiales	Ruminococcaceae	Marasmitruncus	IHU_PS_96_Marasmitruncus_273751	0	1	21	0	0	0	0	0	0	0	0	0	0	0	0	0	0	0	0	0	0	0	0	0	0	0
Bacteria	Firmicutes	Clostridia	Clostridiales	Oscillospiraceae	Marseillibacter	IHU_PS_96_Marseillibacter_104166	0	1	0	0	0	0	0	0	0	0	0	0	0	0	10	0	0	0	0	0	0	0	0	0	5	0
Bacteria	Firmicutes	Clostridia	Clostridiales	Oscillospiraceae	Marseillibacter	IHU_PS_96_Marseillibacter_195682	0	1	0	7	0	0	0	0	0	0	0	0	0	0	0	0	0	0	0	0	0	0	0	0	0	0
Bacteria	Firmicutes	Clostridia	Clostridiales	Ruminococcaceae	Massiliculturomica	IHU_PS_96_Massiliculturomica_272181	0	1	0	0	0	0	72	0	0	0	0	0	0	0	0	0	0	0	0	0	0	0	0	0	0	0
Bacteria	Firmicutes	Erysipelotrichia	Erysipelotrichales	Erysipelotrichaceae	Massilimicrobiota	IHU_PS_96_Massilimicrobiota_35437	0	1	0	0	0	0	45	0	7	30	0	0	0	0	0	0	0	0	0	0	0	6	0	0	0	0
Bacteria	Firmicutes	Clostridia	Clostridiales	Lachnospiraceae	Mobilitalea	IHU_PS_96_Mobilitalea_45255	0	1	0	0	0	0	0	0	5	14	0	0	0	0	0	0	0	0	0	0	0	0	0	51	28	0
Bacteria	Firmicutes	Clostridia	Clostridiales	Lachnospiraceae	Murimonas	IHU_PS_96_Murimonas_43116	0	1	139	0	180	19	0	103	23	18	36	0	0	82	113	9	37	0	0	0	27	0	25	83	245	0
Bacteria	Firmicutes	Clostridia	Clostridiales	Lachnospiraceae	Murimonas	IHU_PS_96_Murimonas_67563	0	1	0	0	0	0	0	17	0	0	0	0	0	0	0	0	0	0	0	0	0	0	10	13	12	27
Bacteria	Proteobacteria	Betaproteobacteria	Neisseriales	Neisseriaceae	Neisseria	IHU_PS_96_Neisseria_271788	0	0	0	0	0	11	0	0	0	0	0	0	0	5	0	0	0	12	0	10	0	15	0	0	0	0
Bacteria	Firmicutes	Clostridia	Clostridiales	Lachnospiraceae	Oribacterium	IHU_PS_96_Oribacterium_38774	0	1	0	0	0	0	0	0	0	0	0	0	0	0	0	0	0	125	0	0	0	0	0	0	0	0
Bacteria	Firmicutes	Clostridia	Clostridiales	Oscillospiraceae	Oscillibacter	IHU_PS_96_Oscillibacter_32691	0	1	0	45	0	7	32	0	66	9	0	0	0	0	0	0	12	0	0	0	14	20	0	5	222	0
Bacteria	Bacteroidetes	Bacteroidia	Bacteroidales	Porphyromonadaceae	Parabacteroides	IHU_PS_96_Parabacteroides_168412	0	1	0	7	0	0	17	0	0	0	0	0	0	0	0	0	0	0	0	0	7	12	0	0	7	0
Bacteria	Bacteroidetes	Bacteroidia	Bacteroidales	Porphyromonadaceae	Parabacteroides	IHU_PS_96_Parabacteroides_273566	0	1	0	0	0	0	8	0	0	0	0	0	6	0	0	0	0	0	0	0	0	0	0	0	0	0
Bacteria	Bacteroidetes	Bacteroidia	Bacteroidales	Porphyromonadaceae	Parabacteroides	IHU_PS_96_Parabacteroides_29155	0	1	0	0	0	0	9	0	0	0	0	0	0	0	0	0	0	0	0	0	6	0	0	0	0	0
Bacteria	Proteobacteria	Betaproteobacteria	Burkholderiales	Sutterellaceae	Parasutterella	IHU_PS_96_Parasutterella_267277	0	1	0	0	0	0	13	0	0	0	0	0	0	0	0	0	0	0	0	0	0	0	0	0	0	0
Bacteria	Firmicutes	Negativicutes	Acidaminococcales	Acidaminococcaceae	Phascolarctobacterium	IHU_PS_96_Phascolarctobacterium_50924	0	1	0	8	6	0	0	0	0	0	0	0	0	0	0	0	0	0	0	0	0	0	0	0	0	0
Bacteria	Planctomycetes	Planctomycetacia	Planctomycetales	Planctomycetaceae	Planctomicrobium	IHU_PS_96_Planctomicrobium_275685	0	0	0	0	0	0	0	0	0	0	0	0	0	0	57	0	0	0	0	0	0	0	0	0	0	0
Bacteria	Bacteroidetes	Bacteroidia	Bacteroidales	Prevotellaceae	Prevotella	IHU_PS_96_Prevotella_122263	0	1	0	0	0	0	0	0	0	0	0	0	0	0	0	6	0	0	0	0	0	0	0	0	5	0
Bacteria	Bacteroidetes	Bacteroidia	Bacteroidales	Prevotellaceae	Prevotella	IHU_PS_96_Prevotella_133292	0	1	0	0	0	0	0	0	0	0	0	0	0	0	0	9	0	0	0	0	0	0	0	0	26	0
Bacteria	Bacteroidetes	Bacteroidia	Bacteroidales	Prevotellaceae	Prevotella	IHU_PS_96_Prevotella_27026	0	1	0	0	0	0	0	0	0	0	0	0	0	0	417	702	653	0	0	0	0	0	0	0	6	0
Bacteria	Bacteroidetes	Bacteroidia	Bacteroidales	Prevotellaceae	Prevotella	IHU_PS_96_Prevotella_32346	0	1	0	0	0	0	0	0	0	0	0	0	0	0	29	95	68	0	0	0	0	0	0	0	7	0
Bacteria	Bacteroidetes	Bacteroidia	Bacteroidales	Prevotellaceae	Prevotella	IHU_PS_96_Prevotella_37388	0	1	0	0	0	0	0	0	0	0	0	0	0	0	16	101	82	0	0	0	0	0	0	0	0	0
Bacteria	Bacteroidetes	Bacteroidia	Bacteroidales	Prevotellaceae	Prevotella	IHU_PS_96_Prevotella_37854	0	1	0	0	0	0	0	0	0	0	0	0	0	0	0	7	7	0	0	0	0	0	0	0	0	0
Bacteria	Bacteroidetes	Bacteroidia	Bacteroidales	Prevotellaceae	Prevotella	IHU_PS_96_Prevotella_41906	0	1	0	0	0	0	0	0	0	0	0	0	0	0	44	109	136	0	0	0	0	0	0	0	0	0
Bacteria	Bacteroidetes	Bacteroidia	Bacteroidales	Prevotellaceae	Prevotella	IHU_PS_96_Prevotella_81822	0	1	0	0	0	0	0	0	0	0	0	0	0	0	54	119	172	0	0	0	0	0	0	0	5	0
Bacteria	Bacteroidetes	Bacteroidia	Bacteroidales	Prevotellaceae	Prevotella	IHU_PS_96_Prevotella_95240	0	1	0	0	0	0	0	0	0	0	0	0	0	0	0	0	0	0	0	0	0	0	0	0	12	0
Bacteria	Firmicutes	Clostridia	Clostridiales	Ruminococcaceae	Provencibacterium	IHU_PS_96_Provencibacterium_40542	0	1	0	35	9	0	0	0	0	0	0	0	0	0	0	0	0	0	0	0	0	0	0	0	0	0
Bacteria	Firmicutes	Clostridia	Clostridiales	Lachnospiraceae	Pseudobutyrivibrio	IHU_PS_96_Pseudobutyrivibrio_72060	0	1	27	7	5	5	19	8	6	8	11	0	0	0	0	10	14	8	0	0	12	13	30	0	0	0
Bacteria	Firmicutes	Clostridia	Clostridiales	Ruminococcaceae	Pseudofaecalibacterium	IHU_PS_96_Pseudofaecalibacterium_2129	0	1	0	0	0	0	0	0	172	104	158	0	0	0	0	0	0	0	0	0	0	0	0	0	0	0
Bacteria	Firmicutes	Clostridia	Clostridiales	Ruminococcaceae	Pseudoflavonifractor	IHU_PS_96_Pseudoflavonifractor_259885	0	1	0	0	0	0	0	0	0	0	6	0	0	0	0	8	8	0	0	0	0	0	0	0	32	0
Bacteria	Proteobacteria	Gammaproteobacteria	Pseudomonadales	Pseudomonadaceae	Pseudomonas	IHU_PS_96_Pseudomonas_259095	0	0	15	10	9	10	5	16	0	0	0	0	0	0	0	0	0	0	0	0	0	5	0	10	0	15
Bacteria	Proteobacteria	Gammaproteobacteria	Pseudomonadales	Pseudomonadaceae	Pseudomonas	IHU_PS_96_Pseudomonas_67845	0	0	7	9	0	0	0	6	0	0	0	0	0	0	0	0	0	0	0	0	0	0	0	7	0	6
Bacteria	Firmicutes	Clostridia	Clostridiales	Peptostreptococcaceae	Romboutsia	IHU_PS_96_Romboutsia_301	0	1	18	0	30	54	0	94	0	0	6	0	0	0	0	0	0	0	0	0	0	0	0	52	0	9
Bacteria	Firmicutes	Clostridia	Clostridiales	Peptostreptococcaceae	Romboutsia	IHU_PS_96_Romboutsia_438	0	1	6	0	19	14	0	13	0	0	0	0	0	0	0	0	0	0	0	0	0	0	0	0	0	0
Bacteria	Firmicutes	Clostridia	Clostridiales	Peptostreptococcaceae	Romboutsia	IHU_PS_96_Romboutsia_92	0	1	0	0	11	18	0	13	0	0	0	0	0	0	0	0	0	0	0	0	0	0	0	9	0	0
Bacteria	Firmicutes	Clostridia	Clostridiales	Lachnospiraceae	Roseburia	IHU_PS_96_Roseburia_1392	0	1	0	0	0	7	0	23	7	0	12	0	0	0	11	0	13	0	0	0	24	7	11	0	8	0
Bacteria	Firmicutes	Clostridia	Clostridiales	Lachnospiraceae	Roseburia	IHU_PS_96_Roseburia_2390	0	1	10	33	0	117	5	264	7	0	12	0	0	0	5	6	10	13	0	0	13	8	23	7	7	6
Bacteria	Firmicutes	Clostridia	Clostridiales	Lachnospiraceae	Roseburia	IHU_PS_96_Roseburia_26059	0	1	0	0	5	0	0	6	9	0	5	0	0	0	7	0	0	18	0	0	0	0	14	0	0	0
Bacteria	Firmicutes	Clostridia	Clostridiales	Lachnospiraceae	Roseburia	IHU_PS_96_Roseburia_261257	0	1	0	0	0	0	10	0	0	0	0	0	0	0	0	0	0	0	0	0	0	5	0	0	0	0
Bacteria	Firmicutes	Clostridia	Clostridiales	Lachnospiraceae	Roseburia	IHU_PS_96_Roseburia_273772	0	1	0	0	0	0	0	8	0	0	0	0	0	0	0	0	0	0	0	0	0	0	0	0	0	0
Bacteria	Firmicutes	Clostridia	Clostridiales	Lachnospiraceae	Roseburia	IHU_PS_96_Roseburia_29400	0	1	0	6	0	0	0	0	0	0	0	0	0	0	0	0	5	31	0	0	0	0	0	7	0	0
Bacteria	Firmicutes	Clostridia	Clostridiales	Lachnospiraceae	Roseburia	IHU_PS_96_Roseburia_32811	0	1	99	44	46	38	72	144	36	74	60	0	0	0	17	38	69	31	0	0	27	11	134	19	35	5
Bacteria	Firmicutes	Clostridia	Clostridiales	Lachnospiraceae	Roseburia	IHU_PS_96_Roseburia_37756	0	1	0	0	0	5	17	5	0	0	0	0	0	0	0	0	0	0	0	0	0	6	9	0	0	0
Bacteria	Firmicutes	Clostridia	Clostridiales	Lachnospiraceae	Roseburia	IHU_PS_96_Roseburia_414	0	1	981	154	364	123	31	14	11	23	7	0	0	0	166	56	356	5	0	0	97	0	14	1114	127	188
Bacteria	Firmicutes	Clostridia	Clostridiales	Lachnospiraceae	Roseburia	IHU_PS_96_Roseburia_41869	0	1	13	0	6	8	5	13	10	12	10	0	0	0	7	11	12	0	0	0	10	6	33	7	0	0
Bacteria	Firmicutes	Clostridia	Clostridiales	Lachnospiraceae	Roseburia	IHU_PS_96_Roseburia_43113	0	1	0	0	0	0	0	0	0	0	5	0	0	0	0	0	0	0	0	0	0	0	0	0	0	0
Bacteria	Firmicutes	Clostridia	Clostridiales	Lachnospiraceae	Roseburia	IHU_PS_96_Roseburia_47081	0	1	42	17	8	13	14	58	39	28	13	0	0	0	17	12	28	23	0	0	14	12	30	6	12	0
Bacteria	Firmicutes	Clostridia	Clostridiales	Lachnospiraceae	Roseburia	IHU_PS_96_Roseburia_47179	0	1	7	0	0	91	78	36	6	5	0	0	0	0	17	16	30	21	0	0	50	40	78	16	11	5
Bacteria	Firmicutes	Clostridia	Clostridiales	Lachnospiraceae	Roseburia	IHU_PS_96_Roseburia_52384	0	1	6	5	0	0	0	8	0	6	0	0	0	0	5	0	8	5	0	0	9	5	0	0	5	0
Bacteria	Firmicutes	Clostridia	Clostridiales	Lachnospiraceae	Roseburia	IHU_PS_96_Roseburia_56321	0	1	37	0	8	19	64	36	17	26	7	0	0	0	6	0	19	12	0	0	7	26	24	5	0	0
Bacteria	Firmicutes	Clostridia	Clostridiales	Lachnospiraceae	Roseburia	IHU_PS_96_Roseburia_57519	0	1	0	0	0	0	0	20	0	0	10	0	0	0	0	0	5	10	0	0	0	0	5	8	0	8
Bacteria	Firmicutes	Clostridia	Clostridiales	Lachnospiraceae	Roseburia	IHU_PS_96_Roseburia_58506	0	1	0	0	0	0	0	5	0	5	0	0	0	0	0	0	5	0	0	0	0	0	0	0	0	0
Bacteria	Firmicutes	Clostridia	Clostridiales	Lachnospiraceae	Roseburia	IHU_PS_96_Roseburia_60171	0	1	9	0	0	0	0	0	0	16	5	0	0	0	0	0	0	0	0	0	0	0	0	0	0	0
Bacteria	Firmicutes	Clostridia	Clostridiales	Lachnospiraceae	Roseburia	IHU_PS_96_Roseburia_72350	0	1	0	0	5	0	0	10	0	0	0	0	0	0	0	0	0	0	0	0	0	0	0	0	0	0
Bacteria	Firmicutes	Clostridia	Clostridiales	Lachnospiraceae	Roseburia	IHU_PS_96_Roseburia_76700	0	1	5	45	8	11	34	88	0	10	22	0	0	0	29	28	28	32	0	0	11	8	63	17	7	9
Bacteria	Firmicutes	Clostridia	Clostridiales	Lachnospiraceae	Roseburia	IHU_PS_96_Roseburia_91173	0	1	9	0	0	0	11	17	0	0	0	0	0	0	0	9	7	0	0	0	0	6	18	0	6	0
Bacteria	Actinobacteria	Actinobacteria	Micrococcales	Micrococcaceae	Rothia	IHU_PS_96_Rothia_61747	0	0	0	0	0	0	0	0	5	0	0	0	0	0	0	0	0	0	0	0	0	0	0	0	0	0
Bacteria	Proteobacteria	Alphaproteobacteria	Rhodobacterales	Rhodobacteraceae	Rubellimicrobium	IHU_PS_96_Rubellimicrobium_96365	0	0	0	0	0	0	0	0	0	0	0	0	0	0	223	0	0	0	0	0	0	0	0	0	0	0
Bacteria	Firmicutes	Clostridia	Clostridiales	Ruminococcaceae	Ruminococcus	IHU_PS_96_Ruminococcus_1366	0	1	846	283	387	188	90	0	10	0	0	683	118	0	0	560	1931	0	0	0	2332	30	807	38	46	0
Bacteria	Firmicutes	Clostridia	Clostridiales	Ruminococcaceae	Ruminococcus	IHU_PS_96_Ruminococcus_395	0	1	0	6	9	14	7	0	0	7	13	0	0	0	0	0	0	0	0	0	0	0	0	0	0	0
Bacteria	Firmicutes	Clostridia	Clostridiales	Ruminococcaceae	Ruminococcus	IHU_PS_96_Ruminococcus_40849	0	1	0	0	0	0	0	0	0	0	0	0	0	0	0	0	5	7	0	0	6	0	0	0	0	0
Bacteria	Firmicutes	Clostridia	Clostridiales	Ruminococcaceae	Ruminococcus	IHU_PS_96_Ruminococcus_41146	0	1	0	0	0	0	0	0	0	0	0	0	0	0	0	0	6	0	0	0	0	0	0	0	0	0
Bacteria	Firmicutes	Clostridia	Clostridiales	Ruminococcaceae	Ruminococcus	IHU_PS_96_Ruminococcus_45751	0	1	19	18	12	0	0	17	0	0	6	0	0	0	5	0	0	0	0	0	0	0	0	8	6	12
Bacteria	Firmicutes	Clostridia	Clostridiales	Ruminococcaceae	Ruminococcus	IHU_PS_96_Ruminococcus_67075	0	1	14	0	5	0	5	0	5	0	0	0	0	0	0	0	12	0	0	0	0	0	0	0	0	0
Bacteria	Firmicutes	Clostridia	Clostridiales	Ruminococcaceae	Ruminococcus	IHU_PS_96_Ruminococcus_87112	0	1	0	0	0	9	0	0	0	0	5	0	0	0	0	0	0	0	0	0	0	0	0	0	0	0
Bacteria	Firmicutes	Clostridia	Clostridiales	Ruminococcaceae	Senegalibacterium	IHU_PS_96_Senegalibacterium_2944	0	1	0	73	0	0	0	0	0	11	0	0	0	0	0	11	0	0	0	0	0	0	0	0	10	0
Bacteria	Actinobacteria	Coriobacteriia	Coriobacteriales	Coriobacteriaceae	Senegalimassilia	IHU_PS_96_Senegalimassilia_1998	0	1	0	14	0	0	5	0	0	0	0	0	0	0	0	0	0	0	0	0	0	0	0	0	11	0
Bacteria	Proteobacteria	Gammaproteobacteria	Enterobacteriales	Enterobacteriaceae	Escherichia	IHU_PS_96_Escherichia_1089	0	0	0	0	0	0	0	0	0	0	0	0	0	0	0	0	0	5	0	0	0	0	0	0	0	9
Bacteria	Proteobacteria	Gammaproteobacteria	Enterobacteriales	Enterobacteriaceae	Escherichia	IHU_PS_96_Escherichia_1769	0	0	8	13	0	0	0	0	0	0	0	0	0	0	0	0	0	0	0	0	7	0	0	0	0	0
Bacteria	Proteobacteria	Gammaproteobacteria	Enterobacteriales	Enterobacteriaceae	Escherichia	IHU_PS_96_Escherichia_197284	0	0	36	43	38	36	62	103	19	28	50	0	0	0	26	22	44	43	0	0	32	23	87	30	15	37
Bacteria	Proteobacteria	Gammaproteobacteria	Enterobacteriales	Enterobacteriaceae	Escherichia	IHU_PS_96_Escherichia_261414	0	0	26	48	43	54	93	88	24	29	38	0	0	0	20	19	35	42	0	0	21	33	56	30	19	43
Bacteria	Proteobacteria	Gammaproteobacteria	Enterobacteriales	Enterobacteriaceae	Escherichia	IHU_PS_96_Escherichia_2708	0	0	0	5	5	0	0	0	0	0	0	0	0	0	0	0	0	0	0	0	0	0	0	0	0	0
Bacteria	Proteobacteria	Gammaproteobacteria	Enterobacteriales	Enterobacteriaceae	Escherichia	IHU_PS_96_Escherichia_47973	0	0	0	6	0	0	0	0	0	0	0	0	0	0	0	0	0	0	0	0	0	0	0	0	0	0
Bacteria	Proteobacteria	Gammaproteobacteria	Enterobacteriales	Enterobacteriaceae	Escherichia	IHU_PS_96_Escherichia_56899	0	0	0	7	0	0	9	20	0	5	9	0	0	0	9	0	0	0	0	0	0	5	9	0	0	14
Bacteria	Fusobacteria	Fusobacteriia	Fusobacteriales	Leptotrichiaceae	Streptobacillus	IHU_PS_96_Streptobacillus_36738	0	0	0	0	0	0	0	0	0	0	0	0	0	0	0	0	0	0	0	0	0	0	0	0	0	1871
Bacteria	Firmicutes	Bacilli	Lactobacillales	Streptococcaceae	Streptococcus	IHU_PS_96_Streptococcus_219329	0	0	20	0	0	0	0	0	0	0	0	0	0	0	0	0	0	0	0	0	0	0	0	0	0	0
Bacteria	Firmicutes	Bacilli	Lactobacillales	Streptococcaceae	Streptococcus	IHU_PS_96_Streptococcus_30072	0	0	0	0	0	12	0	8	20	0	38	0	0	0	28	5	20	0	0	0	0	0	0	0	0	6
Bacteria	Firmicutes	Bacilli	Lactobacillales	Streptococcaceae	Streptococcus	IHU_PS_96_Streptococcus_415	0	0	0	0	0	5	0	0	0	0	0	0	0	0	0	0	0	0	0	0	0	0	0	0	0	0
Bacteria	Firmicutes	Bacilli	Lactobacillales	Streptococcaceae	Streptococcus	IHU_PS_96_Streptococcus_43199	0	0	10	0	0	41	0	0	39	16	46	0	0	0	19	0	20	0	0	0	0	0	0	0	0	0
Bacteria	Firmicutes	Bacilli	Lactobacillales	Streptococcaceae	Streptococcus	IHU_PS_96_Streptococcus_56258	0	0	0	0	0	7	0	0	0	0	0	0	0	0	9	0	0	0	0	0	0	0	0	0	0	0
Bacteria	Firmicutes	Bacilli	Lactobacillales	Streptococcaceae	Streptococcus	IHU_PS_96_Streptococcus_56709	0	0	0	0	0	0	0	0	14	17	16	0	0	0	31	5	25	0	16	0	0	17	0	7	0	0
Bacteria	Firmicutes	Bacilli	Lactobacillales	Streptococcaceae	Streptococcus	IHU_PS_96_Streptococcus_58452	0	0	0	5	11	0	0	31	0	10	12	0	9	0	41	8	0	7	0	6	0	6	22	10	0	75
Bacteria	Firmicutes	Bacilli	Lactobacillales	Streptococcaceae	Streptococcus	IHU_PS_96_Streptococcus_72692	0	0	0	0	9	0	0	8	0	0	5	0	0	0	6	0	0	0	0	0	0	0	7	0	0	6
Bacteria	Proteobacteria	Betaproteobacteria	Burkholderiales	Sutterellaceae	Sutterella	IHU_PS_96_Sutterella_274427	0	1	0	0	0	0	10	0	0	0	0	0	0	0	0	0	0	0	0	0	0	25	0	0	0	0
Bacteria	Proteobacteria	Betaproteobacteria	Burkholderiales	Sutterellaceae	Sutterella	IHU_PS_96_Sutterella_62081	0	1	0	8	0	0	0	0	0	0	0	0	0	0	0	0	0	0	0	0	0	0	0	0	0	0
Bacteria	Firmicutes	Clostridia	Clostridiales	Clostridiaceae	Terrisporobacter	IHU_PS_96_Terrisporobacter_2157	0	1	0	0	0	0	0	0	0	0	0	0	0	0	0	0	0	0	0	0	0	0	0	11	0	0
Bacteria	Firmicutes	Negativicutes	Veillonellales	Veillonellaceae	Veillonella	IHU_PS_96_Veillonella_61473	0	1	0	0	0	0	0	6	0	0	0	0	0	0	0	0	0	0	0	0	0	0	0	0	0	0
Bacteria	Firmicutes	Negativicutes	Veillonellales	Veillonellaceae	Veillonella	IHU_PS_96_Veillonella_65506	0	1	0	0	0	0	0	18	0	0	5	0	0	0	11	0	0	6	0	0	0	0	0	0	0	0
unassigned	unassigned	unassigned	unassigned	unassigned	unassigned	IHU_PS_Unassigned_100063	0	unknown	5	9	5	16	5	12	8	0	25	0	0	0	0	0	8	0	0	0	0	0	17	7	9	40
unassigned	unassigned	unassigned	unassigned	unassigned	unassigned	IHU_PS_Unassigned_100419	0	unknown	0	0	9	0	0	0	0	0	0	0	0	0	0	0	0	0	0	0	0	0	0	0	0	0
unassigned	unassigned	unassigned	unassigned	unassigned	unassigned	IHU_PS_Unassigned_100585	0	unknown	0	0	0	0	0	0	0	0	0	0	0	0	0	0	6	0	0	0	0	0	0	0	9	0
unassigned	unassigned	unassigned	unassigned	unassigned	unassigned	IHU_PS_Unassigned_100732	0	unknown	0	0	0	0	7	0	0	0	0	0	0	0	0	0	0	0	0	0	0	0	0	0	0	0
unassigned	unassigned	unassigned	unassigned	unassigned	unassigned	IHU_PS_Unassigned_100786	0	unknown	0	0	0	0	6	0	0	0	0	0	0	0	0	0	0	0	0	0	8	0	17	0	5	0
unassigned	unassigned	unassigned	unassigned	unassigned	unassigned	IHU_PS_Unassigned_101069	0	unknown	10	0	16	11	0	0	0	0	0	0	0	0	0	0	5	0	0	0	0	0	0	0	0	0
unassigned	unassigned	unassigned	unassigned	unassigned	unassigned	IHU_PS_Unassigned_101491	0	unknown	5	7	5	5	0	0	0	0	7	0	0	0	0	0	0	0	0	0	5	0	6	0	0	0
unassigned	unassigned	unassigned	unassigned	unassigned	unassigned	IHU_PS_Unassigned_101536	0	unknown	0	0	0	0	0	0	0	0	0	0	0	0	0	0	0	0	0	0	0	17	0	0	0	0
unassigned	unassigned	unassigned	unassigned	unassigned	unassigned	IHU_PS_Unassigned_101591	0	unknown	0	0	0	0	0	0	0	0	0	0	0	0	0	0	0	0	0	0	0	0	0	0	6	0
unassigned	unassigned	unassigned	unassigned	unassigned	unassigned	IHU_PS_Unassigned_101681	0	unknown	0	8	0	0	5	8	0	0	6	0	0	0	5	0	0	0	0	0	0	5	9	7	0	8
unassigned	unassigned	unassigned	unassigned	unassigned	unassigned	IHU_PS_Unassigned_101740	0	unknown	6	0	0	0	5	14	0	10	0	0	0	0	9	0	5	0	0	0	0	0	0	0	0	0
unassigned	unassigned	unassigned	unassigned	unassigned	unassigned	IHU_PS_Unassigned_101752	0	unknown	0	10	0	0	0	0	0	0	0	0	0	0	0	0	0	0	0	0	0	0	0	0	0	0
unassigned	unassigned	unassigned	unassigned	unassigned	unassigned	IHU_PS_Unassigned_101869	0	unknown	0	0	0	0	0	0	0	0	0	0	0	0	0	0	11	0	0	0	0	0	0	0	0	0
unassigned	unassigned	unassigned	unassigned	unassigned	unassigned	IHU_PS_Unassigned_101895	0	unknown	0	0	0	0	11	0	0	0	0	0	0	0	0	0	0	0	0	0	0	5	0	0	0	0
unassigned	unassigned	unassigned	unassigned	unassigned	unassigned	IHU_PS_Unassigned_102030	0	unknown	0	0	0	0	0	6	0	0	0	0	0	0	0	0	0	0	0	0	0	0	0	0	0	0
unassigned	unassigned	unassigned	unassigned	unassigned	unassigned	IHU_PS_Unassigned_102250	0	unknown	0	0	0	28	174	6	0	0	0	0	0	0	0	0	7	0	0	0	51	40	54	0	0	0
unassigned	unassigned	unassigned	unassigned	unassigned	unassigned	IHU_PS_Unassigned_102427	0	unknown	0	0	0	0	0	0	0	8	5	0	0	0	0	0	0	0	0	0	0	0	0	0	0	0
unassigned	unassigned	unassigned	unassigned	unassigned	unassigned	IHU_PS_Unassigned_102603	0	unknown	95	37	36	32	19	13	11	18	13	0	0	0	12	12	22	27	0	0	67	46	84	6	18	0
unassigned	unassigned	unassigned	unassigned	unassigned	unassigned	IHU_PS_Unassigned_102628	0	unknown	0	0	0	0	0	0	0	0	0	0	0	0	0	0	0	0	0	0	0	0	0	15	0	0
unassigned	unassigned	unassigned	unassigned	unassigned	unassigned	IHU_PS_Unassigned_102670	0	unknown	9	5	7	13	13	22	5	9	10	0	0	0	0	0	7	0	0	0	8	5	17	0	0	9
unassigned	unassigned	unassigned	unassigned	unassigned	unassigned	IHU_PS_Unassigned_102720	0	unknown	0	0	0	0	0	0	0	0	0	0	0	0	0	0	0	0	0	0	5	0	0	0	0	0
unassigned	unassigned	unassigned	unassigned	unassigned	unassigned	IHU_PS_Unassigned_103160	0	unknown	0	0	0	0	0	0	0	17	0	0	0	0	0	0	0	0	0	0	0	0	0	0	0	0
unassigned	unassigned	unassigned	unassigned	unassigned	unassigned	IHU_PS_Unassigned_103162	0	unknown	0	0	12	0	0	0	0	0	0	0	0	0	0	0	0	0	0	0	0	0	0	0	0	0
unassigned	unassigned	unassigned	unassigned	unassigned	unassigned	IHU_PS_Unassigned_103165	0	unknown	0	0	0	0	0	17	0	0	0	0	0	0	0	0	0	0	0	0	0	0	0	0	0	0
unassigned	unassigned	unassigned	unassigned	unassigned	unassigned	IHU_PS_Unassigned_103192	0	unknown	0	0	0	0	0	0	0	0	0	0	0	0	0	0	0	0	0	0	0	0	0	0	11	0
unassigned	unassigned	unassigned	unassigned	unassigned	unassigned	IHU_PS_Unassigned_103242	0	unknown	0	0	0	0	0	0	0	5	0	0	0	0	0	0	0	0	0	0	0	0	0	0	0	0
unassigned	unassigned	unassigned	unassigned	unassigned	unassigned	IHU_PS_Unassigned_103261	0	unknown	0	0	0	0	11	5	0	6	0	0	0	0	0	0	0	0	0	0	0	0	0	0	0	0
unassigned	unassigned	unassigned	unassigned	unassigned	unassigned	IHU_PS_Unassigned_103372	0	unknown	11	0	0	0	0	0	0	5	0	0	0	0	0	0	0	0	0	0	0	0	0	0	0	0
unassigned	unassigned	unassigned	unassigned	unassigned	unassigned	IHU_PS_Unassigned_103485	0	unknown	0	0	11	0	0	0	0	0	0	0	0	0	0	0	0	0	0	0	0	0	0	0	0	0
unassigned	unassigned	unassigned	unassigned	unassigned	unassigned	IHU_PS_Unassigned_103590	0	unknown	0	0	0	25	145	30	5	53	10	0	0	0	0	0	0	0	0	0	44	135	52	0	0	0
unassigned	unassigned	unassigned	unassigned	unassigned	unassigned	IHU_PS_Unassigned_103616	0	unknown	167	469	657	1681	2063	64	186	568	822	0	0	0	0	8	0	0	0	7	162	41	223	5	54	0
unassigned	unassigned	unassigned	unassigned	unassigned	unassigned	IHU_PS_Unassigned_103721	0	unknown	13	0	9	0	6	0	0	6	0	0	0	0	0	0	0	0	0	0	0	0	7	0	8	0
unassigned	unassigned	unassigned	unassigned	unassigned	unassigned	IHU_PS_Unassigned_103905	0	unknown	0	0	0	11	24	5	0	0	0	0	0	0	0	0	0	0	0	0	11	6	14	0	0	0
unassigned	unassigned	unassigned	unassigned	unassigned	unassigned	IHU_PS_Unassigned_104090	0	unknown	0	0	0	0	11	0	0	8	5	0	0	0	7	12	0	0	0	0	0	0	77	0	0	0
unassigned	unassigned	unassigned	unassigned	unassigned	unassigned	IHU_PS_Unassigned_104100	0	unknown	5	0	0	0	0	0	6	5	0	0	0	0	7	0	0	6	0	0	0	0	0	0	0	0
unassigned	unassigned	unassigned	unassigned	unassigned	unassigned	IHU_PS_Unassigned_104215	0	unknown	9	0	0	0	0	0	12	6	6	0	0	0	0	0	0	0	0	0	7	0	9	0	0	0
unassigned	unassigned	unassigned	unassigned	unassigned	unassigned	IHU_PS_Unassigned_104252	0	unknown	0	0	0	0	19	0	0	6	0	0	0	0	0	0	0	0	0	0	0	6	11	0	0	0
unassigned	unassigned	unassigned	unassigned	unassigned	unassigned	IHU_PS_Unassigned_104484	0	unknown	0	0	0	0	5	0	0	0	0	0	0	0	0	0	0	0	0	0	0	5	0	0	0	0
unassigned	unassigned	unassigned	unassigned	unassigned	unassigned	IHU_PS_Unassigned_104532	0	unknown	0	0	0	0	0	0	0	0	0	0	0	0	0	22	0	0	0	0	0	0	0	0	0	0
unassigned	unassigned	unassigned	unassigned	unassigned	unassigned	IHU_PS_Unassigned_104595	0	unknown	0	0	0	0	5	0	0	5	0	0	0	0	0	0	0	0	0	0	0	0	0	0	0	0
unassigned	unassigned	unassigned	unassigned	unassigned	unassigned	IHU_PS_Unassigned_104710	0	unknown	0	0	0	0	0	0	5	0	8	0	0	0	0	0	0	0	0	0	0	0	0	0	0	0
unassigned	unassigned	unassigned	unassigned	unassigned	unassigned	IHU_PS_Unassigned_104713	0	unknown	0	0	8	7	0	0	0	0	0	0	0	0	0	0	0	0	0	0	7	0	0	0	7	0
unassigned	unassigned	unassigned	unassigned	unassigned	unassigned	IHU_PS_Unassigned_104903	0	unknown	0	0	0	0	0	7	0	0	0	0	0	0	0	0	0	0	0	0	0	0	0	0	0	0
unassigned	unassigned	unassigned	unassigned	unassigned	unassigned	IHU_PS_Unassigned_105256	0	unknown	0	0	0	0	0	0	0	0	0	0	0	0	0	0	0	7	0	0	0	0	0	0	0	0
unassigned	unassigned	unassigned	unassigned	unassigned	unassigned	IHU_PS_Unassigned_105280	0	unknown	0	0	0	0	0	0	0	0	0	0	0	0	0	0	0	0	0	0	0	0	0	0	7	0
unassigned	unassigned	unassigned	unassigned	unassigned	unassigned	IHU_PS_Unassigned_105475	0	unknown	13	5	7	11	5	25	9	11	12	0	0	0	24	13	6	12	0	0	0	29	38	0	6	11
unassigned	unassigned	unassigned	unassigned	unassigned	unassigned	IHU_PS_Unassigned_105535	0	unknown	0	0	0	0	0	0	6	0	0	0	0	0	0	0	0	0	0	0	0	0	0	0	0	0
unassigned	unassigned	unassigned	unassigned	unassigned	unassigned	IHU_PS_Unassigned_105685	0	unknown	7	0	0	14	11	13	21	21	5	0	0	0	13	7	6	0	0	0	18	16	48	0	0	0
unassigned	unassigned	unassigned	unassigned	unassigned	unassigned	IHU_PS_Unassigned_105856	0	unknown	0	0	0	0	0	0	0	8	0	0	0	0	0	0	0	0	0	0	0	0	0	0	0	0
unassigned	unassigned	unassigned	unassigned	unassigned	unassigned	IHU_PS_Unassigned_105937	0	unknown	0	0	0	0	0	0	0	0	0	0	0	0	0	0	0	0	0	0	0	0	0	0	0	7
unassigned	unassigned	unassigned	unassigned	unassigned	unassigned	IHU_PS_Unassigned_106142	0	unknown	0	0	5	0	0	0	0	0	0	0	0	0	0	0	0	0	0	0	0	0	0	0	0	0
unassigned	unassigned	unassigned	unassigned	unassigned	unassigned	IHU_PS_Unassigned_106318	0	unknown	0	0	0	0	0	0	0	0	0	0	0	0	7	6	0	0	0	0	0	0	0	0	0	0
unassigned	unassigned	unassigned	unassigned	unassigned	unassigned	IHU_PS_Unassigned_106533	0	unknown	0	0	0	0	0	0	0	0	0	8	0	0	0	0	0	0	0	0	0	0	0	0	5	0
unassigned	unassigned	unassigned	unassigned	unassigned	unassigned	IHU_PS_Unassigned_106577	0	unknown	0	0	7	0	0	6	0	0	0	0	0	0	0	0	0	0	0	0	0	0	0	0	0	0
unassigned	unassigned	unassigned	unassigned	unassigned	unassigned	IHU_PS_Unassigned_106647	0	unknown	0	0	0	9	0	0	5	0	0	0	0	0	0	0	0	0	0	0	0	0	0	0	5	0
unassigned	unassigned	unassigned	unassigned	unassigned	unassigned	IHU_PS_Unassigned_106657	0	unknown	0	0	0	0	0	0	0	0	0	0	0	0	0	0	6	0	0	0	0	0	0	0	0	0
unassigned	unassigned	unassigned	unassigned	unassigned	unassigned	IHU_PS_Unassigned_106882	0	unknown	0	0	0	0	0	0	0	0	0	0	0	0	0	14	0	0	0	0	0	0	0	0	0	0
unassigned	unassigned	unassigned	unassigned	unassigned	unassigned	IHU_PS_Unassigned_106884	0	unknown	0	0	0	0	9	0	0	0	0	0	0	0	0	0	0	0	0	0	0	0	0	0	0	0
unassigned	unassigned	unassigned	unassigned	unassigned	unassigned	IHU_PS_Unassigned_107019	0	unknown	5	0	0	0	0	0	0	0	0	0	0	0	0	0	0	0	0	0	0	0	0	0	0	0
unassigned	unassigned	unassigned	unassigned	unassigned	unassigned	IHU_PS_Unassigned_107172	0	unknown	11	0	0	0	0	13	6	0	14	0	0	0	11	6	0	5	0	0	0	0	5	9	0	18
unassigned	unassigned	unassigned	unassigned	unassigned	unassigned	IHU_PS_Unassigned_107327	0	unknown	0	0	0	0	0	0	0	0	0	0	0	0	5	0	12	0	0	0	0	0	0	15	20	0
unassigned	unassigned	unassigned	unassigned	unassigned	unassigned	IHU_PS_Unassigned_107340	0	unknown	0	0	0	0	13	0	0	0	0	0	0	0	0	0	0	0	0	0	0	15	8	0	0	0
unassigned	unassigned	unassigned	unassigned	unassigned	unassigned	IHU_PS_Unassigned_107467	0	unknown	5	9	23	5	0	0	0	0	5	0	0	0	0	0	0	0	0	0	0	0	10	0	7	0
unassigned	unassigned	unassigned	unassigned	unassigned	unassigned	IHU_PS_Unassigned_107585	0	unknown	37	0	0	0	0	0	0	0	0	0	0	0	0	0	0	0	0	0	0	0	0	0	0	0
unassigned	unassigned	unassigned	unassigned	unassigned	unassigned	IHU_PS_Unassigned_107912	0	unknown	0	26	0	0	0	0	0	0	0	0	0	0	0	0	0	0	0	0	0	0	0	0	0	0
unassigned	unassigned	unassigned	unassigned	unassigned	unassigned	IHU_PS_Unassigned_108031	0	unknown	0	6	0	6	24	0	0	7	0	0	0	0	0	0	0	0	0	0	5	0	7	0	0	0
unassigned	unassigned	unassigned	unassigned	unassigned	unassigned	IHU_PS_Unassigned_108075	0	unknown	0	0	0	0	0	0	0	0	0	0	0	0	0	0	5	0	0	0	0	0	0	0	0	0
unassigned	unassigned	unassigned	unassigned	unassigned	unassigned	IHU_PS_Unassigned_1081	0	unknown	0	0	10	0	0	0	0	0	0	0	0	0	0	0	0	0	0	0	0	0	0	0	0	0
unassigned	unassigned	unassigned	unassigned	unassigned	unassigned	IHU_PS_Unassigned_108117	0	unknown	0	0	0	0	0	0	0	0	0	0	0	0	0	0	0	0	0	0	0	0	0	0	14	0
unassigned	unassigned	unassigned	unassigned	unassigned	unassigned	IHU_PS_Unassigned_108513	0	unknown	0	0	0	0	0	0	0	0	0	0	0	0	0	0	5	0	0	0	0	0	0	0	10	0
unassigned	unassigned	unassigned	unassigned	unassigned	unassigned	IHU_PS_Unassigned_108647	0	unknown	0	0	0	0	0	0	0	0	0	0	0	0	0	0	14	0	0	0	0	0	0	0	0	0
unassigned	unassigned	unassigned	unassigned	unassigned	unassigned	IHU_PS_Unassigned_108877	0	unknown	0	0	0	0	0	0	0	0	0	0	0	0	0	0	7	0	0	0	0	0	0	0	18	0
unassigned	unassigned	unassigned	unassigned	unassigned	unassigned	IHU_PS_Unassigned_109444	0	unknown	0	0	0	0	0	0	0	0	0	0	0	0	0	0	5	0	0	0	5	0	0	0	0	0
unassigned	unassigned	unassigned	unassigned	unassigned	unassigned	IHU_PS_Unassigned_109709	0	unknown	970	72	614	8	0	25	480	2159	4000	0	0	0	0	24	76	0	0	259	0	62	5	1047	379	354
unassigned	unassigned	unassigned	unassigned	unassigned	unassigned	IHU_PS_Unassigned_109752	0	unknown	79	120	24	0	24	6	5	16	0	0	0	0	14	10	5	0	0	0	9	21	11	17	13	0
unassigned	unassigned	unassigned	unassigned	unassigned	unassigned	IHU_PS_Unassigned_109791	0	unknown	0	21	0	0	0	0	0	16	0	0	0	0	0	0	0	0	0	0	0	0	0	0	7	0
unassigned	unassigned	unassigned	unassigned	unassigned	unassigned	IHU_PS_Unassigned_109891	0	unknown	0	0	0	7	14	0	0	0	0	0	0	0	0	0	0	0	0	0	7	6	0	0	0	0
unassigned	unassigned	unassigned	unassigned	unassigned	unassigned	IHU_PS_Unassigned_109901	0	unknown	0	6	0	0	0	0	0	0	0	0	0	0	0	0	0	10	0	0	0	0	0	0	0	0
unassigned	unassigned	unassigned	unassigned	unassigned	unassigned	IHU_PS_Unassigned_1100	0	unknown	7	0	0	0	0	0	10	15	17	0	0	0	0	0	5	0	0	0	0	0	0	0	0	0
unassigned	unassigned	unassigned	unassigned	unassigned	unassigned	IHU_PS_Unassigned_110196	0	unknown	0	0	0	0	0	0	0	0	0	0	0	0	6	0	0	0	0	0	0	0	0	0	0	0
unassigned	unassigned	unassigned	unassigned	unassigned	unassigned	IHU_PS_Unassigned_1103	0	unknown	5	0	6	22	0	54	0	0	0	0	0	0	0	0	0	0	0	0	0	0	0	8	0	0
unassigned	unassigned	unassigned	unassigned	unassigned	unassigned	IHU_PS_Unassigned_110345	0	unknown	0	0	0	0	0	0	0	0	0	0	0	0	0	0	13	0	0	0	0	0	0	0	0	0
unassigned	unassigned	unassigned	unassigned	unassigned	unassigned	IHU_PS_Unassigned_110464	0	unknown	0	0	0	0	0	0	0	0	0	0	0	0	15	34	47	0	0	0	0	0	0	0	0	0
unassigned	unassigned	unassigned	unassigned	unassigned	unassigned	IHU_PS_Unassigned_110498	0	unknown	14	17	9	0	9	0	0	0	0	0	0	0	0	0	0	0	0	0	13	0	8	0	8	0
unassigned	unassigned	unassigned	unassigned	unassigned	unassigned	IHU_PS_Unassigned_1105	0	unknown	0	0	0	0	0	0	0	11	12	0	0	0	0	0	0	0	0	0	0	0	0	0	0	0
unassigned	unassigned	unassigned	unassigned	unassigned	unassigned	IHU_PS_Unassigned_110518	0	unknown	0	0	0	0	0	0	0	0	0	0	0	0	6	5	11	0	0	0	0	0	0	7	19	0
unassigned	unassigned	unassigned	unassigned	unassigned	unassigned	IHU_PS_Unassigned_1108	0	unknown	52	37	33	40	16	6	8	6	10	0	0	0	6	0	19	5	0	0	31	19	31	8	21	5
unassigned	unassigned	unassigned	unassigned	unassigned	unassigned	IHU_PS_Unassigned_110906	0	unknown	0	0	0	0	0	0	0	0	0	0	0	0	0	0	0	0	0	0	0	0	0	0	34	0
unassigned	unassigned	unassigned	unassigned	unassigned	unassigned	IHU_PS_Unassigned_110984	0	unknown	0	6	7	0	8	8	0	0	5	0	0	0	0	0	9	0	0	0	0	0	10	8	0	12
unassigned	unassigned	unassigned	unassigned	unassigned	unassigned	IHU_PS_Unassigned_110998	0	unknown	0	0	0	0	21	0	0	0	0	0	0	0	0	0	0	0	0	0	0	0	0	0	0	0
unassigned	unassigned	unassigned	unassigned	unassigned	unassigned	IHU_PS_Unassigned_1111	0	unknown	0	0	0	0	0	0	0	0	0	0	0	0	0	0	0	0	0	0	0	0	0	0	6	0
unassigned	unassigned	unassigned	unassigned	unassigned	unassigned	IHU_PS_Unassigned_111173	0	unknown	0	0	0	0	0	5	0	0	0	0	0	0	0	0	0	0	0	0	0	0	7	0	0	0
unassigned	unassigned	unassigned	unassigned	unassigned	unassigned	IHU_PS_Unassigned_111423	0	unknown	0	0	0	0	0	0	0	0	0	0	0	0	0	0	0	0	0	0	0	7	0	0	0	0
unassigned	unassigned	unassigned	unassigned	unassigned	unassigned	IHU_PS_Unassigned_111452	0	unknown	0	0	0	0	0	0	0	0	0	0	0	0	0	0	0	0	0	0	0	0	0	0	7	0
unassigned	unassigned	unassigned	unassigned	unassigned	unassigned	IHU_PS_Unassigned_111751	0	unknown	0	0	0	0	0	5	0	0	0	0	0	0	5	0	0	0	0	0	0	0	0	5	0	0
unassigned	unassigned	unassigned	unassigned	unassigned	unassigned	IHU_PS_Unassigned_111809	0	unknown	0	0	0	0	0	0	0	15	0	0	0	0	0	0	0	0	0	0	0	0	0	0	0	0
unassigned	unassigned	unassigned	unassigned	unassigned	unassigned	IHU_PS_Unassigned_1119	0	unknown	0	0	0	0	0	0	0	0	0	0	0	0	0	18	17	0	0	0	0	0	0	9	25	0
unassigned	unassigned	unassigned	unassigned	unassigned	unassigned	IHU_PS_Unassigned_112163	0	unknown	0	0	0	0	0	0	0	0	0	0	0	0	7	14	0	0	0	0	0	0	0	0	0	0
unassigned	unassigned	unassigned	unassigned	unassigned	unassigned	IHU_PS_Unassigned_112273	0	unknown	59	47	18	28	14	31	8	11	49	0	0	0	22	12	7	24	0	0	81	30	64	16	21	17
unassigned	unassigned	unassigned	unassigned	unassigned	unassigned	IHU_PS_Unassigned_112314	0	unknown	11	31	0	0	0	0	5	0	0	0	0	0	0	0	0	0	0	0	0	0	0	0	0	0
unassigned	unassigned	unassigned	unassigned	unassigned	unassigned	IHU_PS_Unassigned_112356	0	unknown	0	0	0	0	0	0	0	0	0	0	0	0	0	0	0	0	0	0	0	6	5	0	0	0
unassigned	unassigned	unassigned	unassigned	unassigned	unassigned	IHU_PS_Unassigned_112897	0	unknown	0	0	0	0	0	0	0	0	0	0	0	0	0	0	0	0	0	0	0	0	0	0	9	0
unassigned	unassigned	unassigned	unassigned	unassigned	unassigned	IHU_PS_Unassigned_113035	0	unknown	0	0	0	0	0	0	0	0	0	0	0	0	0	0	0	0	0	0	0	0	0	7	0	5
unassigned	unassigned	unassigned	unassigned	unassigned	unassigned	IHU_PS_Unassigned_113059	0	unknown	0	0	0	0	0	0	0	0	0	0	0	0	7	7	0	0	0	0	0	0	0	6	0	0
unassigned	unassigned	unassigned	unassigned	unassigned	unassigned	IHU_PS_Unassigned_1131	0	unknown	0	0	0	0	0	0	0	24	15	0	0	0	0	0	0	0	0	0	0	0	0	0	0	0
unassigned	unassigned	unassigned	unassigned	unassigned	unassigned	IHU_PS_Unassigned_113178	0	unknown	9	11	0	0	0	8	0	0	0	0	0	0	0	0	0	0	0	0	0	0	10	0	0	0
unassigned	unassigned	unassigned	unassigned	unassigned	unassigned	IHU_PS_Unassigned_1132	0	unknown	0	0	6	0	0	0	0	0	0	0	0	0	0	0	0	0	0	0	0	0	0	0	0	0
unassigned	unassigned	unassigned	unassigned	unassigned	unassigned	IHU_PS_Unassigned_113261	0	unknown	0	53	22	0	0	0	0	0	0	0	0	0	0	0	0	0	0	0	0	0	0	0	29	0
unassigned	unassigned	unassigned	unassigned	unassigned	unassigned	IHU_PS_Unassigned_113399	0	unknown	0	0	0	0	0	0	6	0	0	0	0	0	0	0	0	0	0	0	0	0	0	5	0	0
unassigned	unassigned	unassigned	unassigned	unassigned	unassigned	IHU_PS_Unassigned_113517	0	unknown	0	0	0	0	0	0	5	0	0	0	0	0	0	0	0	0	0	0	0	0	0	0	0	0
unassigned	unassigned	unassigned	unassigned	unassigned	unassigned	IHU_PS_Unassigned_113592	0	unknown	6	6	0	0	0	0	0	0	0	0	0	0	0	0	0	0	0	0	0	0	0	0	0	0
unassigned	unassigned	unassigned	unassigned	unassigned	unassigned	IHU_PS_Unassigned_113711	0	unknown	0	0	0	0	0	0	0	0	0	0	0	0	0	0	0	0	0	0	8	0	8	0	0	0
unassigned	unassigned	unassigned	unassigned	unassigned	unassigned	IHU_PS_Unassigned_113904	0	unknown	0	0	0	0	0	0	0	0	0	0	0	0	2192	2349	3429	0	0	0	0	0	0	173	501	0
unassigned	unassigned	unassigned	unassigned	unassigned	unassigned	IHU_PS_Unassigned_114156	0	unknown	0	0	0	6	0	0	0	0	0	0	0	0	0	0	0	12	0	0	12	23	13	0	0	0
unassigned	unassigned	unassigned	unassigned	unassigned	unassigned	IHU_PS_Unassigned_114566	0	unknown	0	0	0	0	0	0	0	7	19	0	0	0	0	0	0	0	0	0	0	0	0	0	0	0
unassigned	unassigned	unassigned	unassigned	unassigned	unassigned	IHU_PS_Unassigned_114568	0	unknown	9	0	0	0	0	0	0	0	0	0	0	0	5	0	0	0	0	0	0	0	0	0	0	0
unassigned	unassigned	unassigned	unassigned	unassigned	unassigned	IHU_PS_Unassigned_114644	0	unknown	0	0	0	0	0	0	0	0	0	0	0	0	0	6	0	0	0	0	0	0	0	0	0	0
unassigned	unassigned	unassigned	unassigned	unassigned	unassigned	IHU_PS_Unassigned_114779	0	unknown	7	5	0	0	11	0	0	5	0	0	0	0	0	0	0	0	0	0	0	0	0	0	0	0
unassigned	unassigned	unassigned	unassigned	unassigned	unassigned	IHU_PS_Unassigned_114843	0	unknown	0	0	0	0	0	0	0	18	0	0	0	0	0	0	0	0	0	0	0	0	0	0	0	0
unassigned	unassigned	unassigned	unassigned	unassigned	unassigned	IHU_PS_Unassigned_114906	0	unknown	0	0	0	0	0	0	0	9	0	0	0	0	0	0	0	0	0	0	0	0	0	0	13	0
unassigned	unassigned	unassigned	unassigned	unassigned	unassigned	IHU_PS_Unassigned_114939	0	unknown	0	0	0	0	0	0	0	0	0	0	0	0	0	65	18	0	0	0	0	0	0	0	0	0
unassigned	unassigned	unassigned	unassigned	unassigned	unassigned	IHU_PS_Unassigned_115007	0	unknown	0	0	0	17	0	0	0	0	0	0	0	0	0	0	0	0	0	0	0	5	0	0	0	0
unassigned	unassigned	unassigned	unassigned	unassigned	unassigned	IHU_PS_Unassigned_115103	0	unknown	0	0	0	0	0	6	0	0	0	0	0	0	10	0	0	0	0	0	0	0	0	0	0	12
unassigned	unassigned	unassigned	unassigned	unassigned	unassigned	IHU_PS_Unassigned_115198	0	unknown	0	0	0	0	13	0	0	0	0	0	0	0	0	0	0	13	0	0	7	45	13	0	0	0
unassigned	unassigned	unassigned	unassigned	unassigned	unassigned	IHU_PS_Unassigned_115286	0	unknown	0	7	0	6	8	6	0	10	0	0	0	0	0	0	5	0	0	0	0	5	6	0	9	0
unassigned	unassigned	unassigned	unassigned	unassigned	unassigned	IHU_PS_Unassigned_115359	0	unknown	0	7	0	0	0	0	0	6	0	0	0	0	0	0	0	0	0	0	12	5	0	0	0	0
unassigned	unassigned	unassigned	unassigned	unassigned	unassigned	IHU_PS_Unassigned_115403	0	unknown	24	0	0	0	0	0	7	35	32	0	0	0	0	0	0	0	0	0	0	0	0	0	0	0
unassigned	unassigned	unassigned	unassigned	unassigned	unassigned	IHU_PS_Unassigned_115405	0	unknown	0	9	0	0	0	0	0	0	0	0	0	0	0	0	0	0	0	0	0	0	0	0	0	0
unassigned	unassigned	unassigned	unassigned	unassigned	unassigned	IHU_PS_Unassigned_115479	0	unknown	0	0	0	0	5	0	0	0	0	0	0	0	0	0	0	0	0	0	0	0	0	0	0	0
unassigned	unassigned	unassigned	unassigned	unassigned	unassigned	IHU_PS_Unassigned_115503	0	unknown	0	0	0	0	0	0	16	25	0	0	0	0	5	6	0	0	0	0	0	0	0	0	0	0
unassigned	unassigned	unassigned	unassigned	unassigned	unassigned	IHU_PS_Unassigned_115515	0	unknown	0	0	6	0	5	0	6	0	0	0	0	0	0	0	0	0	0	0	0	0	0	0	0	0
unassigned	unassigned	unassigned	unassigned	unassigned	unassigned	IHU_PS_Unassigned_1156	0	unknown	0	0	0	0	0	0	0	0	0	0	0	0	0	0	0	0	0	0	0	0	0	0	0	38
unassigned	unassigned	unassigned	unassigned	unassigned	unassigned	IHU_PS_Unassigned_115687	0	unknown	0	0	0	0	0	0	5	8	0	0	0	0	0	0	0	0	0	0	0	0	0	0	0	0
unassigned	unassigned	unassigned	unassigned	unassigned	unassigned	IHU_PS_Unassigned_115852	0	unknown	0	0	0	0	0	0	0	10	0	0	0	0	0	0	0	0	0	0	0	0	0	0	0	0
unassigned	unassigned	unassigned	unassigned	unassigned	unassigned	IHU_PS_Unassigned_116076	0	unknown	9037	10381	4994	10632	28507	26537	7165	13156	4474	243	0	262	10750	8244	10768	9172	39	385	7902	14549	19407	2700	3376	776
unassigned	unassigned	unassigned	unassigned	unassigned	unassigned	IHU_PS_Unassigned_116208	0	unknown	0	0	0	0	0	0	0	0	0	0	0	0	0	0	0	0	0	0	0	0	10	0	0	0
unassigned	unassigned	unassigned	unassigned	unassigned	unassigned	IHU_PS_Unassigned_116245	0	unknown	0	0	0	0	0	0	0	0	0	0	0	0	0	0	13	0	0	0	0	0	0	0	0	0
unassigned	unassigned	unassigned	unassigned	unassigned	unassigned	IHU_PS_Unassigned_116301	0	unknown	5	0	33	5	0	22	0	0	0	0	0	0	0	0	0	0	0	0	0	0	0	0	5	0
unassigned	unassigned	unassigned	unassigned	unassigned	unassigned	IHU_PS_Unassigned_116313	0	unknown	0	31	0	0	0	0	0	0	0	0	0	0	0	0	0	0	0	0	0	0	0	0	0	0
unassigned	unassigned	unassigned	unassigned	unassigned	unassigned	IHU_PS_Unassigned_116343	0	unknown	12	6	6	0	0	9	0	0	0	0	0	0	0	0	6	0	0	0	0	0	0	5	0	0
unassigned	unassigned	unassigned	unassigned	unassigned	unassigned	IHU_PS_Unassigned_116519	0	unknown	0	6	0	0	0	0	0	0	0	0	0	0	0	0	0	0	0	0	0	0	0	0	0	0
unassigned	unassigned	unassigned	unassigned	unassigned	unassigned	IHU_PS_Unassigned_116540	0	unknown	0	0	0	7	0	0	0	0	0	0	0	0	0	0	0	0	0	0	13	8	7	0	0	0
unassigned	unassigned	unassigned	unassigned	unassigned	unassigned	IHU_PS_Unassigned_116603	0	unknown	0	0	0	14	0	0	11	0	0	0	0	0	0	0	0	0	0	0	0	0	0	0	20	0
unassigned	unassigned	unassigned	unassigned	unassigned	unassigned	IHU_PS_Unassigned_116860	0	unknown	0	0	0	0	0	0	0	0	0	0	0	0	0	0	8	0	0	0	0	0	0	0	0	0
unassigned	unassigned	unassigned	unassigned	unassigned	unassigned	IHU_PS_Unassigned_116927	0	unknown	0	0	0	0	0	0	0	5	0	0	0	0	0	0	0	0	0	0	0	0	0	0	0	0
unassigned	unassigned	unassigned	unassigned	unassigned	unassigned	IHU_PS_Unassigned_116988	0	unknown	0	0	0	0	0	0	0	0	0	0	0	0	0	0	0	0	0	0	0	0	0	13	42	0
unassigned	unassigned	unassigned	unassigned	unassigned	unassigned	IHU_PS_Unassigned_1170	0	unknown	5	0	0	0	0	0	0	0	0	0	0	0	24	60	36	0	0	0	0	0	0	7	16	0
unassigned	unassigned	unassigned	unassigned	unassigned	unassigned	IHU_PS_Unassigned_117060	0	unknown	0	0	0	0	82	0	0	0	0	9	0	0	0	12	23	0	0	0	0	34	0	0	0	0
unassigned	unassigned	unassigned	unassigned	unassigned	unassigned	IHU_PS_Unassigned_117065	0	unknown	0	0	0	0	0	0	0	0	0	0	0	0	0	0	0	8	0	0	0	0	0	0	0	0
unassigned	unassigned	unassigned	unassigned	unassigned	unassigned	IHU_PS_Unassigned_117315	0	unknown	0	0	0	0	5	0	0	0	0	0	0	0	0	0	0	0	0	0	0	0	0	0	0	0
unassigned	unassigned	unassigned	unassigned	unassigned	unassigned	IHU_PS_Unassigned_117387	0	unknown	10	0	14	0	0	0	0	0	0	0	0	0	0	0	0	0	0	0	0	0	0	0	0	0
unassigned	unassigned	unassigned	unassigned	unassigned	unassigned	IHU_PS_Unassigned_117432	0	unknown	0	0	0	0	0	0	7	29	6	0	0	0	0	0	0	0	0	0	0	0	0	0	0	0
unassigned	unassigned	unassigned	unassigned	unassigned	unassigned	IHU_PS_Unassigned_1177	0	unknown	13	20	13	0	11	0	0	9	0	0	0	0	0	9	0	0	0	0	14	10	7	0	0	0
unassigned	unassigned	unassigned	unassigned	unassigned	unassigned	IHU_PS_Unassigned_117739	0	unknown	0	0	0	0	0	5	6	0	0	0	0	0	0	0	0	0	0	0	7	6	6	9	7	0
unassigned	unassigned	unassigned	unassigned	unassigned	unassigned	IHU_PS_Unassigned_117832	0	unknown	0	0	0	0	0	5	0	9	0	0	0	0	0	0	0	0	0	0	0	0	0	0	0	0
unassigned	unassigned	unassigned	unassigned	unassigned	unassigned	IHU_PS_Unassigned_118140	0	unknown	0	0	6	0	0	6	0	6	0	0	0	0	0	0	0	0	0	0	0	0	0	0	0	0
unassigned	unassigned	unassigned	unassigned	unassigned	unassigned	IHU_PS_Unassigned_118186	0	unknown	0	0	0	0	0	0	0	0	0	0	0	0	0	0	0	5	0	0	0	0	0	0	0	0
unassigned	unassigned	unassigned	unassigned	unassigned	unassigned	IHU_PS_Unassigned_118230	0	unknown	1028	229	6911	372	503	456	40	33	46	39	0	0	0	29	37	150	0	0	132	203	213	871	1259	217
unassigned	unassigned	unassigned	unassigned	unassigned	unassigned	IHU_PS_Unassigned_118260	0	unknown	0	0	0	0	0	0	0	0	5	0	0	0	0	0	0	0	0	0	0	0	0	0	0	0
unassigned	unassigned	unassigned	unassigned	unassigned	unassigned	IHU_PS_Unassigned_118365	0	unknown	0	10	0	0	6	0	0	0	0	0	0	0	0	0	0	0	0	0	5	0	0	0	0	0
unassigned	unassigned	unassigned	unassigned	unassigned	unassigned	IHU_PS_Unassigned_118636	0	unknown	0	0	0	0	0	0	0	6	0	0	0	0	0	0	5	0	0	0	0	0	0	0	0	0
unassigned	unassigned	unassigned	unassigned	unassigned	unassigned	IHU_PS_Unassigned_118709	0	unknown	46	203	70	12	39	0	34	205	38	0	0	0	0	11	57	5	0	0	16	41	7	35	176	58
unassigned	unassigned	unassigned	unassigned	unassigned	unassigned	IHU_PS_Unassigned_118786	0	unknown	23	29	13	0	0	0	0	0	0	0	0	0	0	0	0	24	0	0	0	0	0	0	0	0
unassigned	unassigned	unassigned	unassigned	unassigned	unassigned	IHU_PS_Unassigned_118845	0	unknown	0	0	0	5	0	6	5	11	5	0	0	0	0	0	0	0	0	0	0	0	0	0	0	0
unassigned	unassigned	unassigned	unassigned	unassigned	unassigned	IHU_PS_Unassigned_119172	0	unknown	0	0	0	0	0	0	0	9	0	0	0	0	0	0	0	0	0	0	0	0	0	50	43	42
unassigned	unassigned	unassigned	unassigned	unassigned	unassigned	IHU_PS_Unassigned_119174	0	unknown	0	0	0	0	0	0	5	0	0	0	0	0	0	0	6	0	0	0	0	0	0	0	0	0
unassigned	unassigned	unassigned	unassigned	unassigned	unassigned	IHU_PS_Unassigned_119219	0	unknown	0	10	0	0	8	0	0	0	0	0	0	0	0	0	0	7	0	0	0	24	0	0	0	0
unassigned	unassigned	unassigned	unassigned	unassigned	unassigned	IHU_PS_Unassigned_119348	0	unknown	0	0	7	0	0	0	0	0	0	0	0	0	0	0	0	0	0	0	0	0	0	0	0	0
unassigned	unassigned	unassigned	unassigned	unassigned	unassigned	IHU_PS_Unassigned_119414	0	unknown	0	0	0	0	0	0	0	0	0	0	0	0	0	8	0	0	0	0	0	0	0	0	0	0
unassigned	unassigned	unassigned	unassigned	unassigned	unassigned	IHU_PS_Unassigned_119513	0	unknown	6	0	0	0	0	0	0	0	0	0	0	0	0	0	0	0	0	0	0	0	0	0	0	0
unassigned	unassigned	unassigned	unassigned	unassigned	unassigned	IHU_PS_Unassigned_119689	0	unknown	0	22	0	6	35	5	0	34	5	0	0	0	0	0	0	13	0	0	10	25	10	0	8	0
unassigned	unassigned	unassigned	unassigned	unassigned	unassigned	IHU_PS_Unassigned_119937	0	unknown	0	0	0	5	5	7	0	0	0	0	0	0	0	0	0	0	0	0	0	6	6	0	0	0
unassigned	unassigned	unassigned	unassigned	unassigned	unassigned	IHU_PS_Unassigned_120024	0	unknown	0	0	0	5	5	0	0	0	0	0	0	0	0	0	0	0	0	0	0	5	0	0	0	0
unassigned	unassigned	unassigned	unassigned	unassigned	unassigned	IHU_PS_Unassigned_120128	0	unknown	18	5	0	9	15	47	6	12	13	0	0	0	8	13	13	11	0	0	10	0	35	16	0	22
unassigned	unassigned	unassigned	unassigned	unassigned	unassigned	IHU_PS_Unassigned_1203	0	unknown	9	0	0	0	0	0	0	0	0	0	0	0	0	0	0	0	0	0	0	0	0	0	0	0
unassigned	unassigned	unassigned	unassigned	unassigned	unassigned	IHU_PS_Unassigned_120608	0	unknown	15	97	22	0	0	0	0	0	0	0	0	0	0	0	10	0	0	0	0	0	0	0	0	0
unassigned	unassigned	unassigned	unassigned	unassigned	unassigned	IHU_PS_Unassigned_120694	0	unknown	0	0	0	0	0	0	0	0	0	0	0	0	0	0	0	0	0	0	6	0	5	0	0	0
unassigned	unassigned	unassigned	unassigned	unassigned	unassigned	IHU_PS_Unassigned_120703	0	unknown	0	0	0	0	0	0	0	0	0	0	0	0	0	0	0	0	0	0	0	0	0	5	9	0
unassigned	unassigned	unassigned	unassigned	unassigned	unassigned	IHU_PS_Unassigned_1209	0	unknown	0	0	0	0	0	0	10	29	8	0	0	0	6	0	0	0	0	0	0	0	0	34	31	34
unassigned	unassigned	unassigned	unassigned	unassigned	unassigned	IHU_PS_Unassigned_120961	0	unknown	0	0	14	0	15	0	0	5	0	0	0	0	0	0	0	0	0	0	0	12	0	7	0	0
unassigned	unassigned	unassigned	unassigned	unassigned	unassigned	IHU_PS_Unassigned_121020	0	unknown	33	932	115	5	7	21	122	213	40	0	0	0	8	0	8	11	0	0	0	6	7	5	17	9
unassigned	unassigned	unassigned	unassigned	unassigned	unassigned	IHU_PS_Unassigned_121044	0	unknown	0	0	0	0	0	0	0	0	0	0	0	0	6	9	0	0	0	0	0	0	0	0	14	0
unassigned	unassigned	unassigned	unassigned	unassigned	unassigned	IHU_PS_Unassigned_121191	0	unknown	0	0	0	0	0	0	0	0	0	0	0	0	0	12	10	0	0	0	0	0	0	0	0	0
unassigned	unassigned	unassigned	unassigned	unassigned	unassigned	IHU_PS_Unassigned_121204	0	unknown	0	0	0	0	0	0	0	0	0	0	0	0	0	10	0	0	0	0	0	0	0	0	11	0
unassigned	unassigned	unassigned	unassigned	unassigned	unassigned	IHU_PS_Unassigned_121282	0	unknown	0	8	0	0	0	0	0	0	0	0	0	0	0	0	0	0	0	0	0	0	0	0	0	0
unassigned	unassigned	unassigned	unassigned	unassigned	unassigned	IHU_PS_Unassigned_121463	0	unknown	0	0	0	0	0	14	8	0	12	0	0	0	0	0	0	0	0	0	0	0	11	7	8	6
unassigned	unassigned	unassigned	unassigned	unassigned	unassigned	IHU_PS_Unassigned_121477	0	unknown	0	9	0	0	0	0	0	0	0	0	0	0	0	0	0	0	0	0	0	0	0	0	0	0
unassigned	unassigned	unassigned	unassigned	unassigned	unassigned	IHU_PS_Unassigned_121500	0	unknown	0	0	0	8	0	0	0	0	0	0	0	0	0	8	0	0	0	0	0	0	0	10	0	6
unassigned	unassigned	unassigned	unassigned	unassigned	unassigned	IHU_PS_Unassigned_121761	0	unknown	8	0	30	22	20	35	0	0	0	0	0	0	0	0	0	0	0	0	0	0	0	0	0	0
unassigned	unassigned	unassigned	unassigned	unassigned	unassigned	IHU_PS_Unassigned_121842	0	unknown	6	0	0	0	0	5	0	9	0	0	0	0	0	5	6	0	0	0	0	0	5	0	0	5
unassigned	unassigned	unassigned	unassigned	unassigned	unassigned	IHU_PS_Unassigned_122013	0	unknown	0	0	0	0	0	0	0	0	0	0	0	0	0	12	0	0	0	0	0	0	0	0	0	0
unassigned	unassigned	unassigned	unassigned	unassigned	unassigned	IHU_PS_Unassigned_122114	0	unknown	0	0	6	0	0	0	0	0	0	0	0	0	0	0	0	0	0	0	0	0	0	0	0	0
unassigned	unassigned	unassigned	unassigned	unassigned	unassigned	IHU_PS_Unassigned_122116	0	unknown	0	0	10	0	0	6	0	0	0	0	0	0	0	0	0	0	0	0	0	0	0	0	0	0
unassigned	unassigned	unassigned	unassigned	unassigned	unassigned	IHU_PS_Unassigned_122227	0	unknown	0	0	0	0	0	0	0	0	0	0	0	0	0	0	6	0	0	0	0	0	0	0	0	0
unassigned	unassigned	unassigned	unassigned	unassigned	unassigned	IHU_PS_Unassigned_122332	0	unknown	0	0	0	0	0	0	36	148	15	0	0	0	12	19	0	0	0	0	0	0	0	0	6	0
unassigned	unassigned	unassigned	unassigned	unassigned	unassigned	IHU_PS_Unassigned_122348	0	unknown	5	5	0	12	19	13	6	10	6	0	0	0	0	6	6	0	0	0	5	11	11	0	0	0
unassigned	unassigned	unassigned	unassigned	unassigned	unassigned	IHU_PS_Unassigned_122680	0	unknown	0	0	0	0	0	0	0	0	0	0	0	0	0	0	0	0	0	0	0	0	0	0	15	0
unassigned	unassigned	unassigned	unassigned	unassigned	unassigned	IHU_PS_Unassigned_122814	0	unknown	0	0	0	0	0	0	0	0	0	0	0	0	0	0	0	0	0	0	0	0	0	0	0	7
unassigned	unassigned	unassigned	unassigned	unassigned	unassigned	IHU_PS_Unassigned_122869	0	unknown	0	0	0	24	0	0	15	9	8	0	0	0	16	0	12	0	0	0	0	5	0	0	0	0
unassigned	unassigned	unassigned	unassigned	unassigned	unassigned	IHU_PS_Unassigned_122954	0	unknown	0	14	7	8	5	12	0	0	5	0	0	0	5	6	7	0	0	0	0	0	5	11	6	13
unassigned	unassigned	unassigned	unassigned	unassigned	unassigned	IHU_PS_Unassigned_123006	0	unknown	0	6	0	0	5	0	0	5	0	0	0	0	0	0	0	0	0	0	0	5	0	0	0	0
unassigned	unassigned	unassigned	unassigned	unassigned	unassigned	IHU_PS_Unassigned_123110	0	unknown	0	0	0	0	0	0	0	0	0	0	0	0	0	0	0	5	0	0	0	0	0	0	0	0
unassigned	unassigned	unassigned	unassigned	unassigned	unassigned	IHU_PS_Unassigned_123140	0	unknown	0	0	0	0	0	0	0	5	0	0	0	0	0	0	0	0	0	0	0	0	0	0	0	0
unassigned	unassigned	unassigned	unassigned	unassigned	unassigned	IHU_PS_Unassigned_123213	0	unknown	0	0	0	0	0	0	0	0	0	0	0	0	0	82	5	0	0	0	0	0	0	0	0	0
unassigned	unassigned	unassigned	unassigned	unassigned	unassigned	IHU_PS_Unassigned_1233	0	unknown	0	0	0	0	0	5	0	0	0	0	0	0	0	0	0	0	0	0	0	0	0	0	0	0
unassigned	unassigned	unassigned	unassigned	unassigned	unassigned	IHU_PS_Unassigned_1234	0	unknown	0	0	6	0	0	0	0	0	0	0	0	0	0	0	0	0	0	0	0	0	0	6	0	0
unassigned	unassigned	unassigned	unassigned	unassigned	unassigned	IHU_PS_Unassigned_123468	0	unknown	5	5	0	0	0	0	0	0	0	0	0	0	0	0	5	0	0	0	0	0	7	9	0	13
unassigned	unassigned	unassigned	unassigned	unassigned	unassigned	IHU_PS_Unassigned_123469	0	unknown	0	0	0	0	8	0	8	0	0	0	0	0	0	0	0	0	0	0	0	0	0	0	0	0
unassigned	unassigned	unassigned	unassigned	unassigned	unassigned	IHU_PS_Unassigned_123493	0	unknown	50	0	0	5	0	9	0	0	0	0	0	0	7	0	22	42	0	0	9	0	46	13	0	0
unassigned	unassigned	unassigned	unassigned	unassigned	unassigned	IHU_PS_Unassigned_123544	0	unknown	0	0	0	0	0	0	0	5	0	0	0	0	0	0	0	0	0	0	0	0	0	0	0	0
unassigned	unassigned	unassigned	unassigned	unassigned	unassigned	IHU_PS_Unassigned_123782	0	unknown	19	0	0	0	0	6	0	0	0	0	0	0	0	0	0	0	0	0	0	0	0	0	0	0
unassigned	unassigned	unassigned	unassigned	unassigned	unassigned	IHU_PS_Unassigned_123797	0	unknown	0	0	0	0	0	0	0	0	128	0	0	0	0	0	0	0	0	0	0	0	0	0	0	0
unassigned	unassigned	unassigned	unassigned	unassigned	unassigned	IHU_PS_Unassigned_123979	0	unknown	6	0	0	13	0	0	0	0	0	0	0	0	0	5	0	10	0	0	47	15	15	0	7	0
unassigned	unassigned	unassigned	unassigned	unassigned	unassigned	IHU_PS_Unassigned_124065	0	unknown	0	0	0	0	0	0	12	7	0	0	0	0	0	0	0	0	0	0	0	0	0	0	0	0
unassigned	unassigned	unassigned	unassigned	unassigned	unassigned	IHU_PS_Unassigned_124242	0	unknown	5	0	0	0	0	6	0	0	6	0	0	0	0	0	0	0	0	0	0	0	6	0	0	0
unassigned	unassigned	unassigned	unassigned	unassigned	unassigned	IHU_PS_Unassigned_124252	0	unknown	65	29	51	78	263	205	103	188	117	0	0	0	31	34	55	16	0	0	59	97	124	39	30	37
unassigned	unassigned	unassigned	unassigned	unassigned	unassigned	IHU_PS_Unassigned_124320	0	unknown	10	0	7	0	0	0	0	0	0	0	0	0	0	0	0	0	0	0	0	0	0	0	22	0
unassigned	unassigned	unassigned	unassigned	unassigned	unassigned	IHU_PS_Unassigned_124445	0	unknown	5	0	0	0	0	0	0	0	0	0	0	0	0	0	0	0	0	0	0	0	0	0	0	0
unassigned	unassigned	unassigned	unassigned	unassigned	unassigned	IHU_PS_Unassigned_124502	0	unknown	0	0	10	0	0	0	0	0	0	0	0	0	0	0	0	0	0	0	0	0	0	0	0	0
unassigned	unassigned	unassigned	unassigned	unassigned	unassigned	IHU_PS_Unassigned_124640	0	unknown	7	0	0	0	0	0	0	0	0	0	0	0	0	0	0	0	0	0	6	0	0	0	0	0
unassigned	unassigned	unassigned	unassigned	unassigned	unassigned	IHU_PS_Unassigned_1247	0	unknown	0	0	0	0	0	0	0	0	0	0	0	0	0	0	34	0	0	0	0	0	0	0	0	0
unassigned	unassigned	unassigned	unassigned	unassigned	unassigned	IHU_PS_Unassigned_124924	0	unknown	0	0	0	0	0	0	0	11	10	0	0	0	0	0	0	0	0	0	0	0	0	0	0	0
unassigned	unassigned	unassigned	unassigned	unassigned	unassigned	IHU_PS_Unassigned_124994	0	unknown	0	0	0	0	0	0	5	0	0	0	0	0	0	0	0	0	0	0	5	0	0	0	0	0
unassigned	unassigned	unassigned	unassigned	unassigned	unassigned	IHU_PS_Unassigned_1250	0	unknown	0	0	0	0	0	0	0	0	0	0	0	0	0	0	0	0	0	0	0	0	0	25	0	6
unassigned	unassigned	unassigned	unassigned	unassigned	unassigned	IHU_PS_Unassigned_125217	0	unknown	0	0	0	0	0	0	0	0	0	0	0	0	0	0	0	10	0	0	0	0	0	0	0	0
unassigned	unassigned	unassigned	unassigned	unassigned	unassigned	IHU_PS_Unassigned_125226	0	unknown	0	0	0	0	9	0	0	0	0	0	0	0	0	0	0	0	0	0	13	0	0	0	0	0
unassigned	unassigned	unassigned	unassigned	unassigned	unassigned	IHU_PS_Unassigned_125340	0	unknown	0	0	0	0	0	0	0	0	0	0	0	0	0	0	0	0	0	0	5	0	0	0	0	0
unassigned	unassigned	unassigned	unassigned	unassigned	unassigned	IHU_PS_Unassigned_125436	0	unknown	0	0	0	0	0	0	0	0	35	0	0	0	0	0	0	0	0	0	0	0	0	0	0	0
unassigned	unassigned	unassigned	unassigned	unassigned	unassigned	IHU_PS_Unassigned_125619	0	unknown	0	0	0	0	5	5	0	0	0	0	0	0	0	0	0	0	0	0	0	0	7	0	0	0
unassigned	unassigned	unassigned	unassigned	unassigned	unassigned	IHU_PS_Unassigned_125697	0	unknown	0	0	0	0	0	0	0	6	0	0	0	0	0	0	0	0	0	0	0	0	0	0	0	0
unassigned	unassigned	unassigned	unassigned	unassigned	unassigned	IHU_PS_Unassigned_125711	0	unknown	0	0	0	0	7	0	0	0	0	0	0	0	0	0	0	0	0	0	0	0	0	0	0	0
unassigned	unassigned	unassigned	unassigned	unassigned	unassigned	IHU_PS_Unassigned_125973	0	unknown	0	0	0	0	0	0	0	0	0	0	0	0	17	22	8	0	0	0	0	0	0	30	69	0
unassigned	unassigned	unassigned	unassigned	unassigned	unassigned	IHU_PS_Unassigned_126111	0	unknown	0	0	0	0	0	0	0	0	0	0	0	0	5	21	9	0	0	0	0	0	0	0	0	0
unassigned	unassigned	unassigned	unassigned	unassigned	unassigned	IHU_PS_Unassigned_126121	0	unknown	0	0	0	0	0	0	0	0	0	0	0	0	0	0	0	0	0	0	0	0	0	0	8	0
unassigned	unassigned	unassigned	unassigned	unassigned	unassigned	IHU_PS_Unassigned_126228	0	unknown	0	0	0	0	0	0	0	0	0	0	0	0	0	0	0	0	0	0	0	5	0	0	0	0
unassigned	unassigned	unassigned	unassigned	unassigned	unassigned	IHU_PS_Unassigned_126579	0	unknown	0	0	0	0	0	0	0	0	0	0	0	0	0	0	6	0	0	0	0	0	0	0	0	0
unassigned	unassigned	unassigned	unassigned	unassigned	unassigned	IHU_PS_Unassigned_126647	0	unknown	0	0	0	0	0	0	0	0	0	0	0	0	9	17	16	0	0	0	0	0	0	0	0	0
unassigned	unassigned	unassigned	unassigned	unassigned	unassigned	IHU_PS_Unassigned_126895	0	unknown	0	38	0	0	0	0	0	0	0	0	0	0	0	0	0	0	0	0	0	0	0	0	0	0
unassigned	unassigned	unassigned	unassigned	unassigned	unassigned	IHU_PS_Unassigned_126972	0	unknown	0	0	0	0	0	0	0	0	0	0	0	0	0	0	0	0	0	0	0	0	0	0	6	0
unassigned	unassigned	unassigned	unassigned	unassigned	unassigned	IHU_PS_Unassigned_127029	0	unknown	0	0	0	0	0	0	0	0	0	0	0	0	0	0	0	0	0	0	0	10	0	0	0	0
unassigned	unassigned	unassigned	unassigned	unassigned	unassigned	IHU_PS_Unassigned_127182	0	unknown	9	0	0	0	0	0	0	0	5	0	0	0	0	0	0	0	0	0	7	0	11	0	0	0
unassigned	unassigned	unassigned	unassigned	unassigned	unassigned	IHU_PS_Unassigned_127433	0	unknown	0	9	0	0	0	0	0	0	0	0	0	0	0	0	0	0	0	0	0	0	0	0	0	0
unassigned	unassigned	unassigned	unassigned	unassigned	unassigned	IHU_PS_Unassigned_127523	0	unknown	0	7	0	0	0	0	0	0	0	0	0	0	0	0	0	0	0	0	0	0	0	0	0	0
unassigned	unassigned	unassigned	unassigned	unassigned	unassigned	IHU_PS_Unassigned_127570	0	unknown	0	0	0	0	0	0	0	0	0	0	0	0	0	0	0	0	0	0	8	0	0	0	0	0
unassigned	unassigned	unassigned	unassigned	unassigned	unassigned	IHU_PS_Unassigned_127587	0	unknown	0	0	0	0	0	0	0	0	0	0	0	0	0	0	0	0	0	0	0	6	0	0	0	0
unassigned	unassigned	unassigned	unassigned	unassigned	unassigned	IHU_PS_Unassigned_127730	0	unknown	0	0	0	0	0	0	0	0	0	0	0	0	0	0	0	0	0	0	0	0	0	8	0	0
unassigned	unassigned	unassigned	unassigned	unassigned	unassigned	IHU_PS_Unassigned_127738	0	unknown	0	0	0	0	0	0	8	0	0	0	0	0	0	0	0	0	0	0	0	0	0	0	0	0
unassigned	unassigned	unassigned	unassigned	unassigned	unassigned	IHU_PS_Unassigned_127749	0	unknown	0	0	0	0	0	0	0	5	0	0	0	0	0	0	0	0	0	0	0	0	0	0	0	0
unassigned	unassigned	unassigned	unassigned	unassigned	unassigned	IHU_PS_Unassigned_127807	0	unknown	0	8	0	0	0	0	0	0	0	0	0	0	0	0	0	0	0	0	0	0	0	0	0	0
unassigned	unassigned	unassigned	unassigned	unassigned	unassigned	IHU_PS_Unassigned_127879	0	unknown	0	0	0	5	0	5	0	0	0	0	0	0	0	28	0	0	0	0	0	0	0	0	9	6
unassigned	unassigned	unassigned	unassigned	unassigned	unassigned	IHU_PS_Unassigned_127884	0	unknown	0	0	0	0	0	0	0	0	0	0	0	0	0	0	5	0	0	0	0	0	0	0	0	0
unassigned	unassigned	unassigned	unassigned	unassigned	unassigned	IHU_PS_Unassigned_127949	0	unknown	0	0	0	0	0	0	0	0	0	0	0	0	0	0	0	5	0	0	0	0	0	0	0	0
unassigned	unassigned	unassigned	unassigned	unassigned	unassigned	IHU_PS_Unassigned_128	0	unknown	19	0	0	0	0	0	0	0	0	0	0	0	0	0	0	0	0	0	0	0	0	0	0	0
unassigned	unassigned	unassigned	unassigned	unassigned	unassigned	IHU_PS_Unassigned_128734	0	unknown	33	0	9	0	0	0	0	0	0	0	0	0	0	0	0	0	0	0	0	0	0	0	0	0
unassigned	unassigned	unassigned	unassigned	unassigned	unassigned	IHU_PS_Unassigned_128775	0	unknown	0	0	0	0	0	0	0	0	0	0	0	0	0	0	0	0	0	0	0	0	0	0	7	0
unassigned	unassigned	unassigned	unassigned	unassigned	unassigned	IHU_PS_Unassigned_128973	0	unknown	6	9	0	11	11	13	5	5	0	0	0	0	6	0	0	0	0	0	0	7	7	0	0	0
unassigned	unassigned	unassigned	unassigned	unassigned	unassigned	IHU_PS_Unassigned_129075	0	unknown	0	0	0	0	0	0	0	0	0	0	0	0	0	0	0	0	0	0	0	0	0	0	0	6
unassigned	unassigned	unassigned	unassigned	unassigned	unassigned	IHU_PS_Unassigned_129099	0	unknown	0	0	0	0	0	0	0	5	0	0	0	0	0	0	0	0	0	0	0	0	11	0	0	0
unassigned	unassigned	unassigned	unassigned	unassigned	unassigned	IHU_PS_Unassigned_129181	0	unknown	0	0	0	0	0	0	0	0	0	0	0	0	0	0	0	0	0	0	0	0	0	0	11	0
unassigned	unassigned	unassigned	unassigned	unassigned	unassigned	IHU_PS_Unassigned_129298	0	unknown	0	0	0	0	0	0	0	0	0	0	0	0	0	0	0	0	0	0	0	6	0	0	0	0
unassigned	unassigned	unassigned	unassigned	unassigned	unassigned	IHU_PS_Unassigned_129334	0	unknown	0	0	0	0	0	0	0	0	0	0	0	0	0	0	0	0	0	0	0	6	0	0	0	0
unassigned	unassigned	unassigned	unassigned	unassigned	unassigned	IHU_PS_Unassigned_129359	0	unknown	0	0	0	0	15	0	0	0	0	0	0	0	0	0	0	0	0	0	0	5	0	0	0	0
unassigned	unassigned	unassigned	unassigned	unassigned	unassigned	IHU_PS_Unassigned_129363	0	unknown	0	0	0	0	0	0	0	0	0	0	0	0	0	0	0	6	0	0	0	15	0	0	0	0
unassigned	unassigned	unassigned	unassigned	unassigned	unassigned	IHU_PS_Unassigned_129657	0	unknown	0	0	0	0	0	0	0	0	0	0	0	0	0	0	0	0	0	0	14	0	0	0	0	0
unassigned	unassigned	unassigned	unassigned	unassigned	unassigned	IHU_PS_Unassigned_129890	0	unknown	29	0	0	7	35	18	11	27	0	0	0	0	0	0	0	0	0	0	8	14	12	0	0	0
unassigned	unassigned	unassigned	unassigned	unassigned	unassigned	IHU_PS_Unassigned_129970	0	unknown	0	44	9	0	7	0	0	0	0	0	0	0	0	0	0	0	0	0	0	0	0	0	0	6
unassigned	unassigned	unassigned	unassigned	unassigned	unassigned	IHU_PS_Unassigned_130364	0	unknown	0	0	0	0	0	0	0	0	0	0	0	0	0	0	0	0	0	0	0	0	10	0	0	0
unassigned	unassigned	unassigned	unassigned	unassigned	unassigned	IHU_PS_Unassigned_130541	0	unknown	0	0	0	0	0	0	0	0	0	0	0	0	0	0	0	0	0	0	0	0	11	0	0	0
unassigned	unassigned	unassigned	unassigned	unassigned	unassigned	IHU_PS_Unassigned_1312	0	unknown	0	0	0	0	0	0	0	0	0	0	0	0	0	0	0	0	0	0	0	0	0	36	0	8
unassigned	unassigned	unassigned	unassigned	unassigned	unassigned	IHU_PS_Unassigned_131222	0	unknown	0	0	0	0	0	0	0	0	0	0	0	0	14	82	92	0	0	0	0	0	0	0	0	0
unassigned	unassigned	unassigned	unassigned	unassigned	unassigned	IHU_PS_Unassigned_131255	0	unknown	0	0	7	0	0	0	0	0	0	0	0	0	0	0	0	0	0	0	0	0	0	0	0	0
unassigned	unassigned	unassigned	unassigned	unassigned	unassigned	IHU_PS_Unassigned_131945	0	unknown	0	0	0	0	8	6	0	0	0	0	0	0	0	0	0	0	0	0	0	0	0	0	0	0
unassigned	unassigned	unassigned	unassigned	unassigned	unassigned	IHU_PS_Unassigned_131986	0	unknown	0	0	0	0	0	8	0	0	5	0	0	0	0	0	0	0	0	0	0	0	0	0	0	0
unassigned	unassigned	unassigned	unassigned	unassigned	unassigned	IHU_PS_Unassigned_132013	0	unknown	0	0	0	0	0	0	0	0	0	0	0	0	0	0	0	0	0	0	0	0	5	0	0	0
unassigned	unassigned	unassigned	unassigned	unassigned	unassigned	IHU_PS_Unassigned_132164	0	unknown	0	0	0	0	0	0	6	69	14	0	0	0	0	0	0	0	0	0	0	0	0	0	0	0
unassigned	unassigned	unassigned	unassigned	unassigned	unassigned	IHU_PS_Unassigned_132326	0	unknown	0	0	5	0	0	0	0	0	0	0	0	0	0	0	0	0	0	0	0	0	0	0	0	0
unassigned	unassigned	unassigned	unassigned	unassigned	unassigned	IHU_PS_Unassigned_132369	0	unknown	0	0	0	0	0	0	0	0	0	0	0	0	0	0	0	0	0	0	0	0	0	0	0	5
unassigned	unassigned	unassigned	unassigned	unassigned	unassigned	IHU_PS_Unassigned_132385	0	unknown	0	0	0	0	0	0	0	0	0	0	0	0	0	0	0	0	0	0	0	0	0	5	33	0
unassigned	unassigned	unassigned	unassigned	unassigned	unassigned	IHU_PS_Unassigned_132568	0	unknown	16	11	25	0	7	0	0	0	0	0	0	0	0	0	0	7	0	0	0	7	8	6	12	5
unassigned	unassigned	unassigned	unassigned	unassigned	unassigned	IHU_PS_Unassigned_132674	0	unknown	5	0	0	0	0	0	0	0	0	0	0	0	0	0	0	0	0	0	0	0	0	0	0	0
unassigned	unassigned	unassigned	unassigned	unassigned	unassigned	IHU_PS_Unassigned_132823	0	unknown	0	0	0	0	0	0	0	0	0	0	0	0	0	7	0	0	0	0	0	0	0	0	0	0
unassigned	unassigned	unassigned	unassigned	unassigned	unassigned	IHU_PS_Unassigned_132922	0	unknown	10	6	36	6	12	24	13	0	10	6	0	0	0	13	0	13	0	0	0	11	32	9	14	9
unassigned	unassigned	unassigned	unassigned	unassigned	unassigned	IHU_PS_Unassigned_133147	0	unknown	0	0	0	0	0	0	0	0	0	0	0	0	0	0	0	0	0	0	0	0	0	12	0	0
unassigned	unassigned	unassigned	unassigned	unassigned	unassigned	IHU_PS_Unassigned_1338	0	unknown	0	0	0	0	0	0	0	10	14	0	0	0	0	0	0	0	0	0	0	0	0	0	0	0
unassigned	unassigned	unassigned	unassigned	unassigned	unassigned	IHU_PS_Unassigned_133903	0	unknown	5	0	0	0	0	0	0	0	0	0	0	0	0	0	0	0	0	0	0	0	0	0	0	0
unassigned	unassigned	unassigned	unassigned	unassigned	unassigned	IHU_PS_Unassigned_133968	0	unknown	0	0	0	0	0	0	0	0	0	0	0	0	14	11	11	0	0	0	0	0	0	9	9	0
unassigned	unassigned	unassigned	unassigned	unassigned	unassigned	IHU_PS_Unassigned_1341	0	unknown	5	0	8	0	0	0	0	13	0	0	0	0	7	11	8	9	0	0	13	9	9	0	0	0
unassigned	unassigned	unassigned	unassigned	unassigned	unassigned	IHU_PS_Unassigned_1342	0	unknown	0	0	0	0	0	0	9	32	17	0	0	0	11	8	0	0	0	0	0	0	0	47	17	40
unassigned	unassigned	unassigned	unassigned	unassigned	unassigned	IHU_PS_Unassigned_134431	0	unknown	13	0	10	0	0	29	21	10	10	7	0	0	0	0	0	0	0	0	8	28	12	7	0	10
unassigned	unassigned	unassigned	unassigned	unassigned	unassigned	IHU_PS_Unassigned_134533	0	unknown	0	13	0	0	0	0	0	0	0	0	0	0	0	0	0	0	0	0	0	0	0	0	0	0
unassigned	unassigned	unassigned	unassigned	unassigned	unassigned	IHU_PS_Unassigned_134613	0	unknown	0	0	0	0	0	0	0	0	0	0	0	0	0	0	0	0	0	0	0	0	5	0	0	0
unassigned	unassigned	unassigned	unassigned	unassigned	unassigned	IHU_PS_Unassigned_134910	0	unknown	0	0	0	0	0	0	6	9	0	0	0	0	0	0	0	0	0	0	0	0	0	0	0	0
unassigned	unassigned	unassigned	unassigned	unassigned	unassigned	IHU_PS_Unassigned_135115	0	unknown	26	0	14	11	15	16	0	6	20	0	0	0	0	0	0	0	0	0	8	0	16	11	6	15
unassigned	unassigned	unassigned	unassigned	unassigned	unassigned	IHU_PS_Unassigned_135118	0	unknown	7	0	0	0	0	0	0	0	0	0	0	0	0	0	0	0	0	0	0	0	0	0	0	0
unassigned	unassigned	unassigned	unassigned	unassigned	unassigned	IHU_PS_Unassigned_135231	0	unknown	0	0	0	0	0	0	0	0	0	0	0	0	0	0	0	0	0	0	0	0	6	0	0	0
unassigned	unassigned	unassigned	unassigned	unassigned	unassigned	IHU_PS_Unassigned_135360	0	unknown	9	0	0	0	0	0	0	15	20	0	0	0	0	0	5	0	0	0	0	0	0	0	0	0
unassigned	unassigned	unassigned	unassigned	unassigned	unassigned	IHU_PS_Unassigned_135384	0	unknown	0	0	0	0	0	0	0	0	0	0	0	0	0	0	0	0	0	0	0	0	7	0	0	0
unassigned	unassigned	unassigned	unassigned	unassigned	unassigned	IHU_PS_Unassigned_1356	0	unknown	0	7	0	0	0	0	0	0	0	0	0	0	0	5	0	0	0	0	0	7	0	7	18	10
unassigned	unassigned	unassigned	unassigned	unassigned	unassigned	IHU_PS_Unassigned_135729	0	unknown	0	0	0	0	17	9	0	6	0	0	0	0	0	0	0	0	0	0	5	8	6	0	0	0
unassigned	unassigned	unassigned	unassigned	unassigned	unassigned	IHU_PS_Unassigned_135860	0	unknown	0	7	0	0	0	0	0	0	0	0	0	0	0	0	0	0	0	0	0	0	0	0	0	0
unassigned	unassigned	unassigned	unassigned	unassigned	unassigned	IHU_PS_Unassigned_135996	0	unknown	0	27	0	0	0	0	0	0	0	0	0	0	0	0	0	0	0	0	0	0	0	0	0	0
unassigned	unassigned	unassigned	unassigned	unassigned	unassigned	IHU_PS_Unassigned_136017	0	unknown	0	0	0	0	0	0	0	0	0	0	0	0	0	0	0	6	0	0	0	0	0	0	0	0
unassigned	unassigned	unassigned	unassigned	unassigned	unassigned	IHU_PS_Unassigned_136050	0	unknown	0	0	0	0	0	0	0	0	0	0	0	0	8	0	0	0	0	0	0	0	0	0	0	0
unassigned	unassigned	unassigned	unassigned	unassigned	unassigned	IHU_PS_Unassigned_136143	0	unknown	0	0	0	0	0	0	0	0	0	0	0	0	0	0	0	0	0	0	0	0	0	0	5	0
unassigned	unassigned	unassigned	unassigned	unassigned	unassigned	IHU_PS_Unassigned_136241	0	unknown	0	0	0	7	0	0	6	0	6	0	0	0	0	0	0	0	0	0	14	0	13	0	0	0
unassigned	unassigned	unassigned	unassigned	unassigned	unassigned	IHU_PS_Unassigned_136532	0	unknown	17	0	0	0	0	0	0	13	5	0	0	0	0	0	0	0	0	0	0	0	0	0	0	0
unassigned	unassigned	unassigned	unassigned	unassigned	unassigned	IHU_PS_Unassigned_136721	0	unknown	30	16	14	0	27	5	0	8	0	0	0	0	0	0	0	0	0	0	0	0	6	0	12	0
unassigned	unassigned	unassigned	unassigned	unassigned	unassigned	IHU_PS_Unassigned_136930	0	unknown	0	0	0	0	0	0	0	0	0	0	0	0	0	5	0	0	0	0	0	0	0	0	0	0
unassigned	unassigned	unassigned	unassigned	unassigned	unassigned	IHU_PS_Unassigned_137254	0	unknown	0	0	0	0	0	0	0	5	0	0	0	0	0	0	0	0	0	0	0	6	0	0	0	0
unassigned	unassigned	unassigned	unassigned	unassigned	unassigned	IHU_PS_Unassigned_137266	0	unknown	0	0	0	321	0	0	23	0	18	128	84	0	0	0	11	79	0	0	50	0	0	88	0	25
unassigned	unassigned	unassigned	unassigned	unassigned	unassigned	IHU_PS_Unassigned_137308	0	unknown	0	0	0	0	0	0	0	0	0	0	0	0	0	0	0	0	0	0	0	5	0	0	0	0
unassigned	unassigned	unassigned	unassigned	unassigned	unassigned	IHU_PS_Unassigned_137467	0	unknown	0	0	0	0	0	9	0	0	0	0	0	0	0	0	0	0	0	0	0	0	0	8	0	0
unassigned	unassigned	unassigned	unassigned	unassigned	unassigned	IHU_PS_Unassigned_137481	0	unknown	0	0	14	0	0	0	0	0	0	0	0	0	0	0	0	0	0	0	0	0	0	0	0	0
unassigned	unassigned	unassigned	unassigned	unassigned	unassigned	IHU_PS_Unassigned_137524	0	unknown	31	0	0	0	0	12	0	0	0	0	0	0	0	0	5	7	0	0	0	0	0	0	0	0
unassigned	unassigned	unassigned	unassigned	unassigned	unassigned	IHU_PS_Unassigned_137744	0	unknown	7	0	0	0	10	0	0	0	0	0	0	0	0	0	0	0	0	0	0	0	0	0	0	0
unassigned	unassigned	unassigned	unassigned	unassigned	unassigned	IHU_PS_Unassigned_137778	0	unknown	0	0	0	0	0	0	0	0	0	0	0	32	57	84	188	0	0	0	0	0	0	0	0	5
unassigned	unassigned	unassigned	unassigned	unassigned	unassigned	IHU_PS_Unassigned_138133	0	unknown	0	0	0	0	0	0	0	0	0	0	0	0	0	0	0	0	0	0	0	0	0	0	0	12
unassigned	unassigned	unassigned	unassigned	unassigned	unassigned	IHU_PS_Unassigned_138424	0	unknown	0	0	12	0	0	0	0	0	12	0	0	0	0	0	0	0	0	0	0	0	0	0	0	0
unassigned	unassigned	unassigned	unassigned	unassigned	unassigned	IHU_PS_Unassigned_138671	0	unknown	5	0	0	0	0	5	0	0	0	0	0	0	0	0	0	0	0	0	5	0	5	0	0	0
unassigned	unassigned	unassigned	unassigned	unassigned	unassigned	IHU_PS_Unassigned_138941	0	unknown	0	0	0	0	0	0	0	12	0	0	0	0	0	0	0	0	0	0	0	0	0	0	0	0
unassigned	unassigned	unassigned	unassigned	unassigned	unassigned	IHU_PS_Unassigned_138943	0	unknown	0	0	0	0	0	0	0	0	0	0	0	0	0	0	0	0	0	0	0	0	5	19	32	0
unassigned	unassigned	unassigned	unassigned	unassigned	unassigned	IHU_PS_Unassigned_1391	0	unknown	252	302	79	105	217	502	74	169	165	0	0	0	189	155	166	182	0	0	145	119	407	69	39	53
unassigned	unassigned	unassigned	unassigned	unassigned	unassigned	IHU_PS_Unassigned_139127	0	unknown	7	0	0	46	14	23	0	11	13	0	0	0	5	5	6	6	0	0	32	10	58	9	5	6
unassigned	unassigned	unassigned	unassigned	unassigned	unassigned	IHU_PS_Unassigned_139139	0	unknown	0	0	0	0	0	0	0	10	0	0	0	0	0	0	0	0	0	0	0	0	0	0	0	0
unassigned	unassigned	unassigned	unassigned	unassigned	unassigned	IHU_PS_Unassigned_139231	0	unknown	0	0	13	0	0	0	0	0	0	0	0	0	0	0	0	0	0	0	0	0	0	0	0	0
unassigned	unassigned	unassigned	unassigned	unassigned	unassigned	IHU_PS_Unassigned_139280	0	unknown	0	0	0	0	0	0	6	5	0	0	0	0	0	0	0	0	0	0	0	0	0	5	0	0
unassigned	unassigned	unassigned	unassigned	unassigned	unassigned	IHU_PS_Unassigned_139293	0	unknown	7	0	12	0	0	0	5	7	18	0	0	0	0	0	0	0	0	0	0	0	0	11	0	0
unassigned	unassigned	unassigned	unassigned	unassigned	unassigned	IHU_PS_Unassigned_139512	0	unknown	0	0	0	0	0	0	0	0	0	0	0	0	0	0	0	19	0	0	0	5	0	0	0	0
unassigned	unassigned	unassigned	unassigned	unassigned	unassigned	IHU_PS_Unassigned_139559	0	unknown	0	0	0	0	0	0	0	0	0	0	0	0	0	0	0	0	0	0	6	0	0	0	0	0
unassigned	unassigned	unassigned	unassigned	unassigned	unassigned	IHU_PS_Unassigned_139853	0	unknown	0	0	0	0	0	0	0	0	0	0	0	0	0	0	0	0	0	0	13	0	0	0	0	0
unassigned	unassigned	unassigned	unassigned	unassigned	unassigned	IHU_PS_Unassigned_140557	0	unknown	0	5	0	0	13	0	0	8	0	0	0	0	7	0	9	0	0	0	0	8	0	0	0	0
unassigned	unassigned	unassigned	unassigned	unassigned	unassigned	IHU_PS_Unassigned_140566	0	unknown	0	0	0	0	0	0	0	0	0	0	0	0	0	0	0	0	0	0	0	0	0	8	10	0
unassigned	unassigned	unassigned	unassigned	unassigned	unassigned	IHU_PS_Unassigned_140900	0	unknown	9	0	0	0	0	0	0	0	0	0	0	0	0	0	0	0	0	0	0	0	0	0	0	0
unassigned	unassigned	unassigned	unassigned	unassigned	unassigned	IHU_PS_Unassigned_141041	0	unknown	61	182	1468	0	0	0	0	0	0	0	0	28	0	21	116	0	0	0	0	0	0	5	14	0
unassigned	unassigned	unassigned	unassigned	unassigned	unassigned	IHU_PS_Unassigned_141344	0	unknown	0	0	0	0	0	0	0	0	0	0	0	0	0	10	7	0	0	0	0	0	0	0	0	0
unassigned	unassigned	unassigned	unassigned	unassigned	unassigned	IHU_PS_Unassigned_141558	0	unknown	0	0	0	0	5	5	0	0	0	0	0	0	5	6	0	0	0	0	0	0	0	804	25	316
unassigned	unassigned	unassigned	unassigned	unassigned	unassigned	IHU_PS_Unassigned_141655	0	unknown	0	0	0	6	5	0	0	0	0	0	0	0	0	0	6	0	0	0	0	0	0	0	6	0
unassigned	unassigned	unassigned	unassigned	unassigned	unassigned	IHU_PS_Unassigned_141776	0	unknown	0	0	0	0	0	0	0	0	0	0	0	0	0	0	0	0	0	0	0	9	16	0	0	0
unassigned	unassigned	unassigned	unassigned	unassigned	unassigned	IHU_PS_Unassigned_141827	0	unknown	0	0	16	0	6	10	0	0	6	0	0	0	0	0	0	0	0	0	0	0	9	0	0	6
unassigned	unassigned	unassigned	unassigned	unassigned	unassigned	IHU_PS_Unassigned_142030	0	unknown	6	0	0	0	0	0	0	0	0	0	0	0	0	0	0	0	0	0	0	0	0	0	0	0
unassigned	unassigned	unassigned	unassigned	unassigned	unassigned	IHU_PS_Unassigned_142091	0	unknown	0	0	0	0	0	0	0	0	0	0	0	0	0	8	0	0	0	0	0	10	0	0	0	0
unassigned	unassigned	unassigned	unassigned	unassigned	unassigned	IHU_PS_Unassigned_142193	0	unknown	50	7	380	0	0	0	0	0	0	28	15	84	0	0	0	0	0	0	0	0	0	0	0	0
unassigned	unassigned	unassigned	unassigned	unassigned	unassigned	IHU_PS_Unassigned_142684	0	unknown	0	0	0	0	0	0	0	0	0	0	0	0	0	0	0	0	0	0	0	0	0	110	0	5
unassigned	unassigned	unassigned	unassigned	unassigned	unassigned	IHU_PS_Unassigned_142764	0	unknown	0	0	0	0	0	0	0	0	0	0	6	0	0	0	0	0	0	0	0	0	0	0	0	15
unassigned	unassigned	unassigned	unassigned	unassigned	unassigned	IHU_PS_Unassigned_142768	0	unknown	0	10	0	0	0	7	0	0	0	0	0	0	0	0	0	0	0	0	0	0	0	0	0	0
unassigned	unassigned	unassigned	unassigned	unassigned	unassigned	IHU_PS_Unassigned_142830	0	unknown	0	0	0	0	0	0	9	71	0	0	0	0	0	0	0	0	0	0	0	0	0	0	0	0
unassigned	unassigned	unassigned	unassigned	unassigned	unassigned	IHU_PS_Unassigned_143036	0	unknown	10	0	5	0	0	0	0	0	0	0	0	0	0	0	0	0	0	0	0	0	6	0	0	0
unassigned	unassigned	unassigned	unassigned	unassigned	unassigned	IHU_PS_Unassigned_143041	0	unknown	0	0	0	0	0	0	0	0	0	0	0	0	0	0	8	0	0	0	0	0	0	0	0	0
unassigned	unassigned	unassigned	unassigned	unassigned	unassigned	IHU_PS_Unassigned_143071	0	unknown	0	0	0	0	0	0	0	0	0	0	0	0	0	0	7	0	0	0	0	0	0	0	0	0
unassigned	unassigned	unassigned	unassigned	unassigned	unassigned	IHU_PS_Unassigned_143664	0	unknown	0	0	0	0	0	0	6	19	0	0	0	0	0	0	0	0	0	0	0	0	0	0	0	0
unassigned	unassigned	unassigned	unassigned	unassigned	unassigned	IHU_PS_Unassigned_143917	0	unknown	0	0	7	5	0	8	0	0	0	0	0	0	0	0	0	0	0	0	0	0	0	0	0	0
unassigned	unassigned	unassigned	unassigned	unassigned	unassigned	IHU_PS_Unassigned_144071	0	unknown	0	0	0	0	0	0	0	0	0	0	0	0	0	0	0	0	0	0	0	0	0	12	0	0
unassigned	unassigned	unassigned	unassigned	unassigned	unassigned	IHU_PS_Unassigned_144125	0	unknown	0	0	0	8	0	0	14	0	0	0	0	0	7	0	0	0	0	0	0	0	0	0	0	0
unassigned	unassigned	unassigned	unassigned	unassigned	unassigned	IHU_PS_Unassigned_144142	0	unknown	10	0	0	0	0	0	0	0	0	0	0	0	0	0	0	0	0	0	0	0	0	0	0	0
unassigned	unassigned	unassigned	unassigned	unassigned	unassigned	IHU_PS_Unassigned_144232	0	unknown	0	0	0	0	0	0	0	0	0	0	0	0	5	9	10	0	0	0	0	0	0	0	0	0
unassigned	unassigned	unassigned	unassigned	unassigned	unassigned	IHU_PS_Unassigned_144444	0	unknown	5	18	0	0	63	15	0	6	0	0	0	0	0	0	0	0	0	0	28	115	37	0	0	0
unassigned	unassigned	unassigned	unassigned	unassigned	unassigned	IHU_PS_Unassigned_144447	0	unknown	0	0	0	0	0	0	0	0	0	0	0	0	0	0	6	0	0	0	0	0	0	0	0	0
unassigned	unassigned	unassigned	unassigned	unassigned	unassigned	IHU_PS_Unassigned_144475	0	unknown	0	0	5	0	0	0	0	0	0	0	0	0	0	0	0	0	0	0	0	0	0	0	0	0
unassigned	unassigned	unassigned	unassigned	unassigned	unassigned	IHU_PS_Unassigned_1454	0	unknown	0	0	0	0	0	0	0	0	0	0	0	0	0	0	0	0	0	0	0	0	0	17	0	0
unassigned	unassigned	unassigned	unassigned	unassigned	unassigned	IHU_PS_Unassigned_146166	0	unknown	0	0	0	0	0	0	7	0	0	0	0	0	0	0	0	0	0	0	0	0	0	0	0	0
unassigned	unassigned	unassigned	unassigned	unassigned	unassigned	IHU_PS_Unassigned_1475	0	unknown	0	0	0	0	0	0	0	5	7	0	0	0	0	0	0	0	0	0	0	0	0	0	0	0
unassigned	unassigned	unassigned	unassigned	unassigned	unassigned	IHU_PS_Unassigned_147702	0	unknown	0	6	0	0	0	0	0	0	0	0	0	0	0	0	6	0	0	0	0	0	0	0	0	0
unassigned	unassigned	unassigned	unassigned	unassigned	unassigned	IHU_PS_Unassigned_1489	0	unknown	0	0	0	0	0	0	0	0	0	0	0	0	0	0	0	0	0	0	0	0	0	10	40	0
unassigned	unassigned	unassigned	unassigned	unassigned	unassigned	IHU_PS_Unassigned_149154	0	unknown	0	6	0	0	0	0	0	0	0	0	0	0	0	0	0	0	0	0	0	0	0	0	0	0
unassigned	unassigned	unassigned	unassigned	unassigned	unassigned	IHU_PS_Unassigned_151793	0	unknown	5	0	0	0	0	0	0	7	0	0	0	0	0	0	0	0	0	0	0	0	0	0	0	0
unassigned	unassigned	unassigned	unassigned	unassigned	unassigned	IHU_PS_Unassigned_1521	0	unknown	0	5	0	0	8	0	0	7	0	0	0	0	12	22	11	0	0	0	6	26	0	0	0	0
unassigned	unassigned	unassigned	unassigned	unassigned	unassigned	IHU_PS_Unassigned_1532	0	unknown	0	0	0	0	0	0	0	0	0	0	0	0	0	0	0	0	0	0	0	0	0	6	0	12
unassigned	unassigned	unassigned	unassigned	unassigned	unassigned	IHU_PS_Unassigned_1533	0	unknown	0	0	0	0	0	0	10	36	10	0	0	0	0	9	0	0	0	0	0	0	0	46	15	54
unassigned	unassigned	unassigned	unassigned	unassigned	unassigned	IHU_PS_Unassigned_153549	0	unknown	0	0	0	0	0	0	5	0	0	0	0	0	0	0	0	0	0	0	0	6	5	0	0	0
unassigned	unassigned	unassigned	unassigned	unassigned	unassigned	IHU_PS_Unassigned_154243	0	unknown	0	0	0	0	0	11	0	0	0	0	0	0	0	0	0	0	0	0	0	0	0	0	0	0
unassigned	unassigned	unassigned	unassigned	unassigned	unassigned	IHU_PS_Unassigned_1544	0	unknown	0	0	0	0	0	0	0	0	0	0	0	0	15	0	10	0	0	0	0	0	0	0	0	0
unassigned	unassigned	unassigned	unassigned	unassigned	unassigned	IHU_PS_Unassigned_154714	0	unknown	0	0	0	0	0	0	9	7	0	0	0	0	0	0	0	0	0	0	0	0	0	0	0	5
unassigned	unassigned	unassigned	unassigned	unassigned	unassigned	IHU_PS_Unassigned_154822	0	unknown	5	0	7	0	0	0	0	0	0	0	0	0	0	0	0	0	0	0	0	0	0	0	0	0
unassigned	unassigned	unassigned	unassigned	unassigned	unassigned	IHU_PS_Unassigned_154901	0	unknown	8	0	12	9	9	16	14	0	0	6	0	0	6	5	5	0	0	0	12	11	20	0	0	0
unassigned	unassigned	unassigned	unassigned	unassigned	unassigned	IHU_PS_Unassigned_1556	0	unknown	5	0	0	5	0	5	0	0	0	0	0	0	0	0	0	6	0	0	0	0	7	0	9	6
unassigned	unassigned	unassigned	unassigned	unassigned	unassigned	IHU_PS_Unassigned_155724	0	unknown	0	0	0	0	0	0	0	0	0	0	0	0	0	0	0	0	0	0	0	0	0	0	25	0
unassigned	unassigned	unassigned	unassigned	unassigned	unassigned	IHU_PS_Unassigned_1572	0	unknown	7	0	0	0	0	0	0	0	0	0	0	0	0	0	0	0	0	0	0	0	0	0	0	0
unassigned	unassigned	unassigned	unassigned	unassigned	unassigned	IHU_PS_Unassigned_157742	0	unknown	0	0	0	0	0	0	0	0	0	0	0	0	0	0	0	0	0	0	0	0	0	8	0	0
unassigned	unassigned	unassigned	unassigned	unassigned	unassigned	IHU_PS_Unassigned_1578	0	unknown	0	0	7	0	0	11	0	0	0	0	0	0	0	0	0	0	0	0	0	0	0	0	0	15
unassigned	unassigned	unassigned	unassigned	unassigned	unassigned	IHU_PS_Unassigned_158946	0	unknown	0	0	0	0	0	0	0	0	0	0	0	0	7	0	0	0	0	0	0	0	0	0	0	0
unassigned	unassigned	unassigned	unassigned	unassigned	unassigned	IHU_PS_Unassigned_159251	0	unknown	0	9	0	0	18	8	0	0	0	0	0	0	0	0	0	5	0	0	5	39	9	0	0	0
unassigned	unassigned	unassigned	unassigned	unassigned	unassigned	IHU_PS_Unassigned_159392	0	unknown	0	0	0	0	0	0	0	0	7	0	0	0	0	0	0	0	0	0	0	0	0	0	0	0
unassigned	unassigned	unassigned	unassigned	unassigned	unassigned	IHU_PS_Unassigned_1597	0	unknown	14	0	0	0	0	0	0	0	0	0	0	0	0	0	0	0	0	0	0	0	0	0	0	0
unassigned	unassigned	unassigned	unassigned	unassigned	unassigned	IHU_PS_Unassigned_159729	0	unknown	12	9	16	7	10	27	0	0	0	0	0	0	5	8	19	9	0	0	0	0	0	0	9	0
unassigned	unassigned	unassigned	unassigned	unassigned	unassigned	IHU_PS_Unassigned_160225	0	unknown	0	136	11	0	5	28	6	57	0	0	0	0	27	0	0	7	0	0	0	14	64	0	21	0
unassigned	unassigned	unassigned	unassigned	unassigned	unassigned	IHU_PS_Unassigned_160412	0	unknown	8	0	0	0	0	0	0	0	0	0	0	0	9	0	0	11	0	0	0	0	0	0	0	0
unassigned	unassigned	unassigned	unassigned	unassigned	unassigned	IHU_PS_Unassigned_163001	0	unknown	0	0	0	0	0	0	0	0	0	0	0	0	0	0	0	0	0	0	0	0	0	16	0	28
unassigned	unassigned	unassigned	unassigned	unassigned	unassigned	IHU_PS_Unassigned_1638	0	unknown	0	0	0	0	0	0	0	0	0	0	0	0	0	7	0	0	0	0	0	0	0	28	77	0
unassigned	unassigned	unassigned	unassigned	unassigned	unassigned	IHU_PS_Unassigned_164044	0	unknown	0	0	0	0	0	0	0	0	7	0	0	0	0	0	0	0	0	0	0	0	0	0	0	6
unassigned	unassigned	unassigned	unassigned	unassigned	unassigned	IHU_PS_Unassigned_164391	0	unknown	0	0	0	0	0	0	24	17	0	0	0	0	0	0	0	0	0	0	0	0	0	0	0	0
unassigned	unassigned	unassigned	unassigned	unassigned	unassigned	IHU_PS_Unassigned_1645	0	unknown	11	0	13	6	5	0	0	0	0	0	0	0	0	0	0	0	0	0	0	0	0	0	0	0
unassigned	unassigned	unassigned	unassigned	unassigned	unassigned	IHU_PS_Unassigned_164756	0	unknown	0	0	0	0	0	0	0	0	0	0	0	0	0	0	0	0	0	0	0	0	8	5	0	0
unassigned	unassigned	unassigned	unassigned	unassigned	unassigned	IHU_PS_Unassigned_1656	0	unknown	21	8	10	5	0	8	7	31	19	0	0	0	0	0	9	9	0	0	7	0	31	5	16	0
unassigned	unassigned	unassigned	unassigned	unassigned	unassigned	IHU_PS_Unassigned_1663	0	unknown	0	0	0	0	0	0	17	58	8	0	0	0	0	0	0	0	0	0	0	0	0	31	40	11
unassigned	unassigned	unassigned	unassigned	unassigned	unassigned	IHU_PS_Unassigned_166679	0	unknown	0	8	0	0	22	0	0	5	0	0	0	0	0	0	7	13	0	0	8	6	13	0	0	0
unassigned	unassigned	unassigned	unassigned	unassigned	unassigned	IHU_PS_Unassigned_166975	0	unknown	7	0	0	0	6	0	10	0	0	0	0	0	0	0	0	0	0	0	0	0	0	0	0	0
unassigned	unassigned	unassigned	unassigned	unassigned	unassigned	IHU_PS_Unassigned_167936	0	unknown	5	20	5	0	10	0	0	0	0	0	0	0	0	0	0	7	0	0	7	0	10	0	0	0
unassigned	unassigned	unassigned	unassigned	unassigned	unassigned	IHU_PS_Unassigned_168385	0	unknown	0	15	0	0	0	0	0	6	0	0	0	0	0	0	0	10	0	0	0	6	0	0	13	0
unassigned	unassigned	unassigned	unassigned	unassigned	unassigned	IHU_PS_Unassigned_1686	0	unknown	0	17	0	0	0	0	0	0	0	0	0	0	47	53	51	0	0	0	0	0	0	19	18	0
unassigned	unassigned	unassigned	unassigned	unassigned	unassigned	IHU_PS_Unassigned_169675	0	unknown	0	10	0	0	0	0	0	0	0	0	0	0	0	0	0	0	0	0	0	0	0	0	0	0
unassigned	unassigned	unassigned	unassigned	unassigned	unassigned	IHU_PS_Unassigned_169723	0	unknown	0	0	0	0	0	0	0	0	6	0	0	0	0	0	0	0	0	0	0	0	0	0	0	0
unassigned	unassigned	unassigned	unassigned	unassigned	unassigned	IHU_PS_Unassigned_170717	0	unknown	0	9	0	0	0	0	0	0	0	0	0	0	0	0	0	0	0	0	0	0	0	0	0	0
unassigned	unassigned	unassigned	unassigned	unassigned	unassigned	IHU_PS_Unassigned_1722	0	unknown	0	0	14	18	0	39	0	0	0	0	0	0	0	0	0	0	0	0	0	0	0	31	0	9
unassigned	unassigned	unassigned	unassigned	unassigned	unassigned	IHU_PS_Unassigned_172261	0	unknown	0	0	0	0	7	0	0	0	0	0	0	0	0	0	0	0	0	0	0	6	0	0	0	0
unassigned	unassigned	unassigned	unassigned	unassigned	unassigned	IHU_PS_Unassigned_172298	0	unknown	0	0	0	0	0	0	0	8	0	0	0	0	0	0	0	14	0	0	6	0	0	0	0	0
unassigned	unassigned	unassigned	unassigned	unassigned	unassigned	IHU_PS_Unassigned_1724	0	unknown	0	0	0	0	0	0	0	12	19	0	0	0	0	0	0	0	0	0	0	0	0	0	0	0
unassigned	unassigned	unassigned	unassigned	unassigned	unassigned	IHU_PS_Unassigned_173117	0	unknown	0	0	0	0	0	0	0	0	0	0	0	0	0	0	0	0	0	0	0	0	0	0	7	0
unassigned	unassigned	unassigned	unassigned	unassigned	unassigned	IHU_PS_Unassigned_173133	0	unknown	0	0	0	30	72	14	0	0	0	0	0	0	0	0	0	0	0	0	0	19	8	0	0	0
unassigned	unassigned	unassigned	unassigned	unassigned	unassigned	IHU_PS_Unassigned_173169	0	unknown	16	0	44	15	0	52	0	0	0	0	0	0	0	0	0	0	0	0	0	0	0	5	0	5
unassigned	unassigned	unassigned	unassigned	unassigned	unassigned	IHU_PS_Unassigned_1732	0	unknown	0	0	5	0	0	0	0	0	0	0	0	0	0	0	0	0	0	0	0	0	0	0	0	0
unassigned	unassigned	unassigned	unassigned	unassigned	unassigned	IHU_PS_Unassigned_1743	0	unknown	0	0	0	0	0	0	0	0	0	0	0	0	27	32	50	0	0	0	0	0	0	44	72	0
unassigned	unassigned	unassigned	unassigned	unassigned	unassigned	IHU_PS_Unassigned_174557	0	unknown	168	0	159	550	369	296	869	295	186	133	0	0	442	169	373	137	0	0	564	299	920	17	117	66
unassigned	unassigned	unassigned	unassigned	unassigned	unassigned	IHU_PS_Unassigned_174650	0	unknown	0	0	0	0	0	0	5	0	0	0	0	0	0	0	0	0	0	0	0	0	0	0	0	0
unassigned	unassigned	unassigned	unassigned	unassigned	unassigned	IHU_PS_Unassigned_1749	0	unknown	0	0	0	0	0	0	0	0	0	0	0	0	14	15	5	0	0	0	0	0	0	7	57	0
unassigned	unassigned	unassigned	unassigned	unassigned	unassigned	IHU_PS_Unassigned_175	0	unknown	0	0	0	0	0	0	6	6	0	0	0	0	0	0	0	0	0	0	0	0	0	0	14	0
unassigned	unassigned	unassigned	unassigned	unassigned	unassigned	IHU_PS_Unassigned_1754	0	unknown	16	0	5	0	0	0	0	0	6	0	0	0	0	0	0	0	0	0	0	0	0	8	0	5
unassigned	unassigned	unassigned	unassigned	unassigned	unassigned	IHU_PS_Unassigned_175600	0	unknown	0	11	0	0	0	0	0	0	0	0	0	0	0	0	0	0	0	0	0	0	0	0	0	5
unassigned	unassigned	unassigned	unassigned	unassigned	unassigned	IHU_PS_Unassigned_175659	0	unknown	0	0	0	0	0	0	0	0	0	0	0	0	0	0	0	0	0	0	0	0	0	0	13	0
unassigned	unassigned	unassigned	unassigned	unassigned	unassigned	IHU_PS_Unassigned_1760	0	unknown	0	0	0	17	0	0	0	0	0	0	0	0	0	0	0	0	0	0	0	0	0	0	0	0
unassigned	unassigned	unassigned	unassigned	unassigned	unassigned	IHU_PS_Unassigned_176436	0	unknown	0	47	0	5	29	0	0	0	0	0	0	0	0	0	0	7	0	0	11	10	27	0	19	0
unassigned	unassigned	unassigned	unassigned	unassigned	unassigned	IHU_PS_Unassigned_177316	0	unknown	0	0	0	0	0	0	0	0	0	0	0	0	13	0	0	0	0	53	0	0	0	0	0	0
unassigned	unassigned	unassigned	unassigned	unassigned	unassigned	IHU_PS_Unassigned_177687	0	unknown	0	0	0	0	0	0	0	0	0	0	0	0	0	6	0	0	0	0	0	0	0	0	0	0
unassigned	unassigned	unassigned	unassigned	unassigned	unassigned	IHU_PS_Unassigned_177742	0	unknown	0	0	0	0	0	0	0	6	0	0	0	0	0	0	0	0	0	0	0	0	0	0	0	0
unassigned	unassigned	unassigned	unassigned	unassigned	unassigned	IHU_PS_Unassigned_177859	0	unknown	0	0	0	14	0	0	0	5	0	0	0	0	0	0	0	7	0	0	50	38	28	0	0	0
unassigned	unassigned	unassigned	unassigned	unassigned	unassigned	IHU_PS_Unassigned_1785	0	unknown	0	0	0	0	0	0	0	0	0	0	0	0	0	0	8	0	0	0	0	0	0	0	0	0
unassigned	unassigned	unassigned	unassigned	unassigned	unassigned	IHU_PS_Unassigned_181212	0	unknown	0	0	0	0	0	0	0	0	0	0	0	0	0	0	0	0	0	0	0	0	0	0	0	10
unassigned	unassigned	unassigned	unassigned	unassigned	unassigned	IHU_PS_Unassigned_1819	0	unknown	0	0	0	0	0	0	0	0	0	0	0	0	0	8	8	0	0	0	0	0	0	6	24	0
unassigned	unassigned	unassigned	unassigned	unassigned	unassigned	IHU_PS_Unassigned_181965	0	unknown	14	36	0	0	0	0	0	0	0	6	0	0	0	0	0	0	0	0	0	0	0	0	0	92
unassigned	unassigned	unassigned	unassigned	unassigned	unassigned	IHU_PS_Unassigned_182214	0	unknown	9	19	13	0	0	10	0	0	0	0	0	0	0	7	0	0	0	0	0	0	0	13	0	6
unassigned	unassigned	unassigned	unassigned	unassigned	unassigned	IHU_PS_Unassigned_182664	0	unknown	0	0	0	0	0	0	0	0	0	0	0	0	0	0	16	0	0	0	0	0	0	0	0	0
unassigned	unassigned	unassigned	unassigned	unassigned	unassigned	IHU_PS_Unassigned_185115	0	unknown	0	0	0	0	0	0	0	0	0	0	0	0	0	0	0	0	0	0	0	0	0	0	0	15
unassigned	unassigned	unassigned	unassigned	unassigned	unassigned	IHU_PS_Unassigned_1852	0	unknown	14	27	19	11	22	10	7	87	28	0	0	0	30	57	32	23	0	0	26	44	45	0	5	18
unassigned	unassigned	unassigned	unassigned	unassigned	unassigned	IHU_PS_Unassigned_185206	0	unknown	0	0	0	0	0	0	0	0	0	0	0	0	0	0	16	0	0	0	0	0	0	0	0	0
unassigned	unassigned	unassigned	unassigned	unassigned	unassigned	IHU_PS_Unassigned_186085	0	unknown	0	0	5	0	0	0	0	0	0	0	0	0	0	0	0	0	0	0	0	0	0	0	0	0
unassigned	unassigned	unassigned	unassigned	unassigned	unassigned	IHU_PS_Unassigned_186348	0	unknown	0	0	0	5	0	0	0	0	0	0	0	0	0	0	0	0	0	0	0	0	0	0	0	0
unassigned	unassigned	unassigned	unassigned	unassigned	unassigned	IHU_PS_Unassigned_186455	0	unknown	0	0	0	0	0	0	0	10	0	0	0	0	0	0	0	0	0	0	6	9	17	0	0	0
unassigned	unassigned	unassigned	unassigned	unassigned	unassigned	IHU_PS_Unassigned_186540	0	unknown	0	5	0	0	0	0	0	0	0	0	0	0	0	0	15	0	0	0	0	0	0	0	5	0
unassigned	unassigned	unassigned	unassigned	unassigned	unassigned	IHU_PS_Unassigned_1867	0	unknown	0	0	0	0	0	0	0	0	0	0	0	0	9	0	5	0	0	0	0	0	0	0	8	0
unassigned	unassigned	unassigned	unassigned	unassigned	unassigned	IHU_PS_Unassigned_187982	0	unknown	0	0	0	0	0	0	0	0	0	0	0	0	0	0	0	0	0	0	0	0	0	0	10	0
unassigned	unassigned	unassigned	unassigned	unassigned	unassigned	IHU_PS_Unassigned_188265	0	unknown	0	7	0	0	0	0	0	0	0	0	0	0	0	0	0	0	0	0	0	0	0	0	0	0
unassigned	unassigned	unassigned	unassigned	unassigned	unassigned	IHU_PS_Unassigned_1884	0	unknown	0	0	0	0	0	8	0	0	0	0	0	0	0	0	0	0	0	0	0	0	0	0	0	14
unassigned	unassigned	unassigned	unassigned	unassigned	unassigned	IHU_PS_Unassigned_1885	0	unknown	6	0	0	0	0	0	0	0	6	0	0	0	0	0	0	0	0	0	0	0	0	0	0	0
unassigned	unassigned	unassigned	unassigned	unassigned	unassigned	IHU_PS_Unassigned_1886	0	unknown	9	11	9	0	0	0	0	8	0	0	0	0	0	0	0	0	0	0	17	17	11	0	0	0
unassigned	unassigned	unassigned	unassigned	unassigned	unassigned	IHU_PS_Unassigned_188657	0	unknown	0	0	0	0	5	0	0	0	0	0	0	0	0	0	0	0	0	0	0	6	0	0	0	0
unassigned	unassigned	unassigned	unassigned	unassigned	unassigned	IHU_PS_Unassigned_189285	0	unknown	16	31	14	0	10	0	0	0	0	0	0	0	0	0	0	0	0	0	0	23	14	0	0	0
unassigned	unassigned	unassigned	unassigned	unassigned	unassigned	IHU_PS_Unassigned_190051	0	unknown	0	0	0	0	0	0	0	0	0	0	0	0	0	0	0	0	0	0	0	85	0	0	0	0
unassigned	unassigned	unassigned	unassigned	unassigned	unassigned	IHU_PS_Unassigned_1913	0	unknown	6	0	0	0	8	14	8	5	7	0	0	0	5	6	9	0	0	0	0	6	11	7	0	7
unassigned	unassigned	unassigned	unassigned	unassigned	unassigned	IHU_PS_Unassigned_1918	0	unknown	0	0	0	0	0	0	5	6	5	0	0	0	0	0	0	0	0	0	0	0	0	0	0	0
unassigned	unassigned	unassigned	unassigned	unassigned	unassigned	IHU_PS_Unassigned_1929	0	unknown	20	0	0	0	0	0	0	0	0	0	0	0	0	0	5	18	0	0	0	0	11	25	0	13
unassigned	unassigned	unassigned	unassigned	unassigned	unassigned	IHU_PS_Unassigned_1935	0	unknown	0	0	0	0	0	15	0	0	0	0	0	0	0	0	0	0	0	0	0	0	0	0	0	63
unassigned	unassigned	unassigned	unassigned	unassigned	unassigned	IHU_PS_Unassigned_194	0	unknown	0	5	8	0	0	6	0	0	0	0	0	0	0	0	6	0	0	0	0	0	0	10	0	0
unassigned	unassigned	unassigned	unassigned	unassigned	unassigned	IHU_PS_Unassigned_194215	0	unknown	0	7	0	0	9	0	0	0	0	0	0	0	0	0	0	0	0	0	0	0	0	0	0	0
unassigned	unassigned	unassigned	unassigned	unassigned	unassigned	IHU_PS_Unassigned_194718	0	unknown	10	12	12	7	8	18	0	0	0	0	0	0	0	0	0	0	0	0	0	0	0	6	0	5
unassigned	unassigned	unassigned	unassigned	unassigned	unassigned	IHU_PS_Unassigned_1949	0	unknown	10	38	54	11	7	0	14	44	78	0	0	0	0	0	0	0	0	0	0	0	0	0	0	0
unassigned	unassigned	unassigned	unassigned	unassigned	unassigned	IHU_PS_Unassigned_195782	0	unknown	125	256	410	615	385	1889	318	290	527	579	250	243	573	461	145	312	192	712	283	441	1156	277	375	1797
unassigned	unassigned	unassigned	unassigned	unassigned	unassigned	IHU_PS_Unassigned_196369	0	unknown	0	0	0	0	0	0	0	8	0	0	0	0	0	0	0	0	0	0	0	0	0	0	0	0
unassigned	unassigned	unassigned	unassigned	unassigned	unassigned	IHU_PS_Unassigned_1969	0	unknown	8	0	0	8	0	29	9	0	20	0	0	0	11	0	0	14	0	0	0	0	0	8	0	16
unassigned	unassigned	unassigned	unassigned	unassigned	unassigned	IHU_PS_Unassigned_198095	0	unknown	0	0	0	0	8	0	0	0	0	0	0	0	0	0	0	0	0	0	0	0	0	0	0	0
unassigned	unassigned	unassigned	unassigned	unassigned	unassigned	IHU_PS_Unassigned_198679	0	unknown	6	0	0	5	0	10	0	0	0	0	0	0	0	0	0	0	0	0	0	0	0	0	0	0
unassigned	unassigned	unassigned	unassigned	unassigned	unassigned	IHU_PS_Unassigned_198919	0	unknown	10	0	26	8	6	50	5	7	8	0	0	0	0	0	22	0	0	0	0	0	12	16	11	0
unassigned	unassigned	unassigned	unassigned	unassigned	unassigned	IHU_PS_Unassigned_2001	0	unknown	0	0	0	0	0	0	0	11	12	0	0	0	0	0	0	0	0	0	0	0	0	0	0	0
unassigned	unassigned	unassigned	unassigned	unassigned	unassigned	IHU_PS_Unassigned_200682	0	unknown	0	0	0	0	6	0	8	0	0	0	0	0	0	0	0	0	0	0	0	0	0	0	0	0
unassigned	unassigned	unassigned	unassigned	unassigned	unassigned	IHU_PS_Unassigned_2010	0	unknown	0	0	0	0	0	0	0	15	0	0	0	0	0	0	0	0	0	0	0	0	0	0	0	0
unassigned	unassigned	unassigned	unassigned	unassigned	unassigned	IHU_PS_Unassigned_201283	0	unknown	0	0	0	0	7	0	0	10	0	0	0	0	0	0	0	0	0	0	0	0	0	0	0	0
unassigned	unassigned	unassigned	unassigned	unassigned	unassigned	IHU_PS_Unassigned_201632	0	unknown	0	0	0	24	0	0	0	0	0	0	0	0	0	0	0	0	0	0	0	0	0	0	0	0
unassigned	unassigned	unassigned	unassigned	unassigned	unassigned	IHU_PS_Unassigned_2022	0	unknown	0	0	0	0	0	0	9	18	0	0	0	0	0	0	0	0	0	0	0	0	0	47	57	10
unassigned	unassigned	unassigned	unassigned	unassigned	unassigned	IHU_PS_Unassigned_202685	0	unknown	0	0	0	0	0	0	0	0	0	0	0	0	0	0	0	0	0	5	0	0	0	0	0	0
unassigned	unassigned	unassigned	unassigned	unassigned	unassigned	IHU_PS_Unassigned_2027	0	unknown	7	25	6	5	15	7	0	9	5	0	0	0	16	28	31	9	0	0	5	0	7	8	17	0
unassigned	unassigned	unassigned	unassigned	unassigned	unassigned	IHU_PS_Unassigned_203486	0	unknown	10	17	8	6	5	23	0	0	0	0	0	0	0	0	0	0	0	0	0	0	0	0	0	11
unassigned	unassigned	unassigned	unassigned	unassigned	unassigned	IHU_PS_Unassigned_203657	0	unknown	5	0	0	0	11	0	0	0	0	0	0	0	0	0	0	0	0	0	0	0	0	0	0	0
unassigned	unassigned	unassigned	unassigned	unassigned	unassigned	IHU_PS_Unassigned_203972	0	unknown	0	0	0	0	0	0	0	0	0	0	0	0	76	0	0	0	0	0	0	0	0	0	0	0
unassigned	unassigned	unassigned	unassigned	unassigned	unassigned	IHU_PS_Unassigned_204882	0	unknown	5	0	0	0	0	0	0	0	0	0	0	0	9	0	6	0	0	0	6	0	0	0	5	10
unassigned	unassigned	unassigned	unassigned	unassigned	unassigned	IHU_PS_Unassigned_2050	0	unknown	0	13	0	0	0	0	0	0	0	0	0	0	0	0	0	0	0	0	0	0	0	19	0	0
unassigned	unassigned	unassigned	unassigned	unassigned	unassigned	IHU_PS_Unassigned_205084	0	unknown	0	0	0	0	0	0	0	0	0	0	0	0	123	209	235	0	0	0	0	0	0	0	0	0
unassigned	unassigned	unassigned	unassigned	unassigned	unassigned	IHU_PS_Unassigned_2068	0	unknown	0	0	0	0	0	0	0	6	0	0	0	0	0	0	0	0	0	0	0	0	0	0	0	0
unassigned	unassigned	unassigned	unassigned	unassigned	unassigned	IHU_PS_Unassigned_207135	0	unknown	7	0	0	0	0	0	0	0	0	0	0	0	0	0	0	0	0	0	0	0	0	0	0	0
unassigned	unassigned	unassigned	unassigned	unassigned	unassigned	IHU_PS_Unassigned_2086	0	unknown	0	0	0	0	0	0	0	0	0	0	0	0	0	0	0	0	0	0	0	0	0	12	0	5
unassigned	unassigned	unassigned	unassigned	unassigned	unassigned	IHU_PS_Unassigned_2088	0	unknown	0	0	0	0	0	0	10	0	0	0	0	0	0	0	0	0	0	0	0	0	0	0	0	0
unassigned	unassigned	unassigned	unassigned	unassigned	unassigned	IHU_PS_Unassigned_2093	0	unknown	0	0	0	0	0	0	0	0	0	0	0	0	0	9	0	0	0	0	0	0	0	11	16	0
unassigned	unassigned	unassigned	unassigned	unassigned	unassigned	IHU_PS_Unassigned_209999	0	unknown	0	0	0	0	16	0	0	0	0	0	0	0	0	0	0	0	0	0	0	0	0	0	0	0
unassigned	unassigned	unassigned	unassigned	unassigned	unassigned	IHU_PS_Unassigned_210127	0	unknown	0	0	0	0	0	0	0	0	0	0	0	0	0	0	0	0	0	0	0	0	0	0	0	10
unassigned	unassigned	unassigned	unassigned	unassigned	unassigned	IHU_PS_Unassigned_2105	0	unknown	6	0	0	0	0	0	0	0	6	0	0	0	0	0	0	0	0	0	0	0	0	5	0	0
unassigned	unassigned	unassigned	unassigned	unassigned	unassigned	IHU_PS_Unassigned_2110	0	unknown	0	0	0	5	8	0	0	6	0	0	0	0	0	0	0	0	0	0	0	0	0	0	0	0
unassigned	unassigned	unassigned	unassigned	unassigned	unassigned	IHU_PS_Unassigned_211124	0	unknown	0	0	0	7	42	0	0	0	0	0	0	0	0	0	0	0	0	0	6	0	5	0	0	0
unassigned	unassigned	unassigned	unassigned	unassigned	unassigned	IHU_PS_Unassigned_2115	0	unknown	0	0	0	0	0	0	0	0	0	0	0	0	0	8	0	0	0	0	0	0	0	0	0	0
unassigned	unassigned	unassigned	unassigned	unassigned	unassigned	IHU_PS_Unassigned_2116	0	unknown	7	0	0	0	0	0	8	27	0	0	0	0	0	9	0	0	0	0	0	0	0	25	32	8
unassigned	unassigned	unassigned	unassigned	unassigned	unassigned	IHU_PS_Unassigned_211881	0	unknown	0	0	0	0	0	0	0	0	0	0	0	0	5	0	0	0	0	0	0	0	0	0	0	7
unassigned	unassigned	unassigned	unassigned	unassigned	unassigned	IHU_PS_Unassigned_212416	0	unknown	0	0	0	0	0	0	0	0	0	0	0	0	0	0	0	0	0	0	0	0	0	0	7	0
unassigned	unassigned	unassigned	unassigned	unassigned	unassigned	IHU_PS_Unassigned_212475	0	unknown	0	0	0	0	0	0	0	0	0	0	0	0	0	0	209	0	0	0	0	0	0	0	0	0
unassigned	unassigned	unassigned	unassigned	unassigned	unassigned	IHU_PS_Unassigned_2132	0	unknown	16	15	6	0	0	0	0	0	0	0	0	0	0	0	0	0	0	0	0	0	0	0	0	0
unassigned	unassigned	unassigned	unassigned	unassigned	unassigned	IHU_PS_Unassigned_213427	0	unknown	0	0	0	0	0	0	0	0	0	0	0	0	0	0	0	0	0	0	0	0	5	0	0	0
unassigned	unassigned	unassigned	unassigned	unassigned	unassigned	IHU_PS_Unassigned_2139	0	unknown	0	0	0	0	0	0	0	8	0	0	0	0	0	0	0	0	0	0	0	0	0	34	46	8
unassigned	unassigned	unassigned	unassigned	unassigned	unassigned	IHU_PS_Unassigned_2159	0	unknown	39	0	64	0	7	0	0	0	0	0	0	0	0	0	0	0	0	0	0	0	9	0	8	0
unassigned	unassigned	unassigned	unassigned	unassigned	unassigned	IHU_PS_Unassigned_2173	0	unknown	0	0	0	0	0	0	0	0	0	0	0	0	17	0	0	0	0	0	0	0	0	0	0	0
unassigned	unassigned	unassigned	unassigned	unassigned	unassigned	IHU_PS_Unassigned_2199	0	unknown	0	0	14	0	6	0	0	0	0	0	0	0	0	0	0	0	0	0	0	0	0	0	0	0
unassigned	unassigned	unassigned	unassigned	unassigned	unassigned	IHU_PS_Unassigned_220272	0	unknown	0	0	0	0	5	0	0	0	0	0	0	0	0	0	0	0	0	0	8	0	0	0	0	0
unassigned	unassigned	unassigned	unassigned	unassigned	unassigned	IHU_PS_Unassigned_220439	0	unknown	0	0	0	0	0	0	0	0	0	0	0	0	0	0	0	0	0	0	0	0	0	0	0	9
unassigned	unassigned	unassigned	unassigned	unassigned	unassigned	IHU_PS_Unassigned_220846	0	unknown	0	5	0	0	0	0	0	0	0	0	0	0	0	0	0	0	0	0	0	0	0	0	0	0
unassigned	unassigned	unassigned	unassigned	unassigned	unassigned	IHU_PS_Unassigned_221478	0	unknown	0	0	0	0	0	0	0	0	0	0	0	0	0	0	0	0	0	0	0	0	0	0	0	5
unassigned	unassigned	unassigned	unassigned	unassigned	unassigned	IHU_PS_Unassigned_222449	0	unknown	0	0	0	288	14	0	0	0	0	0	0	0	0	0	0	68	59	0	157	0	15	0	0	0
unassigned	unassigned	unassigned	unassigned	unassigned	unassigned	IHU_PS_Unassigned_222904	0	unknown	0	0	0	0	0	6	0	0	0	0	0	0	11	11	11	0	0	0	0	0	0	0	0	0
unassigned	unassigned	unassigned	unassigned	unassigned	unassigned	IHU_PS_Unassigned_2232	0	unknown	35	51	23	22	67	105	14	29	26	0	0	0	32	23	59	52	0	0	24	21	89	22	6	28
unassigned	unassigned	unassigned	unassigned	unassigned	unassigned	IHU_PS_Unassigned_223548	0	unknown	0	7	0	0	0	0	0	0	0	0	0	0	0	0	0	6	0	0	0	0	0	0	0	0
unassigned	unassigned	unassigned	unassigned	unassigned	unassigned	IHU_PS_Unassigned_2237	0	unknown	0	0	0	0	0	0	0	0	0	0	0	0	0	0	0	0	0	0	0	0	0	6	20	0
unassigned	unassigned	unassigned	unassigned	unassigned	unassigned	IHU_PS_Unassigned_223957	0	unknown	0	7	0	0	0	0	0	0	0	0	0	0	0	0	0	0	0	0	0	0	14	0	0	22
unassigned	unassigned	unassigned	unassigned	unassigned	unassigned	IHU_PS_Unassigned_225	0	unknown	0	0	0	0	0	0	0	0	0	0	0	0	0	55	0	33	0	0	0	0	0	0	0	0
unassigned	unassigned	unassigned	unassigned	unassigned	unassigned	IHU_PS_Unassigned_2250	0	unknown	24	0	20	0	0	0	0	13	23	0	0	0	0	0	0	0	0	0	0	0	0	10	7	5
unassigned	unassigned	unassigned	unassigned	unassigned	unassigned	IHU_PS_Unassigned_2253	0	unknown	0	0	0	0	0	0	0	0	0	0	0	0	0	10	0	0	0	0	0	0	0	24	57	0
unassigned	unassigned	unassigned	unassigned	unassigned	unassigned	IHU_PS_Unassigned_2256	0	unknown	148	45	71	30	0	9	17	12	25	0	0	0	6	8	33	0	0	0	7	0	42	0	7	0
unassigned	unassigned	unassigned	unassigned	unassigned	unassigned	IHU_PS_Unassigned_2266	0	unknown	0	0	0	0	0	0	0	0	0	0	0	0	0	0	0	0	0	0	0	0	0	36	0	12
unassigned	unassigned	unassigned	unassigned	unassigned	unassigned	IHU_PS_Unassigned_226754	0	unknown	0	0	0	0	0	0	0	0	0	0	0	0	0	0	0	0	0	0	0	0	0	0	11	0
unassigned	unassigned	unassigned	unassigned	unassigned	unassigned	IHU_PS_Unassigned_2279	0	unknown	0	0	0	0	0	0	0	0	13	0	0	0	0	0	0	0	0	0	0	0	0	0	0	0
unassigned	unassigned	unassigned	unassigned	unassigned	unassigned	IHU_PS_Unassigned_227940	0	unknown	0	0	0	0	0	0	0	0	0	0	0	0	0	0	0	0	0	0	0	0	10	0	0	0
unassigned	unassigned	unassigned	unassigned	unassigned	unassigned	IHU_PS_Unassigned_228673	0	unknown	0	0	0	0	0	0	0	0	0	0	0	0	0	0	0	0	0	0	0	0	0	0	0	8
unassigned	unassigned	unassigned	unassigned	unassigned	unassigned	IHU_PS_Unassigned_229126	0	unknown	10	0	0	0	0	0	0	0	0	0	0	0	0	0	0	0	0	0	0	0	0	0	0	0
unassigned	unassigned	unassigned	unassigned	unassigned	unassigned	IHU_PS_Unassigned_229293	0	unknown	0	0	0	5	0	0	0	0	0	0	0	0	0	0	0	0	0	0	0	0	17	0	0	0
unassigned	unassigned	unassigned	unassigned	unassigned	unassigned	IHU_PS_Unassigned_2318	0	unknown	0	0	0	0	0	0	0	0	0	0	0	0	0	0	0	0	0	0	0	0	0	13	0	0
unassigned	unassigned	unassigned	unassigned	unassigned	unassigned	IHU_PS_Unassigned_2321	0	unknown	0	0	0	0	0	0	0	5	0	0	0	0	0	0	0	0	0	0	0	0	0	0	0	0
unassigned	unassigned	unassigned	unassigned	unassigned	unassigned	IHU_PS_Unassigned_232655	0	unknown	0	0	0	0	0	0	0	0	0	0	0	0	0	0	0	0	0	0	0	0	6	0	0	14
unassigned	unassigned	unassigned	unassigned	unassigned	unassigned	IHU_PS_Unassigned_233159	0	unknown	0	0	0	0	0	0	0	29	6	0	0	0	0	0	0	0	0	0	0	0	0	0	6	0
unassigned	unassigned	unassigned	unassigned	unassigned	unassigned	IHU_PS_Unassigned_233194	0	unknown	0	0	0	0	0	0	0	0	0	0	0	0	0	0	0	5	0	0	0	0	0	0	5	0
unassigned	unassigned	unassigned	unassigned	unassigned	unassigned	IHU_PS_Unassigned_2342	0	unknown	0	0	0	0	0	0	0	23	7	0	0	0	0	0	0	0	0	0	0	0	0	0	0	0
unassigned	unassigned	unassigned	unassigned	unassigned	unassigned	IHU_PS_Unassigned_234546	0	unknown	0	0	0	0	0	0	0	0	33	0	0	0	0	0	0	0	0	0	0	0	0	8	0	0
unassigned	unassigned	unassigned	unassigned	unassigned	unassigned	IHU_PS_Unassigned_234630	0	unknown	0	5	0	0	9	0	0	8	9	0	0	0	0	0	0	0	0	0	5	0	0	0	0	0
unassigned	unassigned	unassigned	unassigned	unassigned	unassigned	IHU_PS_Unassigned_235099	0	unknown	8	0	0	0	5	0	0	0	0	0	0	0	0	5	0	0	0	0	0	7	0	0	0	0
unassigned	unassigned	unassigned	unassigned	unassigned	unassigned	IHU_PS_Unassigned_2352	0	unknown	5	14	12	9	5	5	0	8	20	0	0	0	0	0	0	0	0	0	0	0	14	0	0	0
unassigned	unassigned	unassigned	unassigned	unassigned	unassigned	IHU_PS_Unassigned_235457	0	unknown	0	0	0	0	0	0	0	0	0	0	0	0	0	0	0	0	0	0	0	0	0	0	16	0
unassigned	unassigned	unassigned	unassigned	unassigned	unassigned	IHU_PS_Unassigned_235631	0	unknown	58	17	19	21	0	18	5	6	7	0	0	0	7	10	18	0	0	0	9	0	37	0	11	0
unassigned	unassigned	unassigned	unassigned	unassigned	unassigned	IHU_PS_Unassigned_236002	0	unknown	0	0	8	0	0	6	0	0	10	0	0	0	0	0	0	0	0	0	0	0	0	0	0	0
unassigned	unassigned	unassigned	unassigned	unassigned	unassigned	IHU_PS_Unassigned_2364	0	unknown	0	0	0	0	0	0	0	0	0	0	0	0	0	0	0	0	0	157	0	0	0	0	0	0
unassigned	unassigned	unassigned	unassigned	unassigned	unassigned	IHU_PS_Unassigned_236942	0	unknown	6	7	0	13	25	6	38	22	16	0	0	0	0	6	8	0	0	0	29	13	41	14	16	0
unassigned	unassigned	unassigned	unassigned	unassigned	unassigned	IHU_PS_Unassigned_23743	0	unknown	10	17	5	0	0	0	0	0	0	0	0	0	31	46	43	0	0	0	0	0	0	9	26	0
unassigned	unassigned	unassigned	unassigned	unassigned	unassigned	IHU_PS_Unassigned_23770	0	unknown	0	5	5	0	0	0	0	0	0	0	0	0	0	0	0	0	0	0	0	0	0	0	0	0
unassigned	unassigned	unassigned	unassigned	unassigned	unassigned	IHU_PS_Unassigned_2380	0	unknown	21	0	9	0	0	0	0	7	0	0	0	0	0	0	0	0	0	0	0	0	0	0	0	0
unassigned	unassigned	unassigned	unassigned	unassigned	unassigned	IHU_PS_Unassigned_238580	0	unknown	0	0	86	8	0	0	26	41	72	0	0	0	0	23	24	0	0	0	8	0	0	12	32	0
unassigned	unassigned	unassigned	unassigned	unassigned	unassigned	IHU_PS_Unassigned_239121	0	unknown	5	0	0	6	0	20	0	0	0	0	0	0	5	0	0	0	0	0	0	0	0	0	0	5
unassigned	unassigned	unassigned	unassigned	unassigned	unassigned	IHU_PS_Unassigned_2394	0	unknown	0	0	0	0	0	0	0	0	7	0	0	0	0	0	0	0	0	0	0	0	0	0	0	0
unassigned	unassigned	unassigned	unassigned	unassigned	unassigned	IHU_PS_Unassigned_239713	0	unknown	0	0	0	0	0	0	0	0	0	0	0	0	0	0	0	0	0	0	8	16	5	0	0	0
unassigned	unassigned	unassigned	unassigned	unassigned	unassigned	IHU_PS_Unassigned_240215	0	unknown	0	14	0	0	13	6	0	0	0	0	0	0	0	0	0	0	0	0	0	0	0	9	5	11
unassigned	unassigned	unassigned	unassigned	unassigned	unassigned	IHU_PS_Unassigned_24041	0	unknown	11	6	49	8	0	0	0	0	0	0	0	0	0	0	0	0	0	0	0	0	0	5	0	5
unassigned	unassigned	unassigned	unassigned	unassigned	unassigned	IHU_PS_Unassigned_24047	0	unknown	0	6	16	0	0	13	0	0	0	0	0	0	0	0	0	0	0	0	0	0	0	5	0	0
unassigned	unassigned	unassigned	unassigned	unassigned	unassigned	IHU_PS_Unassigned_24104	0	unknown	0	0	0	0	0	0	0	0	0	0	0	0	0	0	0	0	0	0	9	0	0	0	0	0
unassigned	unassigned	unassigned	unassigned	unassigned	unassigned	IHU_PS_Unassigned_241073	0	unknown	0	0	0	0	0	0	0	0	0	0	0	0	0	0	28	0	0	0	0	0	0	0	0	0
unassigned	unassigned	unassigned	unassigned	unassigned	unassigned	IHU_PS_Unassigned_24126	0	unknown	0	0	0	0	0	45	0	0	0	0	0	7	0	0	0	21	0	0	0	20	0	0	5	0
unassigned	unassigned	unassigned	unassigned	unassigned	unassigned	IHU_PS_Unassigned_24142	0	unknown	0	0	0	0	6	0	0	9	0	0	0	0	0	0	0	0	0	0	0	38	5	0	0	0
unassigned	unassigned	unassigned	unassigned	unassigned	unassigned	IHU_PS_Unassigned_24148	0	unknown	0	0	0	0	0	5	0	0	0	0	0	0	0	0	0	0	0	0	0	0	0	0	0	12
unassigned	unassigned	unassigned	unassigned	unassigned	unassigned	IHU_PS_Unassigned_24195	0	unknown	0	0	41	0	0	0	0	0	0	0	0	0	0	0	0	0	0	0	0	0	0	0	0	0
unassigned	unassigned	unassigned	unassigned	unassigned	unassigned	IHU_PS_Unassigned_2422	0	unknown	30	0	5	0	0	0	0	26	57	0	0	0	0	0	0	0	0	0	0	0	0	6	0	0
unassigned	unassigned	unassigned	unassigned	unassigned	unassigned	IHU_PS_Unassigned_24269	0	unknown	0	0	0	0	0	0	0	0	0	0	0	0	0	0	0	0	0	0	0	0	0	0	6	0
unassigned	unassigned	unassigned	unassigned	unassigned	unassigned	IHU_PS_Unassigned_2427	0	unknown	0	0	0	0	0	0	0	0	0	0	0	0	0	7	0	0	0	0	0	0	0	0	0	0
unassigned	unassigned	unassigned	unassigned	unassigned	unassigned	IHU_PS_Unassigned_242916	0	unknown	0	0	0	0	0	0	0	0	0	0	0	0	0	0	0	0	0	0	0	0	6	0	0	0
unassigned	unassigned	unassigned	unassigned	unassigned	unassigned	IHU_PS_Unassigned_243	0	unknown	23	0	0	0	0	5	0	0	0	0	0	0	7	0	17	35	0	0	6	0	30	19	0	0
unassigned	unassigned	unassigned	unassigned	unassigned	unassigned	IHU_PS_Unassigned_24326	0	unknown	0	0	0	0	0	0	0	0	5	0	0	0	0	0	0	0	0	0	0	0	0	0	0	0
unassigned	unassigned	unassigned	unassigned	unassigned	unassigned	IHU_PS_Unassigned_24375	0	unknown	0	0	0	0	0	0	0	0	0	0	0	0	16	251	30	0	0	0	0	0	0	0	7	0
unassigned	unassigned	unassigned	unassigned	unassigned	unassigned	IHU_PS_Unassigned_24377	0	unknown	13	0	0	0	0	0	0	0	5	0	0	0	0	0	0	0	0	0	0	0	0	0	0	0
unassigned	unassigned	unassigned	unassigned	unassigned	unassigned	IHU_PS_Unassigned_2443	0	unknown	0	0	0	0	0	0	0	0	0	0	0	0	0	0	0	0	0	0	0	0	0	24	0	8
unassigned	unassigned	unassigned	unassigned	unassigned	unassigned	IHU_PS_Unassigned_24449	0	unknown	6	7	0	0	5	0	0	0	5	0	0	0	0	5	0	0	0	0	0	0	9	0	6	0
unassigned	unassigned	unassigned	unassigned	unassigned	unassigned	IHU_PS_Unassigned_2453	0	unknown	0	0	5	0	0	0	0	0	0	0	0	0	0	0	0	0	0	0	0	0	0	0	0	0
unassigned	unassigned	unassigned	unassigned	unassigned	unassigned	IHU_PS_Unassigned_2455	0	unknown	0	0	0	0	0	0	0	0	0	0	0	0	0	0	0	0	0	0	0	0	0	31	0	0
unassigned	unassigned	unassigned	unassigned	unassigned	unassigned	IHU_PS_Unassigned_2456	0	unknown	0	0	0	0	0	0	0	26	0	0	0	0	0	0	0	0	0	0	0	0	0	0	7	0
unassigned	unassigned	unassigned	unassigned	unassigned	unassigned	IHU_PS_Unassigned_24592	0	unknown	0	0	0	0	0	0	0	0	0	0	0	0	0	0	0	0	0	0	0	0	0	0	14	0
unassigned	unassigned	unassigned	unassigned	unassigned	unassigned	IHU_PS_Unassigned_246366	0	unknown	0	0	0	0	0	0	0	0	9	0	0	0	0	0	0	0	0	0	0	0	0	0	5	0
unassigned	unassigned	unassigned	unassigned	unassigned	unassigned	IHU_PS_Unassigned_24640	0	unknown	8	0	0	0	0	0	0	0	0	0	0	0	0	0	0	0	0	0	0	0	0	0	0	0
unassigned	unassigned	unassigned	unassigned	unassigned	unassigned	IHU_PS_Unassigned_24658	0	unknown	0	0	0	0	11	0	0	0	0	0	0	0	0	0	0	10	0	0	0	24	15	0	0	0
unassigned	unassigned	unassigned	unassigned	unassigned	unassigned	IHU_PS_Unassigned_24693	0	unknown	0	0	0	0	0	0	0	0	0	0	0	0	0	0	0	0	0	0	0	0	0	10	0	0
unassigned	unassigned	unassigned	unassigned	unassigned	unassigned	IHU_PS_Unassigned_24704	0	unknown	7	0	5	0	0	0	0	9	0	0	0	0	0	0	0	0	0	0	0	0	8	0	7	0
unassigned	unassigned	unassigned	unassigned	unassigned	unassigned	IHU_PS_Unassigned_247200	0	unknown	0	0	0	0	0	0	0	8	0	0	0	0	0	0	0	0	0	0	0	0	0	0	7	0
unassigned	unassigned	unassigned	unassigned	unassigned	unassigned	IHU_PS_Unassigned_24729	0	unknown	6	8	0	0	19	6	0	8	5	0	0	0	0	0	0	0	0	0	0	11	0	0	0	0
unassigned	unassigned	unassigned	unassigned	unassigned	unassigned	IHU_PS_Unassigned_247911	0	unknown	0	0	0	0	0	0	0	0	0	0	0	0	0	0	0	0	0	0	0	0	0	26	0	0
unassigned	unassigned	unassigned	unassigned	unassigned	unassigned	IHU_PS_Unassigned_248036	0	unknown	0	6	0	0	0	0	0	0	0	0	0	0	0	0	0	0	0	0	0	0	0	0	0	0
unassigned	unassigned	unassigned	unassigned	unassigned	unassigned	IHU_PS_Unassigned_24816	0	unknown	5	17	0	0	0	0	0	9	0	0	0	0	0	0	0	0	0	0	0	18	0	0	6	0
unassigned	unassigned	unassigned	unassigned	unassigned	unassigned	IHU_PS_Unassigned_24830	0	unknown	7	0	26	5	0	0	0	0	0	0	0	0	0	0	0	0	0	0	0	0	0	0	0	0
unassigned	unassigned	unassigned	unassigned	unassigned	unassigned	IHU_PS_Unassigned_248484	0	unknown	7	0	0	0	0	0	8	0	0	0	0	0	6	0	0	7	0	0	7	0	7	0	0	0
unassigned	unassigned	unassigned	unassigned	unassigned	unassigned	IHU_PS_Unassigned_24859	0	unknown	0	0	0	7	0	0	0	0	0	0	0	0	0	0	0	0	0	0	0	0	0	0	0	0
unassigned	unassigned	unassigned	unassigned	unassigned	unassigned	IHU_PS_Unassigned_248975	0	unknown	0	0	0	0	0	0	0	0	0	0	0	0	0	0	38	0	0	0	0	0	0	0	0	0
unassigned	unassigned	unassigned	unassigned	unassigned	unassigned	IHU_PS_Unassigned_249357	0	unknown	0	0	0	0	0	0	0	0	0	0	0	0	0	0	0	0	0	0	0	0	7	0	0	11
unassigned	unassigned	unassigned	unassigned	unassigned	unassigned	IHU_PS_Unassigned_24940	0	unknown	0	0	0	0	0	0	0	0	0	0	0	0	0	0	0	0	0	0	0	0	0	16	16	0
unassigned	unassigned	unassigned	unassigned	unassigned	unassigned	IHU_PS_Unassigned_24965	0	unknown	0	0	0	0	0	0	0	0	0	0	0	0	0	0	0	0	0	0	0	0	0	8	0	0
unassigned	unassigned	unassigned	unassigned	unassigned	unassigned	IHU_PS_Unassigned_2497	0	unknown	0	0	0	0	0	0	0	0	0	0	0	0	0	0	5	0	0	0	0	0	0	0	10	0
unassigned	unassigned	unassigned	unassigned	unassigned	unassigned	IHU_PS_Unassigned_249707	0	unknown	0	0	0	0	0	0	0	0	0	0	0	0	0	0	0	0	0	0	0	0	5	0	0	0
unassigned	unassigned	unassigned	unassigned	unassigned	unassigned	IHU_PS_Unassigned_249733	0	unknown	0	0	0	0	0	0	0	0	0	0	0	0	0	0	0	9	0	0	0	0	0	0	0	0
unassigned	unassigned	unassigned	unassigned	unassigned	unassigned	IHU_PS_Unassigned_25008	0	unknown	24	6	0	0	0	8	7	12	11	0	0	0	0	0	0	5	0	0	6	0	13	5	5	0
unassigned	unassigned	unassigned	unassigned	unassigned	unassigned	IHU_PS_Unassigned_2503	0	unknown	0	7	0	0	0	0	0	0	0	0	0	0	0	0	0	0	0	0	0	0	0	0	0	0
unassigned	unassigned	unassigned	unassigned	unassigned	unassigned	IHU_PS_Unassigned_250546	0	unknown	0	31	0	0	0	0	5	0	0	0	0	0	0	0	0	8	0	0	0	0	0	0	7	7
unassigned	unassigned	unassigned	unassigned	unassigned	unassigned	IHU_PS_Unassigned_251473	0	unknown	0	0	0	0	0	0	0	0	0	0	234	0	0	0	0	0	0	0	0	0	0	0	0	0
unassigned	unassigned	unassigned	unassigned	unassigned	unassigned	IHU_PS_Unassigned_25148	0	unknown	6	0	0	0	0	0	0	0	0	0	0	0	0	0	0	0	0	0	0	0	0	0	0	0
unassigned	unassigned	unassigned	unassigned	unassigned	unassigned	IHU_PS_Unassigned_25157	0	unknown	0	0	0	0	0	0	0	9	0	0	0	0	0	0	0	0	0	0	0	0	0	7	5	0
unassigned	unassigned	unassigned	unassigned	unassigned	unassigned	IHU_PS_Unassigned_251766	0	unknown	35	16	64	65	174	52	53	37	5	0	0	0	132	137	203	9	0	0	29	202	68	46	411	169
unassigned	unassigned	unassigned	unassigned	unassigned	unassigned	IHU_PS_Unassigned_25182	0	unknown	0	0	0	0	0	0	0	11	5	0	0	0	0	0	0	0	0	0	0	0	0	0	0	0
unassigned	unassigned	unassigned	unassigned	unassigned	unassigned	IHU_PS_Unassigned_252	0	unknown	0	0	0	0	0	0	0	11	0	0	0	0	0	0	0	0	0	0	0	0	0	0	0	0
unassigned	unassigned	unassigned	unassigned	unassigned	unassigned	IHU_PS_Unassigned_25200	0	unknown	0	0	0	5	0	0	16	7	13	0	0	0	0	0	0	0	0	0	0	7	0	0	0	0
unassigned	unassigned	unassigned	unassigned	unassigned	unassigned	IHU_PS_Unassigned_25202	0	unknown	0	0	0	0	0	0	0	0	0	0	0	0	33	26	48	0	0	0	0	0	0	11	21	5
unassigned	unassigned	unassigned	unassigned	unassigned	unassigned	IHU_PS_Unassigned_25217	0	unknown	0	0	8	0	5	0	0	0	0	0	0	0	0	0	0	0	0	0	0	0	0	0	0	0
unassigned	unassigned	unassigned	unassigned	unassigned	unassigned	IHU_PS_Unassigned_25237	0	unknown	10	24	7	0	21	0	0	20	0	0	0	0	0	0	0	0	0	0	0	13	0	0	0	0
unassigned	unassigned	unassigned	unassigned	unassigned	unassigned	IHU_PS_Unassigned_2524	0	unknown	0	0	0	0	0	0	0	6	8	0	0	0	0	0	0	0	0	0	0	0	0	0	0	0
unassigned	unassigned	unassigned	unassigned	unassigned	unassigned	IHU_PS_Unassigned_25264	0	unknown	0	5	19	0	0	0	0	0	0	0	0	0	0	0	0	0	0	0	0	0	0	0	0	0
unassigned	unassigned	unassigned	unassigned	unassigned	unassigned	IHU_PS_Unassigned_252681	0	unknown	0	6	0	0	0	0	0	0	0	0	0	0	0	12	0	0	0	0	0	0	0	25	9	9
unassigned	unassigned	unassigned	unassigned	unassigned	unassigned	IHU_PS_Unassigned_25282	0	unknown	0	0	0	0	0	0	0	0	0	0	0	0	0	0	0	0	7	0	7	0	0	14	0	0
unassigned	unassigned	unassigned	unassigned	unassigned	unassigned	IHU_PS_Unassigned_2532	0	unknown	13	0	40	0	12	7	0	0	0	0	0	0	0	0	0	0	0	0	0	0	0	5	8	0
unassigned	unassigned	unassigned	unassigned	unassigned	unassigned	IHU_PS_Unassigned_2533	0	unknown	0	0	0	0	0	0	16	42	7	0	0	0	0	8	0	0	0	0	0	0	0	0	0	0
unassigned	unassigned	unassigned	unassigned	unassigned	unassigned	IHU_PS_Unassigned_253415	0	unknown	0	0	0	0	0	19	0	0	0	0	0	0	0	0	0	0	0	0	0	0	6	0	0	0
unassigned	unassigned	unassigned	unassigned	unassigned	unassigned	IHU_PS_Unassigned_253422	0	unknown	0	0	0	0	0	0	0	0	0	0	0	0	0	0	0	0	0	0	0	0	17	0	0	0
unassigned	unassigned	unassigned	unassigned	unassigned	unassigned	IHU_PS_Unassigned_25358	0	unknown	6	11	0	0	0	0	0	7	0	0	0	0	0	0	0	0	0	0	0	7	0	0	0	0
unassigned	unassigned	unassigned	unassigned	unassigned	unassigned	IHU_PS_Unassigned_25411	0	unknown	0	0	6	0	0	0	0	0	0	0	0	0	0	0	0	0	0	0	0	0	0	0	0	0
unassigned	unassigned	unassigned	unassigned	unassigned	unassigned	IHU_PS_Unassigned_254151	0	unknown	7	0	0	0	7	6	19	6	0	0	0	0	10	6	0	0	0	0	16	8	22	0	0	0
unassigned	unassigned	unassigned	unassigned	unassigned	unassigned	IHU_PS_Unassigned_2542	0	unknown	7	0	0	0	0	0	0	0	0	0	0	0	0	0	0	0	0	0	0	0	0	0	0	0
unassigned	unassigned	unassigned	unassigned	unassigned	unassigned	IHU_PS_Unassigned_2546	0	unknown	0	0	0	0	0	0	0	0	0	0	0	0	0	7	6	0	0	0	0	0	0	0	0	0
unassigned	unassigned	unassigned	unassigned	unassigned	unassigned	IHU_PS_Unassigned_25468	0	unknown	0	0	16	0	0	0	0	0	0	0	0	0	0	0	0	0	0	0	0	0	0	0	0	0
unassigned	unassigned	unassigned	unassigned	unassigned	unassigned	IHU_PS_Unassigned_25489	0	unknown	0	0	0	0	7	0	0	11	0	0	0	0	0	8	0	0	0	0	0	5	0	0	0	0
unassigned	unassigned	unassigned	unassigned	unassigned	unassigned	IHU_PS_Unassigned_25493	0	unknown	7	0	0	0	0	0	0	0	0	0	0	0	0	0	0	0	0	0	0	0	0	0	0	0
unassigned	unassigned	unassigned	unassigned	unassigned	unassigned	IHU_PS_Unassigned_255294	0	unknown	0	6	0	0	0	0	0	6	0	0	0	0	0	0	0	0	0	0	0	0	0	0	0	0
unassigned	unassigned	unassigned	unassigned	unassigned	unassigned	IHU_PS_Unassigned_255598	0	unknown	0	0	0	0	0	9	0	0	6	0	0	0	0	0	0	0	0	0	0	0	6	0	0	11
unassigned	unassigned	unassigned	unassigned	unassigned	unassigned	IHU_PS_Unassigned_25561	0	unknown	21	0	0	0	0	0	0	0	0	0	0	0	0	9	15	0	0	0	24	0	10	0	0	0
unassigned	unassigned	unassigned	unassigned	unassigned	unassigned	IHU_PS_Unassigned_255957	0	unknown	0	0	0	0	0	5	0	0	0	0	0	0	0	0	0	5	0	0	0	0	0	0	0	0
unassigned	unassigned	unassigned	unassigned	unassigned	unassigned	IHU_PS_Unassigned_25596	0	unknown	0	0	0	0	0	0	0	11	8	0	0	0	0	0	0	0	0	0	0	0	0	0	0	0
unassigned	unassigned	unassigned	unassigned	unassigned	unassigned	IHU_PS_Unassigned_255998	0	unknown	0	0	0	0	0	0	0	0	0	0	0	0	0	13	0	0	0	0	0	0	0	0	0	0
unassigned	unassigned	unassigned	unassigned	unassigned	unassigned	IHU_PS_Unassigned_2560	0	unknown	0	0	0	0	0	0	0	0	0	0	0	0	0	0	0	0	0	0	0	0	0	0	7	0
unassigned	unassigned	unassigned	unassigned	unassigned	unassigned	IHU_PS_Unassigned_256037	0	unknown	0	5	0	0	0	0	0	0	0	0	0	0	0	0	0	0	0	0	0	0	0	0	0	0
unassigned	unassigned	unassigned	unassigned	unassigned	unassigned	IHU_PS_Unassigned_25605	0	unknown	0	0	0	0	0	10	0	0	0	0	0	0	0	0	0	9	0	0	0	8	0	0	7	0
unassigned	unassigned	unassigned	unassigned	unassigned	unassigned	IHU_PS_Unassigned_256068	0	unknown	0	0	0	0	0	0	7	0	0	0	0	0	0	0	0	8	0	0	7	0	0	0	0	0
unassigned	unassigned	unassigned	unassigned	unassigned	unassigned	IHU_PS_Unassigned_256123	0	unknown	0	0	0	0	0	0	0	0	6	0	0	0	0	0	0	0	0	0	0	0	0	0	0	0
unassigned	unassigned	unassigned	unassigned	unassigned	unassigned	IHU_PS_Unassigned_256127	0	unknown	10	6	11	0	0	0	0	0	0	0	0	0	0	0	0	0	0	0	0	0	0	0	0	0
unassigned	unassigned	unassigned	unassigned	unassigned	unassigned	IHU_PS_Unassigned_256130	0	unknown	8	0	53	0	0	0	0	0	0	0	0	0	0	0	0	0	0	0	0	0	0	0	0	0
unassigned	unassigned	unassigned	unassigned	unassigned	unassigned	IHU_PS_Unassigned_256146	0	unknown	0	0	0	0	0	0	0	0	0	0	0	0	0	0	7	0	0	0	0	0	0	0	0	0
unassigned	unassigned	unassigned	unassigned	unassigned	unassigned	IHU_PS_Unassigned_25619	0	unknown	0	0	0	0	0	0	12	0	0	0	0	0	0	0	8	0	0	0	0	0	0	0	0	0
unassigned	unassigned	unassigned	unassigned	unassigned	unassigned	IHU_PS_Unassigned_256256	0	unknown	0	0	0	0	0	6	0	0	0	0	0	0	0	0	0	0	0	0	0	0	0	0	0	0
unassigned	unassigned	unassigned	unassigned	unassigned	unassigned	IHU_PS_Unassigned_256328	0	unknown	9	6	7	0	0	0	0	0	0	0	0	0	0	0	0	0	0	0	0	0	0	0	8	5
unassigned	unassigned	unassigned	unassigned	unassigned	unassigned	IHU_PS_Unassigned_256334	0	unknown	0	0	0	11	0	0	0	0	0	0	0	0	6	0	0	0	0	0	0	0	0	0	0	0
unassigned	unassigned	unassigned	unassigned	unassigned	unassigned	IHU_PS_Unassigned_256480	0	unknown	0	0	0	0	0	5	0	0	0	0	0	0	0	0	0	0	0	0	0	0	0	5	0	0
unassigned	unassigned	unassigned	unassigned	unassigned	unassigned	IHU_PS_Unassigned_256550	0	unknown	0	0	0	0	0	0	0	0	0	0	0	0	0	24	6	0	0	0	0	0	0	0	0	0
unassigned	unassigned	unassigned	unassigned	unassigned	unassigned	IHU_PS_Unassigned_256665	0	unknown	0	0	0	6	0	8	0	0	0	0	0	0	0	0	0	0	0	0	0	0	0	0	0	0
unassigned	unassigned	unassigned	unassigned	unassigned	unassigned	IHU_PS_Unassigned_256703	0	unknown	0	0	0	0	0	0	0	0	0	0	0	0	0	15	0	0	0	0	0	0	0	0	0	0
unassigned	unassigned	unassigned	unassigned	unassigned	unassigned	IHU_PS_Unassigned_256757	0	unknown	22	0	0	0	0	0	0	0	0	0	0	0	0	0	0	0	0	0	0	0	0	0	0	0
unassigned	unassigned	unassigned	unassigned	unassigned	unassigned	IHU_PS_Unassigned_256769	0	unknown	0	0	0	0	9	0	0	0	0	0	0	0	0	0	0	0	0	0	0	0	0	0	0	0
unassigned	unassigned	unassigned	unassigned	unassigned	unassigned	IHU_PS_Unassigned_2568	0	unknown	0	0	0	0	0	0	0	0	0	0	0	0	0	0	0	0	0	0	0	0	0	8	0	0
unassigned	unassigned	unassigned	unassigned	unassigned	unassigned	IHU_PS_Unassigned_25699	0	unknown	0	0	0	0	0	0	0	0	0	0	0	0	0	0	0	0	0	0	0	0	0	0	9	0
unassigned	unassigned	unassigned	unassigned	unassigned	unassigned	IHU_PS_Unassigned_257105	0	unknown	0	0	0	0	0	0	0	0	0	0	0	0	11	0	5	0	0	0	0	8	0	0	0	0
unassigned	unassigned	unassigned	unassigned	unassigned	unassigned	IHU_PS_Unassigned_257114	0	unknown	0	0	0	0	0	0	0	5	0	0	0	0	0	0	0	0	0	0	0	0	0	0	0	0
unassigned	unassigned	unassigned	unassigned	unassigned	unassigned	IHU_PS_Unassigned_257169	0	unknown	8	6	7	7	5	6	0	0	0	0	0	0	0	0	8	0	0	0	9	0	0	0	0	7
unassigned	unassigned	unassigned	unassigned	unassigned	unassigned	IHU_PS_Unassigned_257188	0	unknown	0	0	7	0	0	0	5	0	0	0	0	0	0	0	0	0	0	0	0	0	0	0	0	0
unassigned	unassigned	unassigned	unassigned	unassigned	unassigned	IHU_PS_Unassigned_257221	0	unknown	0	0	0	0	22	0	0	0	0	0	0	0	0	0	0	0	0	0	0	0	0	0	0	0
unassigned	unassigned	unassigned	unassigned	unassigned	unassigned	IHU_PS_Unassigned_257260	0	unknown	0	0	0	0	0	7	0	0	12	0	0	0	0	0	0	0	0	0	0	0	0	0	6	0
unassigned	unassigned	unassigned	unassigned	unassigned	unassigned	IHU_PS_Unassigned_257279	0	unknown	0	0	0	0	0	0	0	0	0	0	0	0	0	0	0	0	0	0	0	0	0	0	7	0
unassigned	unassigned	unassigned	unassigned	unassigned	unassigned	IHU_PS_Unassigned_25728	0	unknown	0	0	0	0	0	0	0	0	0	0	0	0	0	0	0	0	0	0	0	0	0	11	0	0
unassigned	unassigned	unassigned	unassigned	unassigned	unassigned	IHU_PS_Unassigned_257525	0	unknown	0	0	0	0	0	0	0	0	0	0	0	0	0	5	5	0	0	0	0	0	0	0	0	0
unassigned	unassigned	unassigned	unassigned	unassigned	unassigned	IHU_PS_Unassigned_257597	0	unknown	0	0	0	0	0	0	0	0	0	0	0	0	0	0	0	5	0	0	0	0	6	0	0	0
unassigned	unassigned	unassigned	unassigned	unassigned	unassigned	IHU_PS_Unassigned_25760	0	unknown	0	0	0	0	0	9	0	0	0	0	0	0	0	0	0	7	0	0	0	0	0	0	0	0
unassigned	unassigned	unassigned	unassigned	unassigned	unassigned	IHU_PS_Unassigned_257614	0	unknown	0	0	0	0	0	0	0	0	0	0	0	0	5	20	7	0	0	0	0	0	0	0	0	0
unassigned	unassigned	unassigned	unassigned	unassigned	unassigned	IHU_PS_Unassigned_257616	0	unknown	0	0	0	0	0	0	0	0	0	0	0	0	12	20	11	0	0	0	0	0	0	0	0	0
unassigned	unassigned	unassigned	unassigned	unassigned	unassigned	IHU_PS_Unassigned_257669	0	unknown	0	5	0	0	11	8	0	0	0	0	0	0	0	0	0	0	0	0	0	0	6	0	0	0
unassigned	unassigned	unassigned	unassigned	unassigned	unassigned	IHU_PS_Unassigned_257793	0	unknown	0	0	0	0	0	0	0	0	0	0	0	0	0	5	6	0	0	0	0	0	0	0	0	0
unassigned	unassigned	unassigned	unassigned	unassigned	unassigned	IHU_PS_Unassigned_257799	0	unknown	0	0	0	0	0	0	0	0	0	0	0	0	0	25	0	0	0	0	0	0	0	0	0	0
unassigned	unassigned	unassigned	unassigned	unassigned	unassigned	IHU_PS_Unassigned_257838	0	unknown	0	0	0	0	0	0	0	0	0	0	0	0	0	0	0	0	0	0	0	0	0	5	0	0
unassigned	unassigned	unassigned	unassigned	unassigned	unassigned	IHU_PS_Unassigned_257849	0	unknown	0	8	5	0	8	0	0	0	0	0	0	0	0	0	0	0	0	0	0	0	0	0	0	0
unassigned	unassigned	unassigned	unassigned	unassigned	unassigned	IHU_PS_Unassigned_257882	0	unknown	18	45	37	0	11	36	7	14	63	0	0	0	0	0	14	0	0	0	0	0	16	0	7	22
unassigned	unassigned	unassigned	unassigned	unassigned	unassigned	IHU_PS_Unassigned_257935	0	unknown	5	6	21	35	45	44	115	83	71	0	0	0	30	16	39	0	0	0	77	89	124	98	87	16
unassigned	unassigned	unassigned	unassigned	unassigned	unassigned	IHU_PS_Unassigned_257939	0	unknown	0	6	0	0	0	0	0	0	0	0	0	0	0	0	0	0	0	0	0	0	0	0	0	0
unassigned	unassigned	unassigned	unassigned	unassigned	unassigned	IHU_PS_Unassigned_257943	0	unknown	0	0	0	0	0	0	0	5	0	0	0	0	0	0	0	0	0	0	0	0	0	0	0	0
unassigned	unassigned	unassigned	unassigned	unassigned	unassigned	IHU_PS_Unassigned_257966	0	unknown	0	0	0	0	6	0	0	0	0	0	0	0	0	0	0	0	0	0	5	5	0	0	0	0
unassigned	unassigned	unassigned	unassigned	unassigned	unassigned	IHU_PS_Unassigned_258060	0	unknown	0	0	0	0	0	0	0	0	0	0	0	0	0	0	0	0	0	0	0	0	0	0	10	0
unassigned	unassigned	unassigned	unassigned	unassigned	unassigned	IHU_PS_Unassigned_258180	0	unknown	0	0	0	0	0	0	0	0	0	0	0	0	0	0	0	13	0	0	0	0	0	0	13	6
unassigned	unassigned	unassigned	unassigned	unassigned	unassigned	IHU_PS_Unassigned_258201	0	unknown	0	0	0	0	0	0	0	0	0	0	0	0	0	15	17	0	0	0	0	0	0	13	85	7
unassigned	unassigned	unassigned	unassigned	unassigned	unassigned	IHU_PS_Unassigned_258255	0	unknown	0	0	0	0	0	0	0	0	0	0	0	0	0	0	5	0	0	0	0	0	0	0	0	0
unassigned	unassigned	unassigned	unassigned	unassigned	unassigned	IHU_PS_Unassigned_258307	0	unknown	0	0	0	0	0	0	0	0	0	0	0	0	0	26	9	0	0	0	0	0	0	0	0	0
unassigned	unassigned	unassigned	unassigned	unassigned	unassigned	IHU_PS_Unassigned_258316	0	unknown	0	0	0	0	0	0	0	0	0	0	0	0	0	0	0	0	0	0	0	0	0	0	0	10
unassigned	unassigned	unassigned	unassigned	unassigned	unassigned	IHU_PS_Unassigned_258373	0	unknown	10	13	7	0	0	20	0	0	16	0	0	0	0	0	6	0	0	0	0	0	0	0	6	0
unassigned	unassigned	unassigned	unassigned	unassigned	unassigned	IHU_PS_Unassigned_2584	0	unknown	0	0	0	0	0	0	0	0	0	0	0	0	0	0	0	0	0	0	0	0	0	5	0	0
unassigned	unassigned	unassigned	unassigned	unassigned	unassigned	IHU_PS_Unassigned_258428	0	unknown	0	0	5	0	0	0	0	8	6	0	0	0	0	0	0	0	0	0	0	0	9	0	6	0
unassigned	unassigned	unassigned	unassigned	unassigned	unassigned	IHU_PS_Unassigned_258514	0	unknown	9	0	6	8	7	9	0	0	0	0	0	0	0	0	0	0	0	0	0	8	11	0	0	0
unassigned	unassigned	unassigned	unassigned	unassigned	unassigned	IHU_PS_Unassigned_258516	0	unknown	0	0	0	0	0	0	0	0	0	0	0	0	0	0	5	0	0	0	0	0	0	0	0	0
unassigned	unassigned	unassigned	unassigned	unassigned	unassigned	IHU_PS_Unassigned_258530	0	unknown	0	5	0	0	0	8	0	0	0	0	0	0	0	0	5	0	0	0	0	0	12	0	0	0
unassigned	unassigned	unassigned	unassigned	unassigned	unassigned	IHU_PS_Unassigned_258540	0	unknown	0	5	0	0	0	0	0	0	0	0	0	0	0	0	0	0	0	0	0	0	0	0	0	0
unassigned	unassigned	unassigned	unassigned	unassigned	unassigned	IHU_PS_Unassigned_258569	0	unknown	0	0	5	0	0	0	0	0	0	0	0	0	0	0	0	0	0	0	0	0	5	0	0	0
unassigned	unassigned	unassigned	unassigned	unassigned	unassigned	IHU_PS_Unassigned_258581	0	unknown	9	0	11	5	9	10	8	12	0	0	0	0	0	0	6	0	0	0	12	0	21	0	0	0
unassigned	unassigned	unassigned	unassigned	unassigned	unassigned	IHU_PS_Unassigned_25859	0	unknown	12	0	0	0	0	0	0	10	12	0	0	0	0	0	0	0	0	0	0	0	0	0	0	0
unassigned	unassigned	unassigned	unassigned	unassigned	unassigned	IHU_PS_Unassigned_258607	0	unknown	0	0	0	0	0	6	0	0	0	0	0	0	0	0	0	0	0	0	0	0	0	0	0	0
unassigned	unassigned	unassigned	unassigned	unassigned	unassigned	IHU_PS_Unassigned_258657	0	unknown	0	0	5	0	6	26	0	0	7	0	0	0	0	0	0	5	0	0	5	0	5	8	0	16
unassigned	unassigned	unassigned	unassigned	unassigned	unassigned	IHU_PS_Unassigned_258675	0	unknown	0	0	0	0	0	0	0	0	0	0	0	0	5	114	17	0	0	0	0	0	0	0	0	0
unassigned	unassigned	unassigned	unassigned	unassigned	unassigned	IHU_PS_Unassigned_258776	0	unknown	0	0	7	0	0	0	0	0	0	0	0	0	0	0	0	0	0	0	0	0	0	0	0	0
unassigned	unassigned	unassigned	unassigned	unassigned	unassigned	IHU_PS_Unassigned_258778	0	unknown	0	0	0	0	0	0	0	0	5	0	0	0	0	0	0	0	0	0	0	0	0	0	0	0
unassigned	unassigned	unassigned	unassigned	unassigned	unassigned	IHU_PS_Unassigned_25880	0	unknown	14	27	12	0	0	0	0	0	0	0	0	0	0	0	0	0	0	0	0	0	0	0	0	0
unassigned	unassigned	unassigned	unassigned	unassigned	unassigned	IHU_PS_Unassigned_2589	0	unknown	0	0	0	0	0	0	0	0	0	0	0	0	101	159	165	0	0	0	0	0	0	22	26	6
unassigned	unassigned	unassigned	unassigned	unassigned	unassigned	IHU_PS_Unassigned_258939	0	unknown	0	10	0	0	0	0	0	0	0	0	0	0	0	0	0	0	0	0	0	0	0	0	9	0
unassigned	unassigned	unassigned	unassigned	unassigned	unassigned	IHU_PS_Unassigned_259009	0	unknown	0	0	0	0	5	0	0	5	0	0	0	0	0	5	0	0	0	0	0	6	0	0	0	0
unassigned	unassigned	unassigned	unassigned	unassigned	unassigned	IHU_PS_Unassigned_259019	0	unknown	0	5	0	0	13	0	0	0	0	0	0	0	0	0	0	10	0	0	0	15	0	0	0	0
unassigned	unassigned	unassigned	unassigned	unassigned	unassigned	IHU_PS_Unassigned_259032	0	unknown	0	0	0	0	6	0	0	0	0	0	0	0	0	13	0	0	0	0	0	8	0	0	0	0
unassigned	unassigned	unassigned	unassigned	unassigned	unassigned	IHU_PS_Unassigned_259034	0	unknown	24	15	19	6	6	147	20	9	140	0	0	0	12	8	31	19	0	0	10	0	32	52	17	197
unassigned	unassigned	unassigned	unassigned	unassigned	unassigned	IHU_PS_Unassigned_25913	0	unknown	5	0	0	0	0	0	0	0	0	0	0	0	0	0	28	0	0	0	0	0	0	0	0	0
unassigned	unassigned	unassigned	unassigned	unassigned	unassigned	IHU_PS_Unassigned_259133	0	unknown	0	0	0	0	0	18	0	0	0	0	0	0	5	5	9	6	0	0	5	0	28	0	0	0
unassigned	unassigned	unassigned	unassigned	unassigned	unassigned	IHU_PS_Unassigned_259137	0	unknown	0	0	0	0	0	0	0	0	0	0	0	0	0	0	0	0	0	0	0	0	0	0	10	0
unassigned	unassigned	unassigned	unassigned	unassigned	unassigned	IHU_PS_Unassigned_259178	0	unknown	0	0	6	0	0	6	0	0	0	0	0	0	0	0	0	0	0	0	0	0	0	0	0	0
unassigned	unassigned	unassigned	unassigned	unassigned	unassigned	IHU_PS_Unassigned_259237	0	unknown	0	8	5	0	0	0	0	0	0	0	0	0	0	0	0	0	0	0	0	0	0	0	0	0
unassigned	unassigned	unassigned	unassigned	unassigned	unassigned	IHU_PS_Unassigned_259265	0	unknown	0	0	0	0	0	0	0	0	0	0	0	0	0	10	0	0	0	0	0	0	0	0	13	0
unassigned	unassigned	unassigned	unassigned	unassigned	unassigned	IHU_PS_Unassigned_259405	0	unknown	0	0	0	0	0	0	0	0	0	0	0	0	25	62	37	0	0	0	0	0	0	0	8	0
unassigned	unassigned	unassigned	unassigned	unassigned	unassigned	IHU_PS_Unassigned_259439	0	unknown	0	28	0	0	21	0	0	0	0	0	0	0	0	0	0	0	0	0	12	8	5	0	22	0
unassigned	unassigned	unassigned	unassigned	unassigned	unassigned	IHU_PS_Unassigned_25949	0	unknown	0	0	0	0	0	0	0	0	0	0	0	0	5	0	0	5	0	0	0	0	0	5	0	0
unassigned	unassigned	unassigned	unassigned	unassigned	unassigned	IHU_PS_Unassigned_2596	0	unknown	0	0	0	0	0	0	0	0	0	0	0	0	0	0	0	0	0	0	0	0	0	26	0	0
unassigned	unassigned	unassigned	unassigned	unassigned	unassigned	IHU_PS_Unassigned_259602	0	unknown	0	0	0	0	0	38	0	0	20	0	0	0	0	0	0	0	0	0	0	0	0	22	0	34
unassigned	unassigned	unassigned	unassigned	unassigned	unassigned	IHU_PS_Unassigned_259616	0	unknown	0	0	0	0	0	0	0	0	0	0	0	0	14	8	0	0	0	0	0	0	0	5	16	0
unassigned	unassigned	unassigned	unassigned	unassigned	unassigned	IHU_PS_Unassigned_259695	0	unknown	0	0	0	18	71	0	0	0	0	0	0	0	0	0	0	14	0	0	10	145	18	0	0	0
unassigned	unassigned	unassigned	unassigned	unassigned	unassigned	IHU_PS_Unassigned_259719	0	unknown	0	0	0	0	0	5	0	0	0	0	0	0	0	0	0	0	0	0	0	0	0	0	0	0
unassigned	unassigned	unassigned	unassigned	unassigned	unassigned	IHU_PS_Unassigned_259773	0	unknown	0	0	0	0	0	0	0	0	0	0	0	0	10	52	13	0	0	0	0	0	0	0	0	0
unassigned	unassigned	unassigned	unassigned	unassigned	unassigned	IHU_PS_Unassigned_259835	0	unknown	0	0	0	0	12	0	0	0	0	0	0	0	0	0	0	0	0	0	0	0	0	0	0	0
unassigned	unassigned	unassigned	unassigned	unassigned	unassigned	IHU_PS_Unassigned_259883	0	unknown	0	46	32	0	32	68	0	18	24	0	0	0	12	21	14	26	0	0	0	14	25	14	16	21
unassigned	unassigned	unassigned	unassigned	unassigned	unassigned	IHU_PS_Unassigned_259901	0	unknown	0	0	0	0	0	0	0	0	0	0	0	0	5	0	0	0	0	0	0	7	0	0	0	0
unassigned	unassigned	unassigned	unassigned	unassigned	unassigned	IHU_PS_Unassigned_259965	0	unknown	0	0	6	0	0	0	0	0	0	0	0	0	0	0	0	0	0	0	0	0	0	0	0	0
unassigned	unassigned	unassigned	unassigned	unassigned	unassigned	IHU_PS_Unassigned_260028	0	unknown	0	0	0	0	0	0	0	0	0	0	0	0	5	10	0	0	0	0	0	0	0	0	0	0
unassigned	unassigned	unassigned	unassigned	unassigned	unassigned	IHU_PS_Unassigned_260195	0	unknown	0	0	0	0	0	0	0	0	0	0	0	0	0	0	0	0	0	0	0	8	0	0	0	0
unassigned	unassigned	unassigned	unassigned	unassigned	unassigned	IHU_PS_Unassigned_260368	0	unknown	0	0	0	7	22	0	0	0	0	0	0	0	0	0	0	0	0	0	0	0	0	0	0	0
unassigned	unassigned	unassigned	unassigned	unassigned	unassigned	IHU_PS_Unassigned_260429	0	unknown	0	0	0	0	8	0	0	7	0	0	0	0	0	0	5	0	0	0	0	15	0	0	0	0
unassigned	unassigned	unassigned	unassigned	unassigned	unassigned	IHU_PS_Unassigned_26045	0	unknown	0	0	0	0	0	0	0	0	0	0	0	0	0	0	0	0	0	0	0	0	5	0	0	0
unassigned	unassigned	unassigned	unassigned	unassigned	unassigned	IHU_PS_Unassigned_260515	0	unknown	0	0	0	0	0	0	0	0	0	0	0	0	0	0	0	0	0	0	0	0	0	0	8	0
unassigned	unassigned	unassigned	unassigned	unassigned	unassigned	IHU_PS_Unassigned_260553	0	unknown	0	20	0	0	0	0	0	0	0	0	0	0	0	0	0	0	0	0	0	0	0	0	0	0
unassigned	unassigned	unassigned	unassigned	unassigned	unassigned	IHU_PS_Unassigned_26057	0	unknown	0	0	0	0	0	0	0	0	0	0	0	0	0	0	0	8	0	0	0	0	0	0	0	0
unassigned	unassigned	unassigned	unassigned	unassigned	unassigned	IHU_PS_Unassigned_260580	0	unknown	0	0	0	0	0	0	0	0	5	0	0	0	5	9	11	0	0	0	0	0	0	15	19	11
unassigned	unassigned	unassigned	unassigned	unassigned	unassigned	IHU_PS_Unassigned_260592	0	unknown	11	0	0	0	0	0	19	0	0	0	0	0	0	0	0	0	0	0	0	0	0	0	0	0
unassigned	unassigned	unassigned	unassigned	unassigned	unassigned	IHU_PS_Unassigned_260627	0	unknown	0	0	0	0	0	0	0	0	0	0	0	0	0	0	0	0	0	0	0	0	5	0	0	0
unassigned	unassigned	unassigned	unassigned	unassigned	unassigned	IHU_PS_Unassigned_2607	0	unknown	23	0	0	0	0	0	0	5	7	0	0	0	0	0	0	0	0	0	0	0	0	0	0	0
unassigned	unassigned	unassigned	unassigned	unassigned	unassigned	IHU_PS_Unassigned_260708	0	unknown	0	0	0	0	0	0	0	0	0	0	0	0	0	0	0	0	0	0	0	5	0	0	0	0
unassigned	unassigned	unassigned	unassigned	unassigned	unassigned	IHU_PS_Unassigned_260727	0	unknown	0	0	0	0	0	0	0	0	0	0	0	0	6	10	0	0	0	0	0	0	0	0	0	0
unassigned	unassigned	unassigned	unassigned	unassigned	unassigned	IHU_PS_Unassigned_260759	0	unknown	7	10	0	8	17	22	6	20	5	0	0	0	5	8	8	6	0	0	5	19	11	0	0	0
unassigned	unassigned	unassigned	unassigned	unassigned	unassigned	IHU_PS_Unassigned_260791	0	unknown	0	11	0	0	0	0	0	0	0	0	0	0	0	0	0	0	0	0	0	0	0	0	0	0
unassigned	unassigned	unassigned	unassigned	unassigned	unassigned	IHU_PS_Unassigned_2608	0	unknown	47	0	11	0	0	0	16	70	118	0	0	0	0	0	9	0	0	0	0	0	0	7	0	8
unassigned	unassigned	unassigned	unassigned	unassigned	unassigned	IHU_PS_Unassigned_260845	0	unknown	0	0	0	0	19	0	0	0	0	0	0	0	0	0	0	0	0	0	0	10	0	0	0	0
unassigned	unassigned	unassigned	unassigned	unassigned	unassigned	IHU_PS_Unassigned_260925	0	unknown	0	0	0	0	0	0	0	7	0	0	0	0	0	0	10	0	0	0	8	0	0	30	13	21
unassigned	unassigned	unassigned	unassigned	unassigned	unassigned	IHU_PS_Unassigned_26099	0	unknown	0	0	0	0	0	0	0	0	0	0	0	0	0	0	0	0	0	0	6	0	6	0	0	0
unassigned	unassigned	unassigned	unassigned	unassigned	unassigned	IHU_PS_Unassigned_2610	0	unknown	5	0	5	0	0	0	0	0	0	0	0	0	0	0	0	0	0	0	0	0	0	0	0	0
unassigned	unassigned	unassigned	unassigned	unassigned	unassigned	IHU_PS_Unassigned_261005	0	unknown	0	0	0	0	0	0	0	0	0	0	0	0	0	0	0	5	0	0	0	0	10	0	0	0
unassigned	unassigned	unassigned	unassigned	unassigned	unassigned	IHU_PS_Unassigned_261059	0	unknown	0	0	0	9	0	8	0	0	0	0	0	0	0	0	0	6	0	0	11	6	21	0	0	0
unassigned	unassigned	unassigned	unassigned	unassigned	unassigned	IHU_PS_Unassigned_261070	0	unknown	0	0	0	0	0	0	0	0	0	0	0	0	0	0	0	0	0	0	0	0	0	0	12	0
unassigned	unassigned	unassigned	unassigned	unassigned	unassigned	IHU_PS_Unassigned_261111	0	unknown	0	7	0	0	0	0	0	0	0	0	0	0	0	0	0	0	0	0	0	0	0	0	0	0
unassigned	unassigned	unassigned	unassigned	unassigned	unassigned	IHU_PS_Unassigned_261172	0	unknown	0	0	0	0	0	0	0	0	0	0	0	0	0	0	0	0	0	0	0	0	0	0	5	0
unassigned	unassigned	unassigned	unassigned	unassigned	unassigned	IHU_PS_Unassigned_26121	0	unknown	29	33	9	0	18	0	5	19	9	0	0	0	7	0	0	0	0	0	10	0	17	11	0	0
unassigned	unassigned	unassigned	unassigned	unassigned	unassigned	IHU_PS_Unassigned_261232	0	unknown	0	0	0	0	0	0	6	19	7	0	0	0	0	0	0	0	0	0	0	0	0	0	6	0
unassigned	unassigned	unassigned	unassigned	unassigned	unassigned	IHU_PS_Unassigned_261281	0	unknown	0	0	0	0	8	0	0	0	0	0	0	0	0	0	0	0	0	0	0	0	0	0	0	0
unassigned	unassigned	unassigned	unassigned	unassigned	unassigned	IHU_PS_Unassigned_261282	0	unknown	0	0	0	7	0	6	0	5	0	0	0	0	5	0	0	0	0	0	0	0	12	0	0	0
unassigned	unassigned	unassigned	unassigned	unassigned	unassigned	IHU_PS_Unassigned_261298	0	unknown	0	0	0	0	0	0	0	0	0	0	0	0	0	0	0	0	0	0	0	0	0	0	31	0
unassigned	unassigned	unassigned	unassigned	unassigned	unassigned	IHU_PS_Unassigned_26139	0	unknown	0	0	7	0	0	0	0	0	0	0	0	0	0	0	0	0	0	0	0	0	0	0	0	6
unassigned	unassigned	unassigned	unassigned	unassigned	unassigned	IHU_PS_Unassigned_2614	0	unknown	0	0	8	5	0	17	0	0	0	0	0	0	0	0	0	0	0	0	0	0	0	11	0	0
unassigned	unassigned	unassigned	unassigned	unassigned	unassigned	IHU_PS_Unassigned_261472	0	unknown	0	0	0	0	0	0	0	0	0	0	0	0	0	0	0	0	0	0	0	0	0	0	15	0
unassigned	unassigned	unassigned	unassigned	unassigned	unassigned	IHU_PS_Unassigned_261487	0	unknown	0	0	0	0	0	5	0	0	0	0	0	0	0	0	0	0	0	0	0	0	0	0	0	0
unassigned	unassigned	unassigned	unassigned	unassigned	unassigned	IHU_PS_Unassigned_261569	0	unknown	0	0	0	6	0	0	0	0	0	0	0	0	0	0	0	0	0	0	0	0	0	0	0	0
unassigned	unassigned	unassigned	unassigned	unassigned	unassigned	IHU_PS_Unassigned_261595	0	unknown	0	12	5	0	0	0	0	0	0	0	0	0	0	0	0	0	0	0	0	0	0	5	38	0
unassigned	unassigned	unassigned	unassigned	unassigned	unassigned	IHU_PS_Unassigned_261746	0	unknown	0	0	0	6	0	6	8	0	8	0	0	0	0	0	0	5	0	0	0	0	0	10	0	5
unassigned	unassigned	unassigned	unassigned	unassigned	unassigned	IHU_PS_Unassigned_261800	0	unknown	14	0	0	17	0	12	9	0	21	0	0	0	0	0	5	6	0	0	0	0	13	5	6	9
unassigned	unassigned	unassigned	unassigned	unassigned	unassigned	IHU_PS_Unassigned_261865	0	unknown	0	0	0	0	19	5	0	0	0	0	0	0	0	8	10	0	0	0	0	11	0	0	0	0
unassigned	unassigned	unassigned	unassigned	unassigned	unassigned	IHU_PS_Unassigned_261903	0	unknown	0	0	0	0	0	0	0	0	0	0	0	0	0	0	0	0	0	0	0	0	0	9	13	0
unassigned	unassigned	unassigned	unassigned	unassigned	unassigned	IHU_PS_Unassigned_261970	0	unknown	0	0	0	0	0	0	0	0	0	0	0	0	0	0	0	0	0	0	0	0	0	0	0	7
unassigned	unassigned	unassigned	unassigned	unassigned	unassigned	IHU_PS_Unassigned_262011	0	unknown	0	0	0	0	0	0	0	0	0	0	0	0	0	0	0	0	0	0	0	11	0	0	0	0
unassigned	unassigned	unassigned	unassigned	unassigned	unassigned	IHU_PS_Unassigned_26205	0	unknown	0	10	0	0	0	0	0	0	0	0	0	0	0	0	0	0	0	0	0	0	0	0	0	0
unassigned	unassigned	unassigned	unassigned	unassigned	unassigned	IHU_PS_Unassigned_262152	0	unknown	0	0	0	0	0	0	0	0	0	0	0	0	0	10	0	0	0	0	0	0	0	0	0	0
unassigned	unassigned	unassigned	unassigned	unassigned	unassigned	IHU_PS_Unassigned_26221	0	unknown	5	0	0	0	0	0	0	0	0	0	0	0	0	0	0	0	0	0	0	0	0	0	0	0
unassigned	unassigned	unassigned	unassigned	unassigned	unassigned	IHU_PS_Unassigned_262223	0	unknown	0	0	0	0	0	0	0	0	0	0	0	0	0	0	10	0	0	0	0	0	0	0	0	0
unassigned	unassigned	unassigned	unassigned	unassigned	unassigned	IHU_PS_Unassigned_262254	0	unknown	0	17	0	0	0	0	0	35	0	0	0	0	0	0	6	0	0	0	0	0	0	0	0	0
unassigned	unassigned	unassigned	unassigned	unassigned	unassigned	IHU_PS_Unassigned_262358	0	unknown	0	14	0	0	0	0	0	0	0	0	0	0	0	0	0	0	0	0	0	0	0	0	0	0
unassigned	unassigned	unassigned	unassigned	unassigned	unassigned	IHU_PS_Unassigned_262381	0	unknown	0	7	0	0	49	0	0	0	0	0	0	0	0	0	0	10	0	0	6	0	10	0	0	0
unassigned	unassigned	unassigned	unassigned	unassigned	unassigned	IHU_PS_Unassigned_262447	0	unknown	0	0	0	0	0	0	0	0	0	0	0	0	0	0	0	0	0	0	0	0	0	0	21	0
unassigned	unassigned	unassigned	unassigned	unassigned	unassigned	IHU_PS_Unassigned_26245	0	unknown	12	0	66	0	0	22	0	0	0	0	0	0	0	0	0	0	0	0	0	0	6	0	0	0
unassigned	unassigned	unassigned	unassigned	unassigned	unassigned	IHU_PS_Unassigned_262586	0	unknown	0	0	0	0	5	8	0	0	0	0	0	0	0	0	0	0	0	0	0	0	0	0	0	0
unassigned	unassigned	unassigned	unassigned	unassigned	unassigned	IHU_PS_Unassigned_262635	0	unknown	0	0	0	0	0	0	0	0	0	0	0	0	6	7	5	0	0	0	0	0	0	0	0	0
unassigned	unassigned	unassigned	unassigned	unassigned	unassigned	IHU_PS_Unassigned_262721	0	unknown	0	0	0	0	0	0	0	0	0	0	0	0	0	5	0	0	0	0	0	0	0	0	0	0
unassigned	unassigned	unassigned	unassigned	unassigned	unassigned	IHU_PS_Unassigned_262738	0	unknown	0	0	0	0	0	0	0	0	0	0	0	0	0	0	0	0	0	0	6	0	0	0	0	0
unassigned	unassigned	unassigned	unassigned	unassigned	unassigned	IHU_PS_Unassigned_262761	0	unknown	0	0	0	0	7	0	0	0	0	0	0	0	0	0	0	0	0	0	0	0	0	0	0	0
unassigned	unassigned	unassigned	unassigned	unassigned	unassigned	IHU_PS_Unassigned_262775	0	unknown	0	0	0	0	0	0	0	0	0	0	0	0	0	0	0	0	0	0	0	0	0	0	10	0
unassigned	unassigned	unassigned	unassigned	unassigned	unassigned	IHU_PS_Unassigned_262926	0	unknown	0	5	9	5	0	0	0	5	6	0	0	0	0	0	0	0	0	0	6	0	0	0	0	0
unassigned	unassigned	unassigned	unassigned	unassigned	unassigned	IHU_PS_Unassigned_262927	0	unknown	0	0	0	0	0	5	0	0	0	0	0	0	0	0	0	0	0	0	0	0	0	0	0	0
unassigned	unassigned	unassigned	unassigned	unassigned	unassigned	IHU_PS_Unassigned_263025	0	unknown	0	0	0	0	9	0	0	0	0	0	0	0	0	0	0	0	0	0	0	0	0	0	0	0
unassigned	unassigned	unassigned	unassigned	unassigned	unassigned	IHU_PS_Unassigned_263041	0	unknown	0	0	0	0	0	8	0	0	0	0	0	0	0	0	0	0	0	0	0	0	0	0	0	0
unassigned	unassigned	unassigned	unassigned	unassigned	unassigned	IHU_PS_Unassigned_263077	0	unknown	0	0	0	0	0	0	0	0	0	0	0	0	0	0	0	0	0	0	0	0	0	0	7	0
unassigned	unassigned	unassigned	unassigned	unassigned	unassigned	IHU_PS_Unassigned_263105	0	unknown	0	0	0	0	0	0	0	0	0	0	0	0	0	0	0	0	0	0	0	0	0	0	32	0
unassigned	unassigned	unassigned	unassigned	unassigned	unassigned	IHU_PS_Unassigned_263185	0	unknown	0	0	0	0	6	0	0	0	0	0	0	0	0	0	0	0	0	0	0	0	0	0	0	0
unassigned	unassigned	unassigned	unassigned	unassigned	unassigned	IHU_PS_Unassigned_263265	0	unknown	5	5	7	9	12	9	0	0	6	0	0	0	5	5	6	0	0	0	0	6	0	9	7	0
unassigned	unassigned	unassigned	unassigned	unassigned	unassigned	IHU_PS_Unassigned_263363	0	unknown	0	0	0	0	11	9	0	0	7	0	0	0	0	0	0	0	0	0	0	9	15	5	0	6
unassigned	unassigned	unassigned	unassigned	unassigned	unassigned	IHU_PS_Unassigned_263378	0	unknown	5	0	0	7	0	7	0	0	0	0	0	0	0	0	0	0	0	0	0	0	0	0	0	0
unassigned	unassigned	unassigned	unassigned	unassigned	unassigned	IHU_PS_Unassigned_263400	0	unknown	35	34	44	6	13	68	9	25	46	0	0	0	7	0	19	16	0	0	13	0	42	22	13	26
unassigned	unassigned	unassigned	unassigned	unassigned	unassigned	IHU_PS_Unassigned_263490	0	unknown	15	0	0	0	0	0	0	0	0	0	0	0	0	0	0	0	0	0	0	0	0	0	0	0
unassigned	unassigned	unassigned	unassigned	unassigned	unassigned	IHU_PS_Unassigned_263544	0	unknown	8	0	0	15	22	9	7	0	0	0	0	0	5	0	0	0	0	0	0	7	8	0	0	0
unassigned	unassigned	unassigned	unassigned	unassigned	unassigned	IHU_PS_Unassigned_263554	0	unknown	0	0	0	0	0	0	0	0	0	0	0	0	0	0	0	0	0	0	0	0	0	0	15	0
unassigned	unassigned	unassigned	unassigned	unassigned	unassigned	IHU_PS_Unassigned_263598	0	unknown	0	0	8	0	17	10	0	15	10	0	0	0	0	0	0	0	0	0	0	12	9	9	15	0
unassigned	unassigned	unassigned	unassigned	unassigned	unassigned	IHU_PS_Unassigned_26365	0	unknown	0	0	0	8	28	19	0	5	0	0	0	0	0	0	0	0	0	0	0	0	0	7	0	0
unassigned	unassigned	unassigned	unassigned	unassigned	unassigned	IHU_PS_Unassigned_263652	0	unknown	0	0	0	0	0	0	0	0	0	0	0	0	0	0	0	0	0	0	0	0	0	0	0	11
unassigned	unassigned	unassigned	unassigned	unassigned	unassigned	IHU_PS_Unassigned_263763	0	unknown	0	0	6	0	6	0	0	0	0	0	0	0	0	0	0	0	0	0	0	0	0	0	0	0
unassigned	unassigned	unassigned	unassigned	unassigned	unassigned	IHU_PS_Unassigned_263846	0	unknown	0	0	0	0	0	0	0	0	0	0	0	0	0	0	0	0	0	0	0	0	0	9	6	8
unassigned	unassigned	unassigned	unassigned	unassigned	unassigned	IHU_PS_Unassigned_263893	0	unknown	0	0	0	0	0	0	0	0	0	0	0	0	0	0	5	0	0	0	0	0	0	0	0	0
unassigned	unassigned	unassigned	unassigned	unassigned	unassigned	IHU_PS_Unassigned_263952	0	unknown	0	5	0	0	14	0	0	0	0	0	0	0	0	0	0	8	0	0	0	6	0	0	0	0
unassigned	unassigned	unassigned	unassigned	unassigned	unassigned	IHU_PS_Unassigned_264035	0	unknown	0	0	0	0	0	0	0	0	0	0	0	0	9	0	0	0	0	0	0	0	0	0	0	0
unassigned	unassigned	unassigned	unassigned	unassigned	unassigned	IHU_PS_Unassigned_26407	0	unknown	12	0	0	0	0	0	13	0	5	0	0	0	0	0	32	0	0	0	7	0	0	14	0	0
unassigned	unassigned	unassigned	unassigned	unassigned	unassigned	IHU_PS_Unassigned_264157	0	unknown	0	0	0	0	10	18	0	0	0	0	0	0	0	0	0	0	0	0	0	0	0	0	0	0
unassigned	unassigned	unassigned	unassigned	unassigned	unassigned	IHU_PS_Unassigned_264166	0	unknown	0	0	0	0	0	0	0	0	0	0	0	0	0	0	5	0	0	0	0	0	0	0	0	0
unassigned	unassigned	unassigned	unassigned	unassigned	unassigned	IHU_PS_Unassigned_264215	0	unknown	5	0	13	0	0	0	0	0	0	0	0	0	0	0	0	0	0	0	0	0	0	0	0	0
unassigned	unassigned	unassigned	unassigned	unassigned	unassigned	IHU_PS_Unassigned_264250	0	unknown	0	0	0	0	0	10	0	0	0	0	0	0	0	0	0	0	0	0	0	0	0	0	0	0
unassigned	unassigned	unassigned	unassigned	unassigned	unassigned	IHU_PS_Unassigned_264306	0	unknown	0	0	0	0	0	0	0	7	0	0	0	0	0	0	0	0	0	0	0	0	0	0	0	0
unassigned	unassigned	unassigned	unassigned	unassigned	unassigned	IHU_PS_Unassigned_264312	0	unknown	0	0	0	0	0	0	0	0	0	0	0	0	0	0	0	0	0	0	0	0	7	0	0	0
unassigned	unassigned	unassigned	unassigned	unassigned	unassigned	IHU_PS_Unassigned_264359	0	unknown	0	0	0	0	0	0	0	0	0	0	0	0	0	11	0	0	0	0	0	0	0	0	0	0
unassigned	unassigned	unassigned	unassigned	unassigned	unassigned	IHU_PS_Unassigned_264372	0	unknown	0	0	0	0	0	0	0	5	17	0	0	0	0	0	0	0	0	0	0	0	0	0	6	0
unassigned	unassigned	unassigned	unassigned	unassigned	unassigned	IHU_PS_Unassigned_264378	0	unknown	0	0	0	0	0	0	0	0	7	0	0	0	0	0	0	0	0	0	0	0	0	0	0	0
unassigned	unassigned	unassigned	unassigned	unassigned	unassigned	IHU_PS_Unassigned_264394	0	unknown	0	0	0	0	0	0	0	0	0	0	0	0	0	0	0	0	0	0	0	0	11	0	0	0
unassigned	unassigned	unassigned	unassigned	unassigned	unassigned	IHU_PS_Unassigned_264401	0	unknown	0	0	0	0	0	0	0	0	0	0	0	0	0	0	0	0	0	0	0	0	6	0	0	0
unassigned	unassigned	unassigned	unassigned	unassigned	unassigned	IHU_PS_Unassigned_264476	0	unknown	0	0	0	0	0	0	0	0	0	0	0	0	0	0	0	0	0	0	6	10	0	0	0	0
unassigned	unassigned	unassigned	unassigned	unassigned	unassigned	IHU_PS_Unassigned_264484	0	unknown	0	10	0	0	0	0	0	0	0	0	0	0	0	0	0	0	0	0	0	0	0	0	0	0
unassigned	unassigned	unassigned	unassigned	unassigned	unassigned	IHU_PS_Unassigned_264549	0	unknown	0	0	0	0	11	0	0	0	0	0	0	0	0	5	0	0	0	0	0	0	0	0	0	0
unassigned	unassigned	unassigned	unassigned	unassigned	unassigned	IHU_PS_Unassigned_264569	0	unknown	0	0	0	0	0	0	0	0	0	0	0	0	0	8	0	0	0	0	0	0	0	0	0	0
unassigned	unassigned	unassigned	unassigned	unassigned	unassigned	IHU_PS_Unassigned_264589	0	unknown	0	0	0	0	0	0	0	0	0	0	0	0	0	20	0	0	0	0	0	0	0	0	0	0
unassigned	unassigned	unassigned	unassigned	unassigned	unassigned	IHU_PS_Unassigned_264659	0	unknown	0	0	0	0	0	12	0	0	0	0	0	0	0	0	0	0	0	0	0	0	0	0	0	0
unassigned	unassigned	unassigned	unassigned	unassigned	unassigned	IHU_PS_Unassigned_264661	0	unknown	0	0	0	0	0	6	0	0	0	0	0	0	0	0	0	0	0	0	0	0	0	0	0	0
unassigned	unassigned	unassigned	unassigned	unassigned	unassigned	IHU_PS_Unassigned_264748	0	unknown	5	0	7	8	0	0	0	8	0	0	0	0	0	0	5	0	0	0	0	0	5	0	6	0
unassigned	unassigned	unassigned	unassigned	unassigned	unassigned	IHU_PS_Unassigned_264804	0	unknown	9	6	9	8	7	9	5	5	0	0	0	0	0	9	0	20	0	0	31	13	47	0	9	0
unassigned	unassigned	unassigned	unassigned	unassigned	unassigned	IHU_PS_Unassigned_264822	0	unknown	0	0	0	0	0	0	0	0	0	0	0	0	0	0	0	12	0	0	0	0	0	0	0	0
unassigned	unassigned	unassigned	unassigned	unassigned	unassigned	IHU_PS_Unassigned_264845	0	unknown	6	0	0	6	22	0	0	0	0	0	0	0	0	0	0	0	0	0	0	5	5	0	0	0
unassigned	unassigned	unassigned	unassigned	unassigned	unassigned	IHU_PS_Unassigned_264873	0	unknown	12	10	13	6	17	13	15	20	14	0	0	0	5	7	10	0	0	0	10	14	13	15	30	9
unassigned	unassigned	unassigned	unassigned	unassigned	unassigned	IHU_PS_Unassigned_265176	0	unknown	0	0	0	0	0	7	0	0	0	0	0	0	0	0	0	0	0	0	0	0	0	0	0	8
unassigned	unassigned	unassigned	unassigned	unassigned	unassigned	IHU_PS_Unassigned_2652	0	unknown	0	0	0	0	0	0	0	5	0	0	0	0	0	0	0	0	0	0	0	0	0	0	0	0
unassigned	unassigned	unassigned	unassigned	unassigned	unassigned	IHU_PS_Unassigned_265226	0	unknown	0	0	0	0	0	0	5	0	0	0	0	0	0	0	0	0	0	0	0	0	0	0	0	0
unassigned	unassigned	unassigned	unassigned	unassigned	unassigned	IHU_PS_Unassigned_265237	0	unknown	0	0	0	0	0	0	0	0	0	0	0	0	0	9	0	0	0	0	0	0	0	0	0	0
unassigned	unassigned	unassigned	unassigned	unassigned	unassigned	IHU_PS_Unassigned_265255	0	unknown	0	0	0	0	0	0	0	0	0	0	0	0	0	0	0	0	0	0	0	7	0	0	0	0
unassigned	unassigned	unassigned	unassigned	unassigned	unassigned	IHU_PS_Unassigned_2654	0	unknown	0	0	0	0	8	0	0	0	0	0	0	0	0	7	0	0	0	0	7	7	0	0	0	0
unassigned	unassigned	unassigned	unassigned	unassigned	unassigned	IHU_PS_Unassigned_265501	0	unknown	0	0	0	0	0	0	0	0	0	0	0	0	11	0	13	0	0	0	0	8	0	6	0	0
unassigned	unassigned	unassigned	unassigned	unassigned	unassigned	IHU_PS_Unassigned_265533	0	unknown	0	7	0	20	134	8	0	0	0	0	0	0	0	0	0	51	0	0	55	61	74	25	188	17
unassigned	unassigned	unassigned	unassigned	unassigned	unassigned	IHU_PS_Unassigned_265547	0	unknown	0	0	0	0	0	0	0	0	0	0	0	0	0	0	0	0	0	0	0	6	0	0	0	0
unassigned	unassigned	unassigned	unassigned	unassigned	unassigned	IHU_PS_Unassigned_265604	0	unknown	0	0	0	0	0	0	0	0	0	0	0	0	106	110	144	0	0	0	0	0	0	164	382	0
unassigned	unassigned	unassigned	unassigned	unassigned	unassigned	IHU_PS_Unassigned_265643	0	unknown	0	6	0	0	0	0	0	0	0	0	0	0	0	0	0	0	0	0	0	0	0	0	0	0
unassigned	unassigned	unassigned	unassigned	unassigned	unassigned	IHU_PS_Unassigned_26566	0	unknown	0	0	0	0	0	0	0	0	0	0	0	0	7	0	0	0	0	0	0	0	0	0	0	0
unassigned	unassigned	unassigned	unassigned	unassigned	unassigned	IHU_PS_Unassigned_265704	0	unknown	0	0	0	0	0	0	0	0	5	0	0	0	0	0	0	0	0	0	0	0	0	0	0	0
unassigned	unassigned	unassigned	unassigned	unassigned	unassigned	IHU_PS_Unassigned_265738	0	unknown	0	0	0	0	0	0	15	37	0	0	0	0	5	0	0	0	0	0	0	0	0	0	0	0
unassigned	unassigned	unassigned	unassigned	unassigned	unassigned	IHU_PS_Unassigned_26579	0	unknown	0	6	0	0	0	0	0	0	0	0	0	0	7	5	0	0	0	0	0	0	5	0	0	0
unassigned	unassigned	unassigned	unassigned	unassigned	unassigned	IHU_PS_Unassigned_265798	0	unknown	10	40	37	0	6	0	0	0	0	0	0	0	0	9	0	25	0	0	0	0	0	34	56	15
unassigned	unassigned	unassigned	unassigned	unassigned	unassigned	IHU_PS_Unassigned_265826	0	unknown	0	6	0	0	21	0	0	0	0	0	0	0	0	0	0	10	0	0	6	98	16	0	0	0
unassigned	unassigned	unassigned	unassigned	unassigned	unassigned	IHU_PS_Unassigned_265849	0	unknown	0	0	0	0	0	0	0	0	0	0	0	0	0	0	0	0	0	0	0	0	0	0	7	0
unassigned	unassigned	unassigned	unassigned	unassigned	unassigned	IHU_PS_Unassigned_265948	0	unknown	14	10	43	7	14	29	10	19	24	0	0	0	0	0	7	0	0	0	0	0	0	0	14	0
unassigned	unassigned	unassigned	unassigned	unassigned	unassigned	IHU_PS_Unassigned_266110	0	unknown	0	0	0	0	0	0	0	0	0	0	0	0	0	0	0	0	0	0	0	0	0	0	6	0
unassigned	unassigned	unassigned	unassigned	unassigned	unassigned	IHU_PS_Unassigned_266116	0	unknown	0	0	7	0	0	10	0	0	8	0	0	0	0	0	0	0	0	0	0	0	0	0	7	15
unassigned	unassigned	unassigned	unassigned	unassigned	unassigned	IHU_PS_Unassigned_266205	0	unknown	0	0	0	0	0	0	0	0	0	0	0	0	72	0	0	0	0	0	0	0	0	0	0	0
unassigned	unassigned	unassigned	unassigned	unassigned	unassigned	IHU_PS_Unassigned_266336	0	unknown	0	0	0	0	0	0	0	0	0	0	0	0	0	0	0	0	0	0	22	0	0	0	0	0
unassigned	unassigned	unassigned	unassigned	unassigned	unassigned	IHU_PS_Unassigned_266356	0	unknown	0	0	0	0	0	6	0	0	0	0	0	0	0	0	6	0	0	0	7	0	0	0	0	0
unassigned	unassigned	unassigned	unassigned	unassigned	unassigned	IHU_PS_Unassigned_266388	0	unknown	6	0	16	6	5	13	5	11	16	0	0	0	0	6	15	0	0	0	0	0	0	0	0	0
unassigned	unassigned	unassigned	unassigned	unassigned	unassigned	IHU_PS_Unassigned_266529	0	unknown	0	0	6	0	0	0	0	0	0	0	0	0	0	0	0	0	0	0	0	0	0	0	0	0
unassigned	unassigned	unassigned	unassigned	unassigned	unassigned	IHU_PS_Unassigned_266539	0	unknown	0	0	0	0	0	0	0	0	0	0	0	0	0	91	5	0	0	0	0	0	0	0	0	0
unassigned	unassigned	unassigned	unassigned	unassigned	unassigned	IHU_PS_Unassigned_266584	0	unknown	0	0	0	0	0	0	0	0	0	0	0	0	0	0	0	7	0	0	0	0	0	0	0	0
unassigned	unassigned	unassigned	unassigned	unassigned	unassigned	IHU_PS_Unassigned_266585	0	unknown	0	0	0	0	0	0	0	0	0	0	0	0	0	0	5	0	0	0	0	0	0	14	0	7
unassigned	unassigned	unassigned	unassigned	unassigned	unassigned	IHU_PS_Unassigned_266592	0	unknown	0	0	0	0	0	0	0	0	0	0	0	0	0	0	0	13	0	0	5	5	12	0	0	0
unassigned	unassigned	unassigned	unassigned	unassigned	unassigned	IHU_PS_Unassigned_266595	0	unknown	0	0	0	0	0	0	0	0	0	0	0	0	0	12	0	0	0	0	0	0	0	0	0	0
unassigned	unassigned	unassigned	unassigned	unassigned	unassigned	IHU_PS_Unassigned_266607	0	unknown	0	0	0	0	0	0	0	0	0	0	0	0	0	0	0	0	7	0	0	0	0	0	0	0
unassigned	unassigned	unassigned	unassigned	unassigned	unassigned	IHU_PS_Unassigned_266638	0	unknown	0	0	0	0	0	0	0	6	6	0	0	0	0	0	0	0	0	0	0	0	0	0	0	0
unassigned	unassigned	unassigned	unassigned	unassigned	unassigned	IHU_PS_Unassigned_266725	0	unknown	0	0	0	0	0	13	5	0	0	0	0	0	5	0	0	0	0	0	0	0	15	0	0	31
unassigned	unassigned	unassigned	unassigned	unassigned	unassigned	IHU_PS_Unassigned_266726	0	unknown	0	0	0	0	0	0	0	0	0	0	0	0	0	0	0	0	0	0	0	6	0	0	0	0
unassigned	unassigned	unassigned	unassigned	unassigned	unassigned	IHU_PS_Unassigned_266774	0	unknown	0	0	0	0	0	0	0	0	0	0	0	0	7	0	0	0	0	0	0	0	0	0	0	0
unassigned	unassigned	unassigned	unassigned	unassigned	unassigned	IHU_PS_Unassigned_266784	0	unknown	0	0	0	0	0	0	0	0	0	0	0	0	0	0	0	0	0	0	0	0	5	0	0	0
unassigned	unassigned	unassigned	unassigned	unassigned	unassigned	IHU_PS_Unassigned_266817	0	unknown	20	0	0	0	0	0	8	19	0	0	0	0	0	0	0	0	0	0	6	0	18	0	0	5
unassigned	unassigned	unassigned	unassigned	unassigned	unassigned	IHU_PS_Unassigned_266976	0	unknown	6	0	10	6	0	15	0	0	0	0	0	0	0	0	0	8	0	0	0	0	9	8	0	0
unassigned	unassigned	unassigned	unassigned	unassigned	unassigned	IHU_PS_Unassigned_267065	0	unknown	0	0	0	0	0	0	9	0	0	0	0	0	0	0	0	0	0	0	0	0	0	0	0	0
unassigned	unassigned	unassigned	unassigned	unassigned	unassigned	IHU_PS_Unassigned_2671	0	unknown	45	0	20	9	0	0	5	0	0	0	0	0	0	0	0	0	0	0	7	10	16	0	21	0
unassigned	unassigned	unassigned	unassigned	unassigned	unassigned	IHU_PS_Unassigned_267116	0	unknown	40	20	54	14	0	5	0	6	0	0	0	0	0	0	0	5	0	0	11	8	18	12	26	12
unassigned	unassigned	unassigned	unassigned	unassigned	unassigned	IHU_PS_Unassigned_267144	0	unknown	0	0	0	0	0	0	0	0	5	0	0	0	0	0	0	0	0	0	0	0	0	0	0	0
unassigned	unassigned	unassigned	unassigned	unassigned	unassigned	IHU_PS_Unassigned_267160	0	unknown	0	0	5	0	0	11	0	0	5	0	0	0	0	0	0	0	0	0	0	0	5	0	6	0
unassigned	unassigned	unassigned	unassigned	unassigned	unassigned	IHU_PS_Unassigned_267211	0	unknown	0	0	0	0	0	0	0	0	0	0	0	0	56	108	65	0	0	0	0	0	0	0	5	0
unassigned	unassigned	unassigned	unassigned	unassigned	unassigned	IHU_PS_Unassigned_26722	0	unknown	106	61	35	0	0	0	0	0	0	0	0	0	7	0	0	0	0	0	0	0	0	0	0	0
unassigned	unassigned	unassigned	unassigned	unassigned	unassigned	IHU_PS_Unassigned_267224	0	unknown	8	8	5	10	40	32	10	14	23	0	0	0	10	9	10	0	0	0	7	9	20	14	10	12
unassigned	unassigned	unassigned	unassigned	unassigned	unassigned	IHU_PS_Unassigned_267238	0	unknown	6	0	0	0	0	9	15	0	11	0	0	0	0	8	5	0	0	0	0	0	6	8	9	0
unassigned	unassigned	unassigned	unassigned	unassigned	unassigned	IHU_PS_Unassigned_267275	0	unknown	0	0	0	0	0	9	0	0	0	0	0	0	0	0	0	0	0	0	0	0	0	0	0	0
unassigned	unassigned	unassigned	unassigned	unassigned	unassigned	IHU_PS_Unassigned_267324	0	unknown	0	0	0	0	0	0	0	0	0	0	0	0	5	17	0	0	0	0	0	0	0	0	0	0
unassigned	unassigned	unassigned	unassigned	unassigned	unassigned	IHU_PS_Unassigned_267423	0	unknown	0	0	0	0	0	0	0	0	0	0	0	0	0	0	0	0	0	0	0	0	0	0	0	9
unassigned	unassigned	unassigned	unassigned	unassigned	unassigned	IHU_PS_Unassigned_267430	0	unknown	0	0	0	0	0	0	0	6	0	0	0	0	0	0	0	0	0	0	0	0	0	0	0	0
unassigned	unassigned	unassigned	unassigned	unassigned	unassigned	IHU_PS_Unassigned_267460	0	unknown	0	0	0	0	0	0	0	0	0	0	0	0	0	0	0	0	0	0	0	8	0	0	0	0
unassigned	unassigned	unassigned	unassigned	unassigned	unassigned	IHU_PS_Unassigned_267491	0	unknown	0	39	9	0	0	20	0	0	85	0	0	0	49	12	0	201	0	0	5	17	48	0	0	28
unassigned	unassigned	unassigned	unassigned	unassigned	unassigned	IHU_PS_Unassigned_267519	0	unknown	0	0	0	0	0	0	0	0	0	0	0	0	8	13	0	0	0	0	0	0	0	0	0	0
unassigned	unassigned	unassigned	unassigned	unassigned	unassigned	IHU_PS_Unassigned_267616	0	unknown	0	0	0	0	9	0	0	0	0	0	0	0	0	0	0	0	0	0	0	0	0	0	0	0
unassigned	unassigned	unassigned	unassigned	unassigned	unassigned	IHU_PS_Unassigned_26772	0	unknown	0	0	0	0	0	0	0	0	0	0	0	0	0	0	0	0	0	0	0	0	0	0	15	0
unassigned	unassigned	unassigned	unassigned	unassigned	unassigned	IHU_PS_Unassigned_267778	0	unknown	0	0	0	0	0	0	0	0	0	0	0	0	0	0	0	0	0	0	0	0	0	0	0	44
unassigned	unassigned	unassigned	unassigned	unassigned	unassigned	IHU_PS_Unassigned_267787	0	unknown	0	0	0	0	0	0	0	9	0	0	0	0	0	0	0	0	0	0	0	0	0	0	0	0
unassigned	unassigned	unassigned	unassigned	unassigned	unassigned	IHU_PS_Unassigned_267788	0	unknown	0	0	0	0	0	0	0	0	8	0	0	0	0	0	0	0	0	0	0	0	0	0	0	0
unassigned	unassigned	unassigned	unassigned	unassigned	unassigned	IHU_PS_Unassigned_267831	0	unknown	9	0	7	12	0	0	5	0	0	0	0	0	0	0	0	0	0	0	0	6	0	0	0	0
unassigned	unassigned	unassigned	unassigned	unassigned	unassigned	IHU_PS_Unassigned_267957	0	unknown	14	0	32	27	22	64	11	30	0	9	14	16	109	34	15	39	12	0	16	19	35	8	48	8
unassigned	unassigned	unassigned	unassigned	unassigned	unassigned	IHU_PS_Unassigned_267976	0	unknown	0	0	0	0	0	0	0	0	0	0	0	0	0	0	0	0	0	0	0	0	0	8	0	0
unassigned	unassigned	unassigned	unassigned	unassigned	unassigned	IHU_PS_Unassigned_267982	0	unknown	0	0	0	5	9	7	0	0	6	0	0	0	0	0	0	0	0	0	0	0	5	0	0	0
unassigned	unassigned	unassigned	unassigned	unassigned	unassigned	IHU_PS_Unassigned_2680	0	unknown	8	8	0	0	6	6	0	5	0	0	0	0	10	13	13	8	0	0	0	0	5	0	5	0
unassigned	unassigned	unassigned	unassigned	unassigned	unassigned	IHU_PS_Unassigned_268006	0	unknown	0	0	15	0	0	11	0	0	0	0	0	0	0	0	0	0	0	0	0	0	0	0	0	0
unassigned	unassigned	unassigned	unassigned	unassigned	unassigned	IHU_PS_Unassigned_26805	0	unknown	0	0	0	0	0	0	6	14	5	0	0	0	0	0	0	0	0	0	0	0	0	6	11	0
unassigned	unassigned	unassigned	unassigned	unassigned	unassigned	IHU_PS_Unassigned_268138	0	unknown	0	0	0	0	6	0	0	0	0	0	0	0	0	0	0	0	0	0	0	0	0	0	5	0
unassigned	unassigned	unassigned	unassigned	unassigned	unassigned	IHU_PS_Unassigned_268203	0	unknown	0	0	0	0	0	0	0	0	0	0	0	0	8	0	0	0	0	0	0	0	0	0	0	12
unassigned	unassigned	unassigned	unassigned	unassigned	unassigned	IHU_PS_Unassigned_268248	0	unknown	325	134	65	739	258	150	584	456	485	0	0	0	2143	851	4045	1074	9	43	544	394	212	1564	256	0
unassigned	unassigned	unassigned	unassigned	unassigned	unassigned	IHU_PS_Unassigned_268312	0	unknown	0	0	0	0	25	0	0	0	0	0	0	0	0	0	0	0	0	0	0	0	0	0	0	0
unassigned	unassigned	unassigned	unassigned	unassigned	unassigned	IHU_PS_Unassigned_268331	0	unknown	0	0	0	0	6	0	0	0	0	0	0	0	0	0	0	0	0	0	0	7	0	0	0	0
unassigned	unassigned	unassigned	unassigned	unassigned	unassigned	IHU_PS_Unassigned_268416	0	unknown	8	0	6	0	0	0	0	0	0	0	0	0	0	0	0	0	0	0	0	0	0	0	0	0
unassigned	unassigned	unassigned	unassigned	unassigned	unassigned	IHU_PS_Unassigned_268451	0	unknown	0	0	0	0	12	0	0	0	0	0	0	0	0	0	0	0	0	0	0	0	0	0	8	0
unassigned	unassigned	unassigned	unassigned	unassigned	unassigned	IHU_PS_Unassigned_268584	0	unknown	0	0	0	0	9	0	0	0	0	0	0	0	47	52	71	0	0	0	0	7	12	9	42	0
unassigned	unassigned	unassigned	unassigned	unassigned	unassigned	IHU_PS_Unassigned_268589	0	unknown	0	0	0	0	0	0	0	0	0	0	0	0	40	65	55	0	0	0	0	0	0	0	0	0
unassigned	unassigned	unassigned	unassigned	unassigned	unassigned	IHU_PS_Unassigned_268590	0	unknown	0	0	0	0	0	0	0	0	0	0	0	0	0	8	0	0	0	0	0	0	0	0	7	0
unassigned	unassigned	unassigned	unassigned	unassigned	unassigned	IHU_PS_Unassigned_268622	0	unknown	0	0	0	0	6	0	0	0	0	0	0	0	0	0	0	0	0	0	0	6	0	0	0	0
unassigned	unassigned	unassigned	unassigned	unassigned	unassigned	IHU_PS_Unassigned_268635	0	unknown	0	0	0	0	0	0	0	0	0	0	0	0	0	0	0	0	0	0	0	0	0	0	6	0
unassigned	unassigned	unassigned	unassigned	unassigned	unassigned	IHU_PS_Unassigned_268687	0	unknown	0	0	0	0	0	0	0	0	0	0	0	0	0	13	0	0	0	0	0	0	0	0	0	0
unassigned	unassigned	unassigned	unassigned	unassigned	unassigned	IHU_PS_Unassigned_268702	0	unknown	0	0	0	0	9	0	0	0	0	0	0	0	0	0	0	5	0	0	0	6	0	0	0	0
unassigned	unassigned	unassigned	unassigned	unassigned	unassigned	IHU_PS_Unassigned_268704	0	unknown	7	0	0	0	0	0	0	0	0	0	0	0	0	0	0	0	0	0	0	0	0	0	0	0
unassigned	unassigned	unassigned	unassigned	unassigned	unassigned	IHU_PS_Unassigned_268734	0	unknown	5	0	0	0	0	0	0	0	0	0	0	0	0	0	0	6	0	0	0	0	0	0	0	0
unassigned	unassigned	unassigned	unassigned	unassigned	unassigned	IHU_PS_Unassigned_268771	0	unknown	0	0	0	0	0	0	0	11	0	0	0	0	0	0	0	0	0	0	0	0	0	0	0	0
unassigned	unassigned	unassigned	unassigned	unassigned	unassigned	IHU_PS_Unassigned_268798	0	unknown	35	529	43	76	500	29	0	0	0	0	11	0	0	0	33	188	0	62	179	128	292	49	469	12
unassigned	unassigned	unassigned	unassigned	unassigned	unassigned	IHU_PS_Unassigned_268849	0	unknown	0	0	0	0	12	0	0	0	0	0	0	0	0	0	5	0	0	0	0	0	0	0	0	0
unassigned	unassigned	unassigned	unassigned	unassigned	unassigned	IHU_PS_Unassigned_268855	0	unknown	0	0	0	0	0	0	0	0	0	0	0	0	5	0	0	0	0	0	0	0	6	0	0	0
unassigned	unassigned	unassigned	unassigned	unassigned	unassigned	IHU_PS_Unassigned_268863	0	unknown	0	0	0	0	0	0	0	0	12	0	0	0	0	0	0	0	0	0	0	0	0	0	0	0
unassigned	unassigned	unassigned	unassigned	unassigned	unassigned	IHU_PS_Unassigned_268955	0	unknown	18	0	0	0	0	0	0	0	0	0	0	0	0	0	0	0	0	0	0	0	0	0	0	0
unassigned	unassigned	unassigned	unassigned	unassigned	unassigned	IHU_PS_Unassigned_268980	0	unknown	8	0	10	0	0	0	0	0	0	0	0	0	0	0	0	0	0	0	0	0	0	0	0	0
unassigned	unassigned	unassigned	unassigned	unassigned	unassigned	IHU_PS_Unassigned_268983	0	unknown	0	8	0	0	21	0	0	0	0	0	0	0	0	0	0	0	0	0	0	0	0	0	0	0
unassigned	unassigned	unassigned	unassigned	unassigned	unassigned	IHU_PS_Unassigned_268988	0	unknown	0	0	0	0	0	0	0	15	0	0	0	0	0	0	9	0	0	0	5	0	0	0	0	0
unassigned	unassigned	unassigned	unassigned	unassigned	unassigned	IHU_PS_Unassigned_268989	0	unknown	0	0	0	0	0	0	0	9	0	0	0	0	0	0	0	0	0	0	0	0	0	0	0	0
unassigned	unassigned	unassigned	unassigned	unassigned	unassigned	IHU_PS_Unassigned_268996	0	unknown	0	0	0	0	0	0	6	0	0	5	0	0	0	0	0	0	0	0	0	0	0	0	0	0
unassigned	unassigned	unassigned	unassigned	unassigned	unassigned	IHU_PS_Unassigned_269008	0	unknown	0	8	0	0	0	0	0	0	0	0	0	0	0	0	0	0	0	0	0	0	0	0	0	0
unassigned	unassigned	unassigned	unassigned	unassigned	unassigned	IHU_PS_Unassigned_269010	0	unknown	0	0	0	0	0	0	0	0	0	0	0	0	0	0	0	0	0	0	0	0	0	0	0	7
unassigned	unassigned	unassigned	unassigned	unassigned	unassigned	IHU_PS_Unassigned_26903	0	unknown	0	0	14	0	0	0	0	0	0	0	0	0	0	0	0	0	0	0	0	0	0	0	0	0
unassigned	unassigned	unassigned	unassigned	unassigned	unassigned	IHU_PS_Unassigned_269062	0	unknown	0	0	0	0	0	8	0	0	0	0	0	0	0	0	0	0	0	0	5	0	6	0	0	0
unassigned	unassigned	unassigned	unassigned	unassigned	unassigned	IHU_PS_Unassigned_269076	0	unknown	0	0	0	0	0	0	0	6	0	0	0	0	0	0	0	0	0	0	0	0	0	0	0	0
unassigned	unassigned	unassigned	unassigned	unassigned	unassigned	IHU_PS_Unassigned_269110	0	unknown	0	0	0	0	5	0	0	0	0	0	0	0	0	0	0	0	0	0	0	0	0	0	0	0
unassigned	unassigned	unassigned	unassigned	unassigned	unassigned	IHU_PS_Unassigned_269138	0	unknown	0	0	0	0	0	0	0	13	0	0	0	0	0	0	0	0	0	0	0	0	0	0	0	0
unassigned	unassigned	unassigned	unassigned	unassigned	unassigned	IHU_PS_Unassigned_269165	0	unknown	6	16	5	0	7	0	7	8	0	0	0	0	0	0	0	8	0	0	0	8	0	0	12	0
unassigned	unassigned	unassigned	unassigned	unassigned	unassigned	IHU_PS_Unassigned_269175	0	unknown	0	0	0	0	0	0	0	0	0	0	0	0	8	0	0	0	0	0	0	0	0	10	19	0
unassigned	unassigned	unassigned	unassigned	unassigned	unassigned	IHU_PS_Unassigned_269188	0	unknown	12	6	0	0	0	0	0	0	0	0	0	0	0	0	0	0	0	0	7	0	0	0	5	0
unassigned	unassigned	unassigned	unassigned	unassigned	unassigned	IHU_PS_Unassigned_269200	0	unknown	16	8	13	0	0	0	0	0	0	0	0	0	0	0	0	0	0	0	0	0	0	0	0	0
unassigned	unassigned	unassigned	unassigned	unassigned	unassigned	IHU_PS_Unassigned_269208	0	unknown	33	0	0	0	0	0	0	0	0	0	0	0	0	0	0	0	0	0	0	0	0	0	0	0
unassigned	unassigned	unassigned	unassigned	unassigned	unassigned	IHU_PS_Unassigned_269215	0	unknown	5	6	0	0	0	0	0	6	0	0	0	0	0	0	0	0	0	0	0	0	0	0	0	0
unassigned	unassigned	unassigned	unassigned	unassigned	unassigned	IHU_PS_Unassigned_269222	0	unknown	0	0	13	0	0	10	0	0	0	0	14	0	8	0	0	0	0	0	0	0	18	6	19	31
unassigned	unassigned	unassigned	unassigned	unassigned	unassigned	IHU_PS_Unassigned_269242	0	unknown	0	0	5	0	0	0	0	0	0	0	0	0	0	0	0	0	0	0	0	0	0	0	0	0
unassigned	unassigned	unassigned	unassigned	unassigned	unassigned	IHU_PS_Unassigned_269274	0	unknown	0	0	0	0	0	0	0	0	0	0	0	0	0	0	0	0	0	0	0	0	0	0	0	7
unassigned	unassigned	unassigned	unassigned	unassigned	unassigned	IHU_PS_Unassigned_269298	0	unknown	0	0	0	0	0	0	0	0	0	0	0	0	0	13	0	0	0	0	0	0	0	0	0	0
unassigned	unassigned	unassigned	unassigned	unassigned	unassigned	IHU_PS_Unassigned_269316	0	unknown	0	0	0	0	0	0	0	0	0	0	0	0	0	0	0	0	0	0	0	0	5	0	0	0
unassigned	unassigned	unassigned	unassigned	unassigned	unassigned	IHU_PS_Unassigned_269344	0	unknown	0	0	0	8	28	0	0	0	0	0	0	0	0	0	0	0	0	0	0	5	7	0	0	0
unassigned	unassigned	unassigned	unassigned	unassigned	unassigned	IHU_PS_Unassigned_269349	0	unknown	0	0	0	0	0	0	0	0	0	0	0	0	0	0	0	7	15	0	0	0	0	0	0	0
unassigned	unassigned	unassigned	unassigned	unassigned	unassigned	IHU_PS_Unassigned_26936	0	unknown	0	0	0	0	12	0	0	0	0	0	0	0	0	0	0	0	0	0	0	0	0	0	7	0
unassigned	unassigned	unassigned	unassigned	unassigned	unassigned	IHU_PS_Unassigned_269364	0	unknown	0	0	0	0	0	0	0	0	11	0	0	0	0	0	0	0	0	0	0	0	0	0	0	7
unassigned	unassigned	unassigned	unassigned	unassigned	unassigned	IHU_PS_Unassigned_269368	0	unknown	0	0	0	0	0	0	0	0	0	0	0	0	0	0	0	0	0	7	0	0	0	0	0	0
unassigned	unassigned	unassigned	unassigned	unassigned	unassigned	IHU_PS_Unassigned_269399	0	unknown	0	0	0	0	0	0	0	6	15	0	0	0	0	0	0	0	0	0	0	0	0	0	0	0
unassigned	unassigned	unassigned	unassigned	unassigned	unassigned	IHU_PS_Unassigned_269412	0	unknown	0	0	0	0	0	0	0	10	0	0	0	0	0	0	0	0	0	0	0	0	0	0	0	0
unassigned	unassigned	unassigned	unassigned	unassigned	unassigned	IHU_PS_Unassigned_269413	0	unknown	0	0	0	0	12	0	0	0	0	0	0	0	0	0	0	0	0	0	0	5	0	0	0	0
unassigned	unassigned	unassigned	unassigned	unassigned	unassigned	IHU_PS_Unassigned_269432	0	unknown	0	0	0	0	0	0	0	0	0	0	0	0	0	0	597	0	0	0	0	0	0	0	0	0
unassigned	unassigned	unassigned	unassigned	unassigned	unassigned	IHU_PS_Unassigned_269437	0	unknown	0	0	0	0	0	0	0	0	0	0	0	0	0	0	0	0	0	0	0	5	0	0	0	0
unassigned	unassigned	unassigned	unassigned	unassigned	unassigned	IHU_PS_Unassigned_269459	0	unknown	0	0	0	0	0	0	0	0	0	0	0	0	0	11	0	0	0	0	0	0	0	0	0	0
unassigned	unassigned	unassigned	unassigned	unassigned	unassigned	IHU_PS_Unassigned_269470	0	unknown	0	0	0	0	0	0	0	0	0	0	0	0	0	0	5	0	0	0	0	0	0	0	12	0
unassigned	unassigned	unassigned	unassigned	unassigned	unassigned	IHU_PS_Unassigned_269476	0	unknown	0	8	0	0	0	0	0	0	0	0	0	0	0	0	0	0	0	0	0	0	0	0	0	0
unassigned	unassigned	unassigned	unassigned	unassigned	unassigned	IHU_PS_Unassigned_269481	0	unknown	10	31	20	0	0	0	0	0	0	0	0	0	0	0	0	0	0	0	0	0	0	0	0	0
unassigned	unassigned	unassigned	unassigned	unassigned	unassigned	IHU_PS_Unassigned_269491	0	unknown	0	0	0	0	0	0	0	0	0	0	0	0	0	0	162	0	0	0	0	0	0	0	0	0
unassigned	unassigned	unassigned	unassigned	unassigned	unassigned	IHU_PS_Unassigned_269498	0	unknown	0	0	0	6	0	0	0	0	0	0	0	0	0	0	0	0	0	0	0	0	0	0	0	0
unassigned	unassigned	unassigned	unassigned	unassigned	unassigned	IHU_PS_Unassigned_269519	0	unknown	0	14	0	0	0	0	0	0	0	11	0	0	0	0	0	0	0	0	0	0	19	0	0	5
unassigned	unassigned	unassigned	unassigned	unassigned	unassigned	IHU_PS_Unassigned_269529	0	unknown	0	0	0	0	0	0	5	0	11	0	0	0	0	0	7	5	6	0	0	0	0	6	0	0
unassigned	unassigned	unassigned	unassigned	unassigned	unassigned	IHU_PS_Unassigned_269536	0	unknown	0	0	0	0	0	0	0	0	0	0	0	0	38	0	0	0	0	0	0	0	0	0	0	0
unassigned	unassigned	unassigned	unassigned	unassigned	unassigned	IHU_PS_Unassigned_269544	0	unknown	0	0	0	0	0	0	0	0	0	0	0	0	0	0	12	0	0	0	0	0	0	0	0	0
unassigned	unassigned	unassigned	unassigned	unassigned	unassigned	IHU_PS_Unassigned_269563	0	unknown	23	0	0	0	0	0	0	0	0	0	0	0	0	0	0	0	0	0	0	0	0	0	0	0
unassigned	unassigned	unassigned	unassigned	unassigned	unassigned	IHU_PS_Unassigned_269565	0	unknown	6	0	10	0	0	0	0	0	0	0	0	0	0	0	0	0	0	0	0	0	0	6	0	0
unassigned	unassigned	unassigned	unassigned	unassigned	unassigned	IHU_PS_Unassigned_269572	0	unknown	0	0	0	0	13	0	0	0	0	0	0	0	0	0	0	0	0	0	0	0	0	0	0	0
unassigned	unassigned	unassigned	unassigned	unassigned	unassigned	IHU_PS_Unassigned_269576	0	unknown	0	0	0	0	0	9	0	0	0	0	0	0	0	0	0	0	0	0	0	0	0	0	0	0
unassigned	unassigned	unassigned	unassigned	unassigned	unassigned	IHU_PS_Unassigned_269597	0	unknown	11	0	0	10	16	15	6	9	0	0	0	0	8	0	0	6	0	0	0	10	8	0	0	0
unassigned	unassigned	unassigned	unassigned	unassigned	unassigned	IHU_PS_Unassigned_269605	0	unknown	0	0	0	0	7	10	0	0	5	0	0	0	5	0	10	11	0	0	0	0	14	0	5	0
unassigned	unassigned	unassigned	unassigned	unassigned	unassigned	IHU_PS_Unassigned_269612	0	unknown	0	0	0	0	0	5	0	0	0	0	0	0	0	0	0	0	0	0	0	0	0	0	0	0
unassigned	unassigned	unassigned	unassigned	unassigned	unassigned	IHU_PS_Unassigned_269616	0	unknown	0	0	0	0	0	0	0	0	0	0	0	0	0	0	0	0	0	0	0	0	5	0	0	5
unassigned	unassigned	unassigned	unassigned	unassigned	unassigned	IHU_PS_Unassigned_269641	0	unknown	0	0	0	0	0	0	0	0	0	0	0	0	0	0	0	0	12	0	0	0	29	0	0	0
unassigned	unassigned	unassigned	unassigned	unassigned	unassigned	IHU_PS_Unassigned_26966	0	unknown	0	0	17	0	0	0	0	0	0	0	0	0	0	0	0	0	0	0	0	0	0	0	0	0
unassigned	unassigned	unassigned	unassigned	unassigned	unassigned	IHU_PS_Unassigned_26967	0	unknown	0	6	0	0	0	8	0	0	0	0	0	0	0	0	0	0	0	0	0	0	0	16	16	0
unassigned	unassigned	unassigned	unassigned	unassigned	unassigned	IHU_PS_Unassigned_269671	0	unknown	0	0	0	0	0	0	0	0	0	0	0	0	0	0	0	0	0	0	0	0	0	0	9	0
unassigned	unassigned	unassigned	unassigned	unassigned	unassigned	IHU_PS_Unassigned_269676	0	unknown	0	0	0	0	0	0	0	0	0	0	0	0	23	0	0	0	0	0	0	0	0	0	0	0
unassigned	unassigned	unassigned	unassigned	unassigned	unassigned	IHU_PS_Unassigned_269697	0	unknown	0	0	0	0	0	0	0	0	0	0	0	0	0	0	0	0	0	0	0	10	0	0	0	0
unassigned	unassigned	unassigned	unassigned	unassigned	unassigned	IHU_PS_Unassigned_269722	0	unknown	0	0	0	0	10	0	0	0	0	0	0	0	0	0	0	0	0	0	0	0	0	0	0	0
unassigned	unassigned	unassigned	unassigned	unassigned	unassigned	IHU_PS_Unassigned_269734	0	unknown	0	0	7	0	0	0	0	0	0	0	0	0	0	0	0	0	0	0	0	0	0	0	0	0
unassigned	unassigned	unassigned	unassigned	unassigned	unassigned	IHU_PS_Unassigned_269742	0	unknown	5	0	0	0	20	0	0	0	0	0	0	0	0	0	0	0	0	0	0	0	0	0	0	0
unassigned	unassigned	unassigned	unassigned	unassigned	unassigned	IHU_PS_Unassigned_269743	0	unknown	0	0	0	0	0	0	0	0	0	0	0	0	0	0	0	0	0	0	0	0	0	6	6	0
unassigned	unassigned	unassigned	unassigned	unassigned	unassigned	IHU_PS_Unassigned_269753	0	unknown	0	0	0	0	0	0	0	9	0	0	0	0	0	0	0	0	0	0	0	0	0	0	0	0
unassigned	unassigned	unassigned	unassigned	unassigned	unassigned	IHU_PS_Unassigned_269781	0	unknown	0	0	0	6	0	6	0	0	0	0	0	0	0	0	0	9	0	0	5	7	39	0	5	0
unassigned	unassigned	unassigned	unassigned	unassigned	unassigned	IHU_PS_Unassigned_269791	0	unknown	0	0	0	0	0	0	0	0	0	0	0	0	0	0	0	0	0	0	0	0	0	10	0	0
unassigned	unassigned	unassigned	unassigned	unassigned	unassigned	IHU_PS_Unassigned_269818	0	unknown	0	0	0	0	0	0	0	0	0	0	0	0	0	0	0	0	0	0	0	0	6	0	0	0
unassigned	unassigned	unassigned	unassigned	unassigned	unassigned	IHU_PS_Unassigned_269835	0	unknown	0	0	0	0	0	0	0	0	0	0	0	0	6	0	0	0	0	0	0	0	0	0	0	0
unassigned	unassigned	unassigned	unassigned	unassigned	unassigned	IHU_PS_Unassigned_269840	0	unknown	0	0	0	0	0	0	0	0	0	0	0	0	0	0	0	0	0	0	0	0	0	18	17	9
unassigned	unassigned	unassigned	unassigned	unassigned	unassigned	IHU_PS_Unassigned_269843	0	unknown	0	0	0	0	0	7	0	0	0	0	0	0	0	0	0	0	0	0	0	0	0	0	0	0
unassigned	unassigned	unassigned	unassigned	unassigned	unassigned	IHU_PS_Unassigned_269849	0	unknown	0	13	0	0	0	0	0	0	0	0	0	0	0	0	0	0	0	0	0	0	0	0	0	0
unassigned	unassigned	unassigned	unassigned	unassigned	unassigned	IHU_PS_Unassigned_26986	0	unknown	0	0	0	0	0	0	0	0	0	0	0	0	0	0	0	0	0	0	0	7	0	0	0	0
unassigned	unassigned	unassigned	unassigned	unassigned	unassigned	IHU_PS_Unassigned_269878	0	unknown	0	6	0	0	0	0	0	0	0	0	0	0	0	0	0	0	0	0	0	0	0	0	0	0
unassigned	unassigned	unassigned	unassigned	unassigned	unassigned	IHU_PS_Unassigned_269911	0	unknown	5	0	0	0	0	0	0	0	0	0	0	0	0	0	0	0	0	0	0	0	0	0	0	0
unassigned	unassigned	unassigned	unassigned	unassigned	unassigned	IHU_PS_Unassigned_269919	0	unknown	0	0	0	0	0	0	0	0	0	0	0	0	0	0	0	0	0	0	0	10	0	0	0	0
unassigned	unassigned	unassigned	unassigned	unassigned	unassigned	IHU_PS_Unassigned_269931	0	unknown	0	12	0	0	0	0	0	0	0	0	0	0	0	0	0	0	0	0	0	0	0	0	0	0
unassigned	unassigned	unassigned	unassigned	unassigned	unassigned	IHU_PS_Unassigned_269933	0	unknown	0	0	0	0	0	0	0	0	0	0	0	0	0	0	0	0	0	0	9	0	0	0	0	0
unassigned	unassigned	unassigned	unassigned	unassigned	unassigned	IHU_PS_Unassigned_269956	0	unknown	7	19	14	0	0	0	0	0	0	0	0	0	0	0	0	0	0	0	0	0	0	0	0	0
unassigned	unassigned	unassigned	unassigned	unassigned	unassigned	IHU_PS_Unassigned_269960	0	unknown	0	0	0	0	0	0	0	0	0	0	0	0	0	0	0	0	0	0	0	0	0	36	0	8
unassigned	unassigned	unassigned	unassigned	unassigned	unassigned	IHU_PS_Unassigned_269979	0	unknown	0	0	0	0	6	0	0	0	0	0	0	0	0	0	0	0	0	0	0	8	0	0	0	0
unassigned	unassigned	unassigned	unassigned	unassigned	unassigned	IHU_PS_Unassigned_269987	0	unknown	0	0	0	0	6	0	0	0	0	0	0	0	0	0	0	0	0	0	0	0	9	0	0	0
unassigned	unassigned	unassigned	unassigned	unassigned	unassigned	IHU_PS_Unassigned_269988	0	unknown	0	0	0	0	0	0	0	0	5	0	0	0	0	0	0	0	0	0	0	0	0	0	0	0
unassigned	unassigned	unassigned	unassigned	unassigned	unassigned	IHU_PS_Unassigned_269993	0	unknown	0	0	0	0	0	0	0	0	0	0	0	0	0	17	9	0	0	0	0	0	0	0	0	0
unassigned	unassigned	unassigned	unassigned	unassigned	unassigned	IHU_PS_Unassigned_270004	0	unknown	0	0	0	0	0	0	5	0	0	0	0	0	0	0	0	0	0	0	0	0	0	0	0	0
unassigned	unassigned	unassigned	unassigned	unassigned	unassigned	IHU_PS_Unassigned_270025	0	unknown	0	0	0	0	6	7	5	6	10	0	0	0	6	0	6	0	0	0	0	0	12	0	0	0
unassigned	unassigned	unassigned	unassigned	unassigned	unassigned	IHU_PS_Unassigned_270029	0	unknown	0	0	0	0	0	0	0	7	0	0	0	0	0	0	0	0	0	0	0	0	0	0	0	0
unassigned	unassigned	unassigned	unassigned	unassigned	unassigned	IHU_PS_Unassigned_270040	0	unknown	0	0	0	0	0	0	0	0	0	0	0	0	0	0	0	0	0	0	0	0	0	19	0	0
unassigned	unassigned	unassigned	unassigned	unassigned	unassigned	IHU_PS_Unassigned_270062	0	unknown	0	0	0	0	0	0	0	9	0	0	0	0	0	0	0	0	0	0	0	0	0	0	0	0
unassigned	unassigned	unassigned	unassigned	unassigned	unassigned	IHU_PS_Unassigned_270067	0	unknown	0	26	0	0	0	0	0	0	0	0	0	0	0	0	0	0	0	0	0	0	0	0	0	0
unassigned	unassigned	unassigned	unassigned	unassigned	unassigned	IHU_PS_Unassigned_270070	0	unknown	0	6	0	0	6	0	0	0	0	0	0	0	0	0	0	0	0	0	0	0	0	0	0	0
unassigned	unassigned	unassigned	unassigned	unassigned	unassigned	IHU_PS_Unassigned_270073	0	unknown	0	0	0	0	0	8	0	0	0	0	0	0	0	0	0	0	0	0	0	0	6	0	0	0
unassigned	unassigned	unassigned	unassigned	unassigned	unassigned	IHU_PS_Unassigned_270083	0	unknown	0	0	0	0	0	0	0	0	0	0	0	0	0	0	0	0	0	0	0	10	0	0	0	0
unassigned	unassigned	unassigned	unassigned	unassigned	unassigned	IHU_PS_Unassigned_270096	0	unknown	0	0	0	0	0	0	0	0	0	0	0	0	0	7	0	0	0	0	0	0	0	0	0	0
unassigned	unassigned	unassigned	unassigned	unassigned	unassigned	IHU_PS_Unassigned_270098	0	unknown	0	0	8	0	0	0	0	0	0	0	0	0	0	0	0	0	0	0	0	0	0	0	0	0
unassigned	unassigned	unassigned	unassigned	unassigned	unassigned	IHU_PS_Unassigned_270115	0	unknown	0	0	0	0	0	0	0	0	0	0	0	0	0	0	0	0	0	0	0	0	0	0	7	0
unassigned	unassigned	unassigned	unassigned	unassigned	unassigned	IHU_PS_Unassigned_270135	0	unknown	0	0	0	0	10	0	0	0	0	0	0	0	0	0	0	0	0	0	0	0	0	0	0	0
unassigned	unassigned	unassigned	unassigned	unassigned	unassigned	IHU_PS_Unassigned_270136	0	unknown	0	0	0	0	0	0	0	0	0	0	0	0	0	0	0	0	0	0	0	0	0	0	8	0
unassigned	unassigned	unassigned	unassigned	unassigned	unassigned	IHU_PS_Unassigned_270149	0	unknown	7	0	0	0	0	0	0	0	0	0	0	0	0	0	0	0	0	0	0	0	0	0	0	0
unassigned	unassigned	unassigned	unassigned	unassigned	unassigned	IHU_PS_Unassigned_270157	0	unknown	0	0	0	0	0	0	0	0	0	0	0	0	0	0	0	0	0	0	0	7	0	0	0	0
unassigned	unassigned	unassigned	unassigned	unassigned	unassigned	IHU_PS_Unassigned_270170	0	unknown	0	0	0	0	0	0	0	0	0	0	0	0	0	0	0	0	5	0	0	0	0	0	0	0
unassigned	unassigned	unassigned	unassigned	unassigned	unassigned	IHU_PS_Unassigned_270173	0	unknown	7	0	0	0	0	0	0	0	0	0	0	0	0	0	0	0	0	0	0	0	0	0	0	0
unassigned	unassigned	unassigned	unassigned	unassigned	unassigned	IHU_PS_Unassigned_270174	0	unknown	0	0	0	8	0	0	0	0	0	0	0	0	0	0	0	0	0	0	0	0	0	6	0	0
unassigned	unassigned	unassigned	unassigned	unassigned	unassigned	IHU_PS_Unassigned_270189	0	unknown	0	0	0	0	0	0	0	7	0	0	0	0	0	0	0	0	0	0	0	0	0	0	0	0
unassigned	unassigned	unassigned	unassigned	unassigned	unassigned	IHU_PS_Unassigned_270193	0	unknown	0	0	0	0	0	0	0	0	0	0	0	0	0	0	0	0	0	0	5	14	6	0	0	0
unassigned	unassigned	unassigned	unassigned	unassigned	unassigned	IHU_PS_Unassigned_270197	0	unknown	0	0	0	0	0	9	0	0	5	0	0	0	0	0	0	6	0	0	0	7	11	5	0	0
unassigned	unassigned	unassigned	unassigned	unassigned	unassigned	IHU_PS_Unassigned_270232	0	unknown	0	0	0	0	0	0	14	5	44	0	0	0	0	0	0	0	0	0	0	0	0	0	0	0
unassigned	unassigned	unassigned	unassigned	unassigned	unassigned	IHU_PS_Unassigned_27025	0	unknown	0	0	0	0	0	0	0	0	0	0	0	0	0	0	0	0	0	0	0	0	0	0	12	0
unassigned	unassigned	unassigned	unassigned	unassigned	unassigned	IHU_PS_Unassigned_270258	0	unknown	0	0	0	0	0	0	0	0	6	0	0	0	0	0	0	0	0	0	0	0	0	0	0	0
unassigned	unassigned	unassigned	unassigned	unassigned	unassigned	IHU_PS_Unassigned_270281	0	unknown	0	0	6	0	0	0	0	0	0	0	0	0	0	0	0	0	0	0	0	0	0	0	0	0
unassigned	unassigned	unassigned	unassigned	unassigned	unassigned	IHU_PS_Unassigned_270298	0	unknown	0	0	0	0	6	0	0	0	0	0	0	0	0	0	0	17	0	0	0	13	0	0	0	0
unassigned	unassigned	unassigned	unassigned	unassigned	unassigned	IHU_PS_Unassigned_270315	0	unknown	10	0	63	0	0	0	0	0	0	0	0	0	0	0	0	0	0	0	0	0	0	5	0	0
unassigned	unassigned	unassigned	unassigned	unassigned	unassigned	IHU_PS_Unassigned_270321	0	unknown	0	0	0	0	0	0	0	0	0	0	0	0	0	0	0	0	0	0	0	0	0	0	5	0
unassigned	unassigned	unassigned	unassigned	unassigned	unassigned	IHU_PS_Unassigned_270340	0	unknown	0	0	0	0	0	0	0	15	0	0	0	0	0	0	0	0	0	0	0	0	0	0	0	0
unassigned	unassigned	unassigned	unassigned	unassigned	unassigned	IHU_PS_Unassigned_270358	0	unknown	0	0	0	0	0	9	0	0	7	0	0	0	7	0	0	0	0	8	0	0	13	0	0	15
unassigned	unassigned	unassigned	unassigned	unassigned	unassigned	IHU_PS_Unassigned_270363	0	unknown	0	8	0	0	0	0	0	0	0	0	0	0	0	0	0	0	0	0	0	5	0	0	0	0
unassigned	unassigned	unassigned	unassigned	unassigned	unassigned	IHU_PS_Unassigned_270372	0	unknown	0	0	0	0	0	6	0	0	0	0	0	0	0	0	0	0	0	0	0	0	0	0	0	0
unassigned	unassigned	unassigned	unassigned	unassigned	unassigned	IHU_PS_Unassigned_270378	0	unknown	0	0	0	0	0	12	0	0	0	0	0	0	0	0	5	0	0	0	0	0	5	0	0	0
unassigned	unassigned	unassigned	unassigned	unassigned	unassigned	IHU_PS_Unassigned_270399	0	unknown	0	0	0	0	0	0	0	0	0	0	0	0	0	0	0	12	0	0	0	0	0	0	0	0
unassigned	unassigned	unassigned	unassigned	unassigned	unassigned	IHU_PS_Unassigned_270402	0	unknown	0	0	0	0	0	0	0	7	5	0	0	0	0	0	0	0	0	0	13	5	5	0	0	0
unassigned	unassigned	unassigned	unassigned	unassigned	unassigned	IHU_PS_Unassigned_270426	0	unknown	0	0	0	0	0	0	0	0	0	0	0	0	0	0	0	0	0	0	0	0	0	12	17	0
unassigned	unassigned	unassigned	unassigned	unassigned	unassigned	IHU_PS_Unassigned_270439	0	unknown	0	0	0	0	0	6	0	0	0	0	0	0	0	0	0	0	0	0	0	0	0	0	0	0
unassigned	unassigned	unassigned	unassigned	unassigned	unassigned	IHU_PS_Unassigned_270446	0	unknown	0	0	0	0	0	0	0	16	8	0	0	0	0	0	0	0	0	0	0	0	0	0	0	0
unassigned	unassigned	unassigned	unassigned	unassigned	unassigned	IHU_PS_Unassigned_270450	0	unknown	0	0	0	0	0	6	0	0	0	0	0	0	0	0	0	0	0	0	0	0	0	0	0	0
unassigned	unassigned	unassigned	unassigned	unassigned	unassigned	IHU_PS_Unassigned_270473	0	unknown	0	5	6	0	0	0	0	0	0	0	0	0	0	0	0	0	0	0	0	0	0	0	0	0
unassigned	unassigned	unassigned	unassigned	unassigned	unassigned	IHU_PS_Unassigned_270487	0	unknown	0	0	0	0	0	0	0	0	5	0	0	0	0	0	0	0	0	0	0	0	0	0	0	0
unassigned	unassigned	unassigned	unassigned	unassigned	unassigned	IHU_PS_Unassigned_270511	0	unknown	0	0	0	0	0	8	0	0	0	0	0	0	0	0	0	0	0	0	0	0	0	0	0	0
unassigned	unassigned	unassigned	unassigned	unassigned	unassigned	IHU_PS_Unassigned_270514	0	unknown	11	0	0	0	0	0	0	0	0	0	0	0	0	0	0	0	0	0	0	0	0	0	0	0
unassigned	unassigned	unassigned	unassigned	unassigned	unassigned	IHU_PS_Unassigned_270528	0	unknown	0	0	0	0	0	5	0	0	0	0	0	0	0	0	0	0	0	0	0	0	0	0	0	0
unassigned	unassigned	unassigned	unassigned	unassigned	unassigned	IHU_PS_Unassigned_270533	0	unknown	0	0	0	0	0	0	0	11	0	0	0	0	0	0	0	0	0	0	0	0	0	0	0	0
unassigned	unassigned	unassigned	unassigned	unassigned	unassigned	IHU_PS_Unassigned_270544	0	unknown	0	0	0	0	0	0	0	0	0	0	0	0	0	0	0	0	0	0	0	10	0	0	0	0
unassigned	unassigned	unassigned	unassigned	unassigned	unassigned	IHU_PS_Unassigned_270566	0	unknown	10	0	0	5	0	0	0	0	0	0	0	0	0	0	0	0	0	0	0	0	0	0	0	0
unassigned	unassigned	unassigned	unassigned	unassigned	unassigned	IHU_PS_Unassigned_270575	0	unknown	0	0	0	0	11	0	0	0	0	0	0	0	0	0	0	0	0	0	0	0	0	0	0	0
unassigned	unassigned	unassigned	unassigned	unassigned	unassigned	IHU_PS_Unassigned_270581	0	unknown	0	0	0	0	0	0	0	0	0	0	0	0	11	0	0	0	0	0	0	0	0	0	0	0
unassigned	unassigned	unassigned	unassigned	unassigned	unassigned	IHU_PS_Unassigned_270591	0	unknown	10	5	5	0	0	0	7	0	0	0	0	0	0	0	0	0	0	0	0	0	0	0	0	0
unassigned	unassigned	unassigned	unassigned	unassigned	unassigned	IHU_PS_Unassigned_270602	0	unknown	0	0	0	0	0	0	0	0	0	0	0	0	0	0	10	0	0	0	0	0	0	0	0	0
unassigned	unassigned	unassigned	unassigned	unassigned	unassigned	IHU_PS_Unassigned_270606	0	unknown	9	8	0	0	0	0	0	0	0	0	0	0	0	0	0	0	0	0	0	0	0	0	0	0
unassigned	unassigned	unassigned	unassigned	unassigned	unassigned	IHU_PS_Unassigned_270618	0	unknown	0	5	0	0	0	0	0	0	0	0	0	0	0	0	0	0	0	0	0	0	0	0	0	0
unassigned	unassigned	unassigned	unassigned	unassigned	unassigned	IHU_PS_Unassigned_270641	0	unknown	0	0	0	0	0	0	0	0	0	0	0	0	0	0	0	0	0	0	0	0	0	14	54	6
unassigned	unassigned	unassigned	unassigned	unassigned	unassigned	IHU_PS_Unassigned_270665	0	unknown	0	0	0	0	0	5	0	0	0	0	0	0	0	0	0	0	0	0	0	0	0	7	0	6
unassigned	unassigned	unassigned	unassigned	unassigned	unassigned	IHU_PS_Unassigned_270670	0	unknown	0	0	0	0	0	0	0	10	0	0	0	0	0	0	0	0	0	0	0	0	0	0	0	0
unassigned	unassigned	unassigned	unassigned	unassigned	unassigned	IHU_PS_Unassigned_270694	0	unknown	0	0	0	0	0	0	0	0	10	0	0	0	0	0	0	0	0	0	0	0	0	6	5	0
unassigned	unassigned	unassigned	unassigned	unassigned	unassigned	IHU_PS_Unassigned_270720	0	unknown	0	10	0	0	0	0	0	0	0	0	0	0	0	0	0	0	0	0	0	0	0	0	0	0
unassigned	unassigned	unassigned	unassigned	unassigned	unassigned	IHU_PS_Unassigned_270727	0	unknown	6	0	6	0	0	0	0	0	0	0	0	0	0	0	0	0	0	0	0	0	0	0	0	0
unassigned	unassigned	unassigned	unassigned	unassigned	unassigned	IHU_PS_Unassigned_270756	0	unknown	11	0	0	0	0	0	0	0	0	0	0	0	0	0	0	0	0	0	0	0	0	0	0	0
unassigned	unassigned	unassigned	unassigned	unassigned	unassigned	IHU_PS_Unassigned_270760	0	unknown	0	0	0	0	0	0	0	0	0	0	0	0	0	0	5	0	0	0	0	0	0	0	8	0
unassigned	unassigned	unassigned	unassigned	unassigned	unassigned	IHU_PS_Unassigned_270766	0	unknown	0	0	0	0	5	0	0	0	0	0	0	0	0	0	0	0	0	0	0	0	0	0	0	0
unassigned	unassigned	unassigned	unassigned	unassigned	unassigned	IHU_PS_Unassigned_27077	0	unknown	0	0	5	0	25	12	0	0	5	0	0	0	0	12	16	0	0	0	5	9	0	0	0	0
unassigned	unassigned	unassigned	unassigned	unassigned	unassigned	IHU_PS_Unassigned_270777	0	unknown	0	0	0	5	0	0	0	0	0	0	0	0	0	0	0	0	0	0	8	5	0	0	0	0
unassigned	unassigned	unassigned	unassigned	unassigned	unassigned	IHU_PS_Unassigned_270789	0	unknown	0	0	0	0	0	0	0	0	0	0	0	0	12	0	0	0	0	0	0	0	0	0	0	0
unassigned	unassigned	unassigned	unassigned	unassigned	unassigned	IHU_PS_Unassigned_270792	0	unknown	0	0	0	27	12	23	0	5	0	0	0	0	0	0	0	20	0	0	37	13	74	0	0	0
unassigned	unassigned	unassigned	unassigned	unassigned	unassigned	IHU_PS_Unassigned_270793	0	unknown	0	0	0	0	0	0	0	0	0	0	0	0	462	0	0	0	0	0	0	0	0	0	0	0
unassigned	unassigned	unassigned	unassigned	unassigned	unassigned	IHU_PS_Unassigned_270802	0	unknown	12	20	12	0	0	0	0	0	0	0	0	0	0	0	0	0	0	0	0	0	0	0	0	0
unassigned	unassigned	unassigned	unassigned	unassigned	unassigned	IHU_PS_Unassigned_270813	0	unknown	10	0	0	0	0	0	0	0	0	0	0	0	0	0	0	0	0	0	0	0	0	0	0	0
unassigned	unassigned	unassigned	unassigned	unassigned	unassigned	IHU_PS_Unassigned_270855	0	unknown	0	0	0	0	0	0	0	0	0	0	0	0	0	0	0	0	0	0	0	0	0	0	0	18
unassigned	unassigned	unassigned	unassigned	unassigned	unassigned	IHU_PS_Unassigned_270902	0	unknown	0	0	0	0	0	0	0	0	0	0	0	0	0	0	0	0	0	0	0	0	0	10	20	0
unassigned	unassigned	unassigned	unassigned	unassigned	unassigned	IHU_PS_Unassigned_270913	0	unknown	0	5	0	0	0	0	0	0	0	0	0	0	0	0	0	0	0	0	5	0	0	0	0	0
unassigned	unassigned	unassigned	unassigned	unassigned	unassigned	IHU_PS_Unassigned_270974	0	unknown	0	0	0	0	0	0	0	0	0	0	0	0	0	0	0	0	0	0	0	0	6	0	0	0
unassigned	unassigned	unassigned	unassigned	unassigned	unassigned	IHU_PS_Unassigned_270980	0	unknown	0	0	0	0	0	0	0	0	0	0	0	0	0	0	15	0	0	0	0	0	0	0	0	0
unassigned	unassigned	unassigned	unassigned	unassigned	unassigned	IHU_PS_Unassigned_271039	0	unknown	0	6	0	0	0	0	0	0	0	0	0	0	0	0	0	0	0	0	0	0	0	0	0	0
unassigned	unassigned	unassigned	unassigned	unassigned	unassigned	IHU_PS_Unassigned_271046	0	unknown	0	0	0	5	0	0	0	0	0	0	0	0	0	0	0	0	0	0	5	0	0	0	0	0
unassigned	unassigned	unassigned	unassigned	unassigned	unassigned	IHU_PS_Unassigned_271047	0	unknown	0	0	0	0	7	6	0	0	0	0	0	0	0	0	0	0	0	0	0	10	0	0	0	0
unassigned	unassigned	unassigned	unassigned	unassigned	unassigned	IHU_PS_Unassigned_271060	0	unknown	0	8	0	0	0	0	20	0	8	6	0	0	0	0	0	0	0	10	0	0	0	6	6	11
unassigned	unassigned	unassigned	unassigned	unassigned	unassigned	IHU_PS_Unassigned_271061	0	unknown	0	6	5	0	0	0	0	0	0	0	0	0	0	0	0	0	0	0	0	0	0	0	0	0
unassigned	unassigned	unassigned	unassigned	unassigned	unassigned	IHU_PS_Unassigned_271062	0	unknown	0	8	5	0	0	0	0	0	0	0	0	0	0	0	0	0	0	0	0	0	0	0	0	0
unassigned	unassigned	unassigned	unassigned	unassigned	unassigned	IHU_PS_Unassigned_271063	0	unknown	0	0	0	0	7	0	0	0	0	0	0	0	0	0	0	0	0	0	0	7	0	0	0	0
unassigned	unassigned	unassigned	unassigned	unassigned	unassigned	IHU_PS_Unassigned_271065	0	unknown	0	0	0	0	0	0	0	0	0	0	0	0	0	19	6	0	0	0	0	0	0	0	0	0
unassigned	unassigned	unassigned	unassigned	unassigned	unassigned	IHU_PS_Unassigned_271104	0	unknown	0	0	0	0	0	7	0	0	5	0	0	0	0	0	0	0	0	0	0	0	8	5	0	10
unassigned	unassigned	unassigned	unassigned	unassigned	unassigned	IHU_PS_Unassigned_271118	0	unknown	0	0	0	0	0	0	0	6	0	0	0	0	0	0	0	0	0	0	0	5	0	0	0	0
unassigned	unassigned	unassigned	unassigned	unassigned	unassigned	IHU_PS_Unassigned_271122	0	unknown	0	0	0	0	0	0	0	0	0	0	0	0	0	0	0	0	0	0	0	0	5	0	0	0
unassigned	unassigned	unassigned	unassigned	unassigned	unassigned	IHU_PS_Unassigned_271161	0	unknown	10	0	0	0	0	0	0	0	0	0	0	0	0	0	0	0	0	0	0	0	0	0	0	0
unassigned	unassigned	unassigned	unassigned	unassigned	unassigned	IHU_PS_Unassigned_271165	0	unknown	0	0	0	0	0	0	0	0	0	0	0	0	0	14	0	0	0	0	0	0	0	0	0	0
unassigned	unassigned	unassigned	unassigned	unassigned	unassigned	IHU_PS_Unassigned_271178	0	unknown	0	0	0	0	0	0	0	0	0	0	0	0	0	0	0	0	0	0	0	0	0	8	0	0
unassigned	unassigned	unassigned	unassigned	unassigned	unassigned	IHU_PS_Unassigned_271185	0	unknown	0	5	0	0	0	5	0	0	0	0	0	0	7	0	0	0	0	0	0	0	0	0	0	8
unassigned	unassigned	unassigned	unassigned	unassigned	unassigned	IHU_PS_Unassigned_271208	0	unknown	0	0	0	0	0	0	0	0	0	0	0	0	0	0	0	0	0	0	8	0	0	0	0	0
unassigned	unassigned	unassigned	unassigned	unassigned	unassigned	IHU_PS_Unassigned_271223	0	unknown	0	0	0	0	0	0	0	0	0	0	0	0	0	0	0	0	0	0	0	0	5	0	0	0
unassigned	unassigned	unassigned	unassigned	unassigned	unassigned	IHU_PS_Unassigned_271238	0	unknown	0	0	0	0	0	0	0	36	0	0	0	0	0	0	0	0	0	0	0	0	0	0	0	0
unassigned	unassigned	unassigned	unassigned	unassigned	unassigned	IHU_PS_Unassigned_271255	0	unknown	0	0	0	0	0	0	0	0	0	0	0	0	0	0	0	0	0	0	0	0	0	0	23	0
unassigned	unassigned	unassigned	unassigned	unassigned	unassigned	IHU_PS_Unassigned_271267	0	unknown	0	0	0	0	0	0	0	0	0	0	0	0	5	6	0	0	0	0	0	0	0	0	0	0
unassigned	unassigned	unassigned	unassigned	unassigned	unassigned	IHU_PS_Unassigned_271274	0	unknown	0	0	0	0	6	0	0	0	0	0	0	0	0	0	0	0	0	0	0	0	0	0	0	0
unassigned	unassigned	unassigned	unassigned	unassigned	unassigned	IHU_PS_Unassigned_271277	0	unknown	0	0	0	0	0	0	0	0	0	11	0	0	0	0	0	0	0	0	0	0	0	0	0	0
unassigned	unassigned	unassigned	unassigned	unassigned	unassigned	IHU_PS_Unassigned_271281	0	unknown	12	5	20	0	0	0	0	0	0	0	0	0	0	0	0	0	0	0	0	0	0	0	0	0
unassigned	unassigned	unassigned	unassigned	unassigned	unassigned	IHU_PS_Unassigned_271312	0	unknown	0	0	0	0	5	0	0	0	0	0	0	0	0	0	0	0	0	0	0	0	0	0	0	0
unassigned	unassigned	unassigned	unassigned	unassigned	unassigned	IHU_PS_Unassigned_271327	0	unknown	0	0	0	0	6	0	0	0	0	0	0	0	0	0	0	0	0	0	0	0	0	0	0	0
unassigned	unassigned	unassigned	unassigned	unassigned	unassigned	IHU_PS_Unassigned_271335	0	unknown	5	6	0	0	0	0	0	0	0	0	0	0	0	0	0	0	0	0	0	0	0	0	0	0
unassigned	unassigned	unassigned	unassigned	unassigned	unassigned	IHU_PS_Unassigned_271355	0	unknown	0	0	0	0	8	0	0	0	0	0	0	0	0	0	0	0	0	0	0	7	0	0	0	0
unassigned	unassigned	unassigned	unassigned	unassigned	unassigned	IHU_PS_Unassigned_271362	0	unknown	0	0	0	0	0	0	0	0	0	0	0	0	0	0	0	0	0	0	0	0	0	8	0	0
unassigned	unassigned	unassigned	unassigned	unassigned	unassigned	IHU_PS_Unassigned_271363	0	unknown	0	0	0	0	10	0	0	0	9	0	0	0	21	0	0	0	0	0	0	0	0	0	0	0
unassigned	unassigned	unassigned	unassigned	unassigned	unassigned	IHU_PS_Unassigned_271373	0	unknown	9	0	0	0	0	0	0	0	0	0	0	0	0	0	0	0	0	0	0	0	0	0	0	0
unassigned	unassigned	unassigned	unassigned	unassigned	unassigned	IHU_PS_Unassigned_271374	0	unknown	0	0	0	0	0	0	0	0	0	0	0	0	0	0	0	7	0	0	0	0	0	0	0	0
unassigned	unassigned	unassigned	unassigned	unassigned	unassigned	IHU_PS_Unassigned_271392	0	unknown	0	0	0	8	14	0	0	0	0	0	0	0	0	0	0	0	0	0	0	0	0	0	0	0
unassigned	unassigned	unassigned	unassigned	unassigned	unassigned	IHU_PS_Unassigned_271401	0	unknown	0	0	0	0	5	7	0	0	0	0	0	0	0	0	0	0	0	0	0	0	0	0	0	0
unassigned	unassigned	unassigned	unassigned	unassigned	unassigned	IHU_PS_Unassigned_271402	0	unknown	0	0	0	0	0	0	0	0	0	0	0	0	0	0	14	0	0	0	0	0	0	0	0	0
unassigned	unassigned	unassigned	unassigned	unassigned	unassigned	IHU_PS_Unassigned_271413	0	unknown	0	8	0	0	0	0	0	0	0	0	0	0	0	0	0	0	0	0	0	0	0	0	8	0
unassigned	unassigned	unassigned	unassigned	unassigned	unassigned	IHU_PS_Unassigned_271414	0	unknown	0	5	0	0	0	0	0	0	0	0	0	0	0	0	0	0	0	0	5	21	0	0	0	0
unassigned	unassigned	unassigned	unassigned	unassigned	unassigned	IHU_PS_Unassigned_271439	0	unknown	0	0	0	0	0	0	0	0	0	0	0	0	0	0	0	0	0	0	0	0	0	0	44	0
unassigned	unassigned	unassigned	unassigned	unassigned	unassigned	IHU_PS_Unassigned_271467	0	unknown	0	0	0	0	0	0	0	0	0	0	0	0	0	0	0	0	0	0	0	0	9	0	0	0
unassigned	unassigned	unassigned	unassigned	unassigned	unassigned	IHU_PS_Unassigned_271478	0	unknown	0	6	5	0	0	0	0	0	0	0	0	0	0	0	0	0	0	0	0	0	0	0	0	0
unassigned	unassigned	unassigned	unassigned	unassigned	unassigned	IHU_PS_Unassigned_271497	0	unknown	0	0	19	0	0	0	14	197	0	0	0	0	0	0	0	0	0	0	0	0	0	0	0	0
unassigned	unassigned	unassigned	unassigned	unassigned	unassigned	IHU_PS_Unassigned_27154	0	unknown	12	0	0	0	0	0	0	0	0	0	0	0	0	0	0	0	0	0	0	0	0	16	0	0
unassigned	unassigned	unassigned	unassigned	unassigned	unassigned	IHU_PS_Unassigned_271568	0	unknown	5	0	0	0	0	0	0	9	0	0	0	0	0	0	0	0	0	0	0	0	0	0	0	0
unassigned	unassigned	unassigned	unassigned	unassigned	unassigned	IHU_PS_Unassigned_271601	0	unknown	0	0	0	0	0	0	0	0	0	0	0	0	0	9	8	0	0	0	0	0	0	0	5	0
unassigned	unassigned	unassigned	unassigned	unassigned	unassigned	IHU_PS_Unassigned_271657	0	unknown	0	22	0	0	0	0	0	0	0	0	0	0	0	0	0	0	0	0	0	0	0	0	0	0
unassigned	unassigned	unassigned	unassigned	unassigned	unassigned	IHU_PS_Unassigned_271668	0	unknown	0	0	0	6	0	0	0	0	0	0	0	0	0	0	0	0	0	0	0	0	0	9	0	0
unassigned	unassigned	unassigned	unassigned	unassigned	unassigned	IHU_PS_Unassigned_271673	0	unknown	0	0	0	0	0	0	0	0	0	0	0	0	0	0	0	0	0	0	0	21	0	0	0	0
unassigned	unassigned	unassigned	unassigned	unassigned	unassigned	IHU_PS_Unassigned_271738	0	unknown	0	0	0	0	0	0	0	0	0	0	0	0	0	0	5	5	0	0	0	6	0	0	0	0
unassigned	unassigned	unassigned	unassigned	unassigned	unassigned	IHU_PS_Unassigned_271758	0	unknown	0	0	0	0	0	0	0	0	0	0	0	0	0	0	0	0	0	0	0	0	5	0	0	0
unassigned	unassigned	unassigned	unassigned	unassigned	unassigned	IHU_PS_Unassigned_27180	0	unknown	0	12	0	0	0	0	0	0	0	0	0	0	0	0	0	0	0	0	0	0	0	0	0	0
unassigned	unassigned	unassigned	unassigned	unassigned	unassigned	IHU_PS_Unassigned_271800	0	unknown	5	0	6	0	0	0	0	0	0	0	0	0	0	0	0	0	0	0	0	0	0	0	0	0
unassigned	unassigned	unassigned	unassigned	unassigned	unassigned	IHU_PS_Unassigned_271834	0	unknown	0	0	0	0	0	0	0	0	0	0	0	0	0	0	0	7	0	0	0	0	0	0	0	0
unassigned	unassigned	unassigned	unassigned	unassigned	unassigned	IHU_PS_Unassigned_271838	0	unknown	0	0	0	0	0	0	0	6	0	0	0	0	0	0	0	0	0	0	0	0	0	0	0	0
unassigned	unassigned	unassigned	unassigned	unassigned	unassigned	IHU_PS_Unassigned_271846	0	unknown	0	0	0	0	0	0	0	0	0	0	0	0	0	0	0	0	0	0	0	0	0	0	18	0
unassigned	unassigned	unassigned	unassigned	unassigned	unassigned	IHU_PS_Unassigned_271852	0	unknown	0	0	0	7	15	0	0	0	0	0	0	0	0	0	0	0	0	0	0	0	6	0	0	0
unassigned	unassigned	unassigned	unassigned	unassigned	unassigned	IHU_PS_Unassigned_271874	0	unknown	0	22	0	0	0	0	0	0	0	0	0	0	0	0	0	0	0	0	0	0	0	0	0	0
unassigned	unassigned	unassigned	unassigned	unassigned	unassigned	IHU_PS_Unassigned_271876	0	unknown	0	0	0	0	0	0	0	0	0	0	0	0	0	0	0	0	0	0	0	0	0	0	5	0
unassigned	unassigned	unassigned	unassigned	unassigned	unassigned	IHU_PS_Unassigned_271891	0	unknown	10	0	0	0	0	0	0	0	0	0	0	0	0	0	0	0	0	0	0	0	0	0	0	0
unassigned	unassigned	unassigned	unassigned	unassigned	unassigned	IHU_PS_Unassigned_271896	0	unknown	0	0	0	0	0	0	0	0	0	0	0	0	0	0	0	0	0	0	0	0	5	0	0	0
unassigned	unassigned	unassigned	unassigned	unassigned	unassigned	IHU_PS_Unassigned_271898	0	unknown	0	0	0	0	0	0	0	0	0	0	0	0	0	0	860	0	0	0	0	0	0	0	0	0
unassigned	unassigned	unassigned	unassigned	unassigned	unassigned	IHU_PS_Unassigned_271920	0	unknown	0	0	0	0	10	0	0	0	0	0	0	0	0	0	0	0	0	0	0	0	0	0	0	0
unassigned	unassigned	unassigned	unassigned	unassigned	unassigned	IHU_PS_Unassigned_271945	0	unknown	0	0	0	0	0	0	0	5	0	0	0	0	0	0	0	0	0	0	0	0	0	0	0	0
unassigned	unassigned	unassigned	unassigned	unassigned	unassigned	IHU_PS_Unassigned_271960	0	unknown	0	0	0	0	30	5	0	0	0	0	0	0	0	0	0	5	0	0	0	16	7	0	0	0
unassigned	unassigned	unassigned	unassigned	unassigned	unassigned	IHU_PS_Unassigned_271978	0	unknown	0	0	0	0	10	0	0	0	0	0	0	0	0	0	0	0	0	0	0	5	0	0	0	0
unassigned	unassigned	unassigned	unassigned	unassigned	unassigned	IHU_PS_Unassigned_271994	0	unknown	0	7	0	0	0	0	0	0	0	0	0	0	0	0	0	0	0	0	0	0	0	0	0	0
unassigned	unassigned	unassigned	unassigned	unassigned	unassigned	IHU_PS_Unassigned_272011	0	unknown	0	0	0	0	0	5	0	0	0	0	0	0	5	0	0	5	0	0	0	0	0	5	0	0
unassigned	unassigned	unassigned	unassigned	unassigned	unassigned	IHU_PS_Unassigned_272036	0	unknown	0	5	0	0	14	0	0	5	0	0	0	0	0	0	0	0	0	0	0	0	0	0	0	0
unassigned	unassigned	unassigned	unassigned	unassigned	unassigned	IHU_PS_Unassigned_272043	0	unknown	7	0	10	0	0	0	0	0	0	0	0	0	0	0	0	0	0	0	0	0	0	12	0	0
unassigned	unassigned	unassigned	unassigned	unassigned	unassigned	IHU_PS_Unassigned_272067	0	unknown	0	0	0	0	7	0	0	0	0	0	0	0	0	0	0	0	0	0	0	6	0	0	0	0
unassigned	unassigned	unassigned	unassigned	unassigned	unassigned	IHU_PS_Unassigned_272069	0	unknown	0	0	0	0	0	0	0	0	0	0	0	0	38	41	84	0	0	0	0	0	0	0	0	0
unassigned	unassigned	unassigned	unassigned	unassigned	unassigned	IHU_PS_Unassigned_272085	0	unknown	0	0	0	0	0	0	0	0	0	0	0	0	0	0	0	0	0	0	0	0	0	0	8	0
unassigned	unassigned	unassigned	unassigned	unassigned	unassigned	IHU_PS_Unassigned_272146	0	unknown	0	0	0	0	0	5	0	0	0	0	0	0	0	0	0	0	0	0	0	0	0	0	0	0
unassigned	unassigned	unassigned	unassigned	unassigned	unassigned	IHU_PS_Unassigned_272165	0	unknown	0	50	7	0	0	0	0	0	0	0	0	0	0	0	0	0	0	0	0	0	0	0	7	0
unassigned	unassigned	unassigned	unassigned	unassigned	unassigned	IHU_PS_Unassigned_272188	0	unknown	0	0	0	0	0	0	0	0	0	0	0	0	0	0	0	0	0	0	0	0	5	0	0	0
unassigned	unassigned	unassigned	unassigned	unassigned	unassigned	IHU_PS_Unassigned_272209	0	unknown	7	14	6	0	5	13	0	0	0	0	0	0	0	0	0	0	0	0	0	5	0	0	0	0
unassigned	unassigned	unassigned	unassigned	unassigned	unassigned	IHU_PS_Unassigned_272223	0	unknown	0	0	0	0	0	0	0	0	0	0	0	0	0	0	0	0	0	0	5	11	0	0	0	0
unassigned	unassigned	unassigned	unassigned	unassigned	unassigned	IHU_PS_Unassigned_272271	0	unknown	0	0	0	0	0	0	0	0	5	0	0	0	0	0	0	0	0	0	0	0	0	0	0	0
unassigned	unassigned	unassigned	unassigned	unassigned	unassigned	IHU_PS_Unassigned_272317	0	unknown	0	0	0	0	0	0	0	0	0	0	0	0	0	0	0	5	0	0	0	0	5	0	0	0
unassigned	unassigned	unassigned	unassigned	unassigned	unassigned	IHU_PS_Unassigned_272347	0	unknown	0	0	0	0	0	0	0	0	0	0	0	0	0	0	0	0	0	0	0	5	0	0	0	0
unassigned	unassigned	unassigned	unassigned	unassigned	unassigned	IHU_PS_Unassigned_27235	0	unknown	0	23	0	12	151	16	0	0	0	0	0	0	0	0	0	13	0	0	74	62	72	0	11	0
unassigned	unassigned	unassigned	unassigned	unassigned	unassigned	IHU_PS_Unassigned_272362	0	unknown	6	0	0	0	0	0	0	0	0	0	0	0	0	0	0	0	0	0	0	0	0	0	0	0
unassigned	unassigned	unassigned	unassigned	unassigned	unassigned	IHU_PS_Unassigned_272373	0	unknown	0	0	0	0	0	0	0	6	0	0	0	0	0	0	0	0	0	0	0	0	0	0	0	0
unassigned	unassigned	unassigned	unassigned	unassigned	unassigned	IHU_PS_Unassigned_272377	0	unknown	0	0	0	0	0	0	0	0	0	0	0	0	0	0	5	0	0	0	0	0	0	0	5	0
unassigned	unassigned	unassigned	unassigned	unassigned	unassigned	IHU_PS_Unassigned_272391	0	unknown	0	0	0	0	0	0	0	0	0	0	0	0	7	0	0	0	0	0	0	0	0	0	0	0
unassigned	unassigned	unassigned	unassigned	unassigned	unassigned	IHU_PS_Unassigned_272401	0	unknown	0	0	0	0	0	0	0	0	0	0	0	0	0	0	0	7	0	0	0	0	0	0	6	0
[truncated: 1,592 more rows]
