# Supplementary material for: Running after ghosts: are dead bacteria the dark matter of the human gut microbiota?
Source: Gut Microbes. 2021 Mar 23;13(1):1897208. doi: 10.1080/19490976.2021.1897208 (PMC7993147; doi:10.1080/19490976.2021.1897208)
Supplement: Supplemental Material [file KGMI_A_1897208_SM1810.zip › Supplementary information/Supplementary Table 4.xlsx]

## Sheet: Supplementary Table 4
Supplementary Table 4: Donor information
Donors	Age (years)	Gender	Origin
Donor 1	28	Female	France
Donor 2	32	Male	Senegal
Donor 3	32	Male	Senegal
Donor 4	27	Female	Benin
Donor 5	32	Male	Cameron
Donor 6	30	Male	France
Donor 7	27	Female	Algeria
Donor 8	27	Male	Algeria
