# Supplementary material for: Running after ghosts: are dead bacteria the dark matter of the human gut microbiota?
Source: Gut Microbes. 2021 Mar 23;13(1):1897208. doi: 10.1080/19490976.2021.1897208 (PMC7993147; doi:10.1080/19490976.2021.1897208)
Supplement: Supplemental Material [file KGMI_A_1897208_SM1810.zip › Supplementary information/Supplementary Table 5.xlsx]

## Sheet: Supplemntary Table 5
Supplementary Table 5 : Culture conditions used
Anaerobic conditions
Direct culture in Brain Heart infusion (BHI) agar, 37°C
Direct culture in Columbia colistin-nalidixic acid agar (CNA) agar, 37°C
Direct culture in Columbia agar with 5 % sheep blood (COS), 37°C
Direct culture in deMan Rogosa Sharpe (MRS) agar, 37°C
Direct culture in Reinforced clostridial (RC) agar, 37°C
Direct culture in R-medium agar, 37°C
Direct culture in Schaedler agar, 37°C
Direct culture in Wilkins chalgren agar, 37°C
Direct culture in YCFA agar, 37°C
Preincubation in anaerobic blood culture bottle after thermic shock at 80°C during 20min, then seeded onto 5% sheep blood agar (COS) plates, 37°C
Preincubation in anaerobic blood culture bottle with 5 mL sheep blood, then seeded onto 5% sheep blood agar (COS) plates, 37°C
Preincubation in anaerobic blood culture bottle with 5 mL rumen fluid and 5 mL sheep blood, then seeded onto 5% sheep blood agar (COS) plates, 37°C
Preincubation in anaerobic blood culture bottle with 5 mL rumen fluid, then seeded onto 5% sheep blood agar (COS) plates, 37°C
Preincubation in anaerobic blood culture bottle with stool filtered at 0,45µm, then seeded onto 5% sheep blood agar (COS) plates, 37°C
Preincubation in anaerobic blood culture bottle with stool filtered at 5µm, then seeded onto 5% sheep blood agar (COS) plates, 37°C
Preincubation in anaerobic blood culture bottle, then seeded onto 5% sheep blood agar (COS) plates, 37°C
Preincubation in anaerobic condition in Columbia broth with 5% sheep blood, then seeded onto 5% sheep blood agar (COS) plates, 28°C
Preincubation in anaerobic condition in Columbia broth with 5% sheep blood, then seeded onto 5% sheep blood agar (COS) plates, 37°C
Preincubation in anaerobic condition in Christensenella Medium, then seeded onto 5% sheep blood agar (COS) plates, 37°C
Preincubation in anaerobic condition in YCFA Medium,then seeded onto 5% sheep blood agar (COS) plates, 37°C
Preincubation in anaerobic condition in Marine broth, then seeded onto 5% sheep blood agar (COS) plates, 37°C
Preincubation in anaerobic condition in MRS-Lactobacillus Medium, then seeded onto 5% sheep blood agar (COS) plates, 37°C
Preincubation in anaerobic condition in R-medium 5 % lamb serum with 5 % rumen fluid and 5 % sheep blood,then seeded onto 5% sheep blood agar (COS) plates, 37°C
Preincubation in anaerobic condition in R-medium with 5% rumen fluid and 5% sheep blood, then seeded onto 5% sheep blood agar (COS) plates, 37°C
Preincubation in anaerobic condition in Shaedler Medium, then seeded onto 5% sheep blood agar (COS) plates, 37°C
Preincubation in abaerobic condition in trypticase soy broth (TSB), then seeded onto 5% sheep blood agar (COS) plates, 37°C
Alcohol pretreatment+Preincubation in anaerobic blood culture bottle with 5% sheep blood, then seeded onto 5% sheep blood agar (COS) plates, 28°C
Alcohol pretreatment+Preincubation in anaerobic blood culture bottle with 5% sheep blood, then seeded onto 5% sheep blood agar (COS) plates, 37°C
Alcohol pretreatment+Preincubation in anaerobic blood culture bottle with 5% rumen fluid and 5% sheep blood, then seeded onto 5% sheep blood agar (COS) plates, 37°C
Alcohol pretreatment+Preincubation in anaerobic blood culture bottle with 5% rumen fluid, then seeded onto 5% sheep blood agar (COS) plates, 28°C
Alcohol pretreatment+Preincubation in anaerobic blood culture bottle with 5% rumen fluid, then seeded onto 5% sheep blood agar (COS) plates, 37°C
Alcohol pretreatment+Preincubation in anaerobic condition in Columbia broth with 5% sheep blood,, then seeded onto 5% sheep blood agar (COS) plates, 37°C
Alcohol pretreatment+Preincubation in anaerobic condition in Marine broth, then seeded onto 5% sheep blood agar (COS) plates, 37°C
Alcohol pretreatment+Preincubation in anaerobic condition in trypticase soy broth (TSB), then seeded onto 5% sheep blood agar (COS) plates, 37°C
Alcohol pretreatment+Direct culture in Brain Heart Infusion (BHI) agar, 37°C
Alcohol pretreatment+Direct culture in Columbia agar with 5 % sheep blood (COS), 37°C,
Alcohol pretreatment+Direct cultured in deMan Rogosa Sharpe (MRS) agar, 37°C
Alcohol pretreatment+Direct culture in Reinforced clostridial (RC) agar, 37°C
Alcohol pretreatment+Direct culture in in Wilkins chalgren agar, 37°C
Alcohol pretreatment+Direct culture in YCFA agar, 37°C
Aerobic conditions
Preincubation in aerobic blood culture bottle with 5% sheep blood, then seeded onto 5% sheep blood agar (COS) plates, 37°C
Preincubation in aerobic blood culture bottle with 5% rumen fluid and 5 % sheep blood, then seeded onto 5% sheep blood agar (COS) plates, 37°C
Preincubation in aerobic blood culture bottle with 5% rumen fluid, then seeded onto 5% sheep blood agar (COS) plates, 37°C
Preincubation in aerobic blood culture bottle with stool filtered at 0,45µm, then seeded onto 5% sheep blood agar (COS) plates, 37°C
Preincubation in aerobic blood culture bottle with stool filtered at 5µm, then seeded onto 5% sheep blood agar (COS) plates, 37°C
Preincubation in aerobic condition in 5% Columbia broth, then seeded onto 5% sheep blood agar (COS) plates, 28°C
Preincubation in aerobic condition in 5% Columbia broth, then seeded onto 5% sheep blood agar (COS) plates, 37°C
Preincubation in aerobic condition in Brain Heart Infusion (BHI) broth with 5% sheep blood, then seeded onto 5% sheep blood agar (COS) plates, 37°C
Preincubation in aerobic condition in trypticase soy broth (TSB), then seeded onto 5% sheep blood agar (COS) plates, 37°C
Preincubation in aerobic Marine broth, then seeded onto 5% sheep blood agar (COS) plates, 37°C
Alcohol pretreatment+Preincubation in aerobic blood culture bottle with 5% sheep blood, then seeded onto 5% sheep blood agar (COS) plates, 28°C
Alcohol pretreatment+Preincubation in aerobic blood culture bottle with 5% sheep blood,then seeded onto 5% sheep blood agar (COS) plates, 37°C
Alcohol pretreatment+Preincubation in aerobic blood culture bottle with 5% rumen fluid and 5% sheep blood, tthen seeded onto 5% sheep blood agar (COS) plates, 37°C
Alcohol pretreatment+Preincubation in aerobic blood culture bottle with rumen fluid, then 5% sheep blood agar, Aerobic condition, 28°C
Alcohol pretreatment+Preincubation in aerobic blood culture bottle with 5% rumen fluid, then seeded onto 5% sheep blood agar (COS) plates, 37°C
Alcohol pretreatment+Preincubation in aerobic condition in Columbia broth with 5% sheep blood, then seeded onto 5% sheep blood agar (COS) plates, 37°C
Alcohol pretreatment+Preincubation in aerobic condition in trypticase soy broth (TSB), then seeded onto 5% sheep blood agar (COS) plates, 37°C
Alcohol pretreatment+Preincubation in aerobic condition in Marine broth, then seeded onto 5% sheep blood agar (COS) plates, 37°C
