# Supplementary material for: Running after ghosts: are dead bacteria the dark matter of the human gut microbiota?
Source: Gut Microbes. 2021 Mar 23;13(1):1897208. doi: 10.1080/19490976.2021.1897208 (PMC7993147; doi:10.1080/19490976.2021.1897208)
Supplement: Supplemental Material [file KGMI_A_1897208_SM1810.zip › Supplementary information/Supplementary Table 6.xlsx]

## Sheet: Supplementary Table 5
	Supplemntary Table 5: IHU culturomics database
Domain_Name	Phylum_Name	Class_name	Order_name	Family_name	Genus_name	Species-name	Type Strain_name	Genbank_16S_number
Bacteria	Firmicutes	Negativicutes	Acidaminococcales	Acidaminococcaceae	Acidaminococcus	massiliensis	P2828	LT576399
Bacteria	Firmicutes	Negativicutes	Acidaminococcales	Acidaminococcaceae	Acidaminococcus	timonensis	P2764	LT598562
Bacteria	Actinobacteria	Actinobacteria	Actinomycetales	Actinomycetaceae	Actinobaculum	timonense	P2803	LT598555
Bacteria	Actinobacteria	Actinobacteria	Actinomycetales	Actinomycetaceae	Actinomyces	bouchesdurhonensis	P2825	LT576385
Bacteria	Actinobacteria	Actinobacteria	Actinomycetales	Actinomycetaceae	Actinomyces	culturomici	P3561	LT671587
Bacteria	Actinobacteria	Actinobacteria	Actinomycetales	Actinomycetaceae	Actinomyces	grossensis	ph3	JN837492
Bacteria	Actinobacteria	Actinobacteria	Actinomycetales	Actinomycetaceae	Actinomyces	ihuae	SD1	LN866997
Bacteria	Actinobacteria	Actinobacteria	Actinomycetales	Actinomycetaceae	Actinomyces	marseillensis	P2818	LT576400
Bacteria	Actinobacteria	Actinobacteria	Actinomycetales	Actinomycetaceae	Actinomyces	mediterranea	P3257	LT598588
Bacteria	Actinobacteria	Actinobacteria	Actinomycetales	Actinomycetaceae	Actinomyces	oralis	P2973	LT627670
Bacteria	Actinobacteria	Actinobacteria	Actinomycetales	Actinomycetaceae	Actinomyces	pacaensis	P2985	LT576401
Bacteria	Actinobacteria	Actinobacteria	Actinomycetales	Actinomycetaceae	Actinomyces	phocaeensis	MD1	LN833867
Bacteria	Actinobacteria	Actinobacteria	Actinomycetales	Actinomycetaceae	Actinomyces	polynesiensis	MS2	HF952919
Bacteria	Actinobacteria	Actinobacteria	Actinomycetales	Actinomycetaceae	Actinomyces	provencensis	SN12	LN881591
Bacteria	Actinobacteria	Actinobacteria	Actinomycetales	Actinomycetaceae	Actinomyces	urinae	P2225	LN870295
Bacteria	Actinobacteria	Actinobacteria	Propionibacteriales	Nocardioidaceae	Aeromicrobium	massiliense	JC14	NR_125588
Bacteria	Firmicutes	Clostridia	Clostridiales	Clostridiaceae	Africanibacillus	massiliensis	P2538	LT223700
Bacteria	Actinobacteria	Actinobacteria	Micrococcales	Microbacteriaceae	Agrococcus	massilioglaciei	P2731	LT558844
Bacteria	Bacteroidetes	Bacteroidia	Bacteroidales	Rikenellaceae	Alistipes	ihuae	AP11	JX101692
Bacteria	Bacteroidetes	Bacteroidia	Bacteroidales	Rikenellaceae	Alistipes	jeddahensis	AL-1	LK021116
Bacteria	Bacteroidetes	Bacteroidia	Bacteroidales	Rikenellaceae	Alistipes	obesihominis	ph8	NR_133025
Bacteria	Bacteroidetes	Bacteroidia	Bacteroidales	Rikenellaceae	Alistipes	phocaeensis	cv1	LN827529
Bacteria	Bacteroidetes	Bacteroidia	Bacteroidales	Rikenellaceae	Alistipes	provencensis	P2431	LT223566
Bacteria	Bacteroidetes	Bacteroidia	Bacteroidales	Rikenellaceae	Alistipes	senegalensis	JC50	NR_118219
Bacteria	Bacteroidetes	Bacteroidia	Bacteroidales	Rikenellaceae	Alistipes	timonensis	JC136	NR_125589
Bacteria	Firmicutes	Tissierellia	Tissierellales	Peptoniphilaceae	Anaerococcus	jeddahensis	SB3	LN866994
Bacteria	Firmicutes	Tissierellia	Tissierellales	Peptoniphilaceae	Anaerococcus	mediterraneensis	P2765	LT598544
Bacteria	Firmicutes	Tissierellia	Tissierellales	Peptoniphilaceae	Anaerococcus	obesihominis	ph10	JN837490
Bacteria	Firmicutes	Tissierellia	Tissierellales	Peptoniphilaceae	Anaerococcus	rubiinfantis	MT16	LN881592
Bacteria	Firmicutes	Tissierellia	Tissierellales	Peptoniphilaceae	Anaerococcus	senegalensis	JC48	NR_118220
Bacteria	Firmicutes	Tissierellia	Tissierellales	Peptoniphilaceae	Anaerococcus	urinomassiliensis	P2143	LN898272
Bacteria	Firmicutes	Clostridia	Clostridiales	Eubacteriaceae	Anaerofustis	massiliensis	P2441	LT223572
Bacteria	Firmicutes	Clostridia	Clostridiales	Ruminococcaceae	Anaeromassilibacillus	senegalensis	mt9	LN866991
Bacteria	Firmicutes	Clostridia	Clostridiales	Ruminococcaceae	Anaeromassilibacillus	timonensis	P3371	LT725669
Bacteria	Firmicutes	Clostridia	Clostridiales	Clostridiaceae	Anaerosalibacter	massiliensis	ND1	HG315673
Bacteria	Firmicutes	Clostridia	Clostridiales	Clostridiaceae	Anaerosalibacter	timonensis	P3206	LT598565
Bacteria	Firmicutes	Clostridia	Clostridiales	Ruminococcaceae	Anaerotruncus	massiliensis	AT3	LN866995
Bacteria	Firmicutes	Clostridia	Clostridiales	Ruminococcaceae	Anaerotruncus	rubinfantis	MT15	LN881593
Bacteria	Firmicutes	Clostridia	Clostridiales	Ruminococcaceae	Angelakisella	massiliensis	P3217	LT598578
Bacteria	Firmicutes	Bacilli	Bacillales	Bacillaceae	Aquibacillus	massiliensis	P3518	LT671588
Bacteria	Actinobacteria	Coriobacteriia	Eggerthellales	Eggerthellaceae	Arabia	massiliensis	P3078	LT598545
Bacteria	Actinobacteria	Actinobacteria	Actinomycetales	Actinomycetaceae	Arcanobacterium	urinomassiliense	P3248	LT598574
Bacteria	Firmicutes	Clostridia	Clostridiales	Ruminococcaceae	Arquibacterium	massiliensis	AP7	JX101688
Bacteria	Firmicutes	Clostridia	Clostridiales	Family_XIII	Bacilliculturomica	massiliensis	P3303	LT631507
Bacteria	Firmicutes	Bacilli	Bacillales	Bacillaceae	Bacillus	andreraoultii	KW-12	NR_144713
Bacteria	Firmicutes	Bacilli	Bacillales	Bacillaceae	Bacillus	caccae	P3604	LT714169
Bacteria	Firmicutes	Bacilli	Bacillales	Bacillaceae	Bacillus	dakarensis	P3515	LT671589
Bacteria	Firmicutes	Bacilli	Bacillales	Bacillaceae	Bacillus	dionei	P3661	LT722674
Bacteria	Firmicutes	Bacilli	Bacillales	Bacillaceae	Bacillus	jeddahensis	JCE	HG931339
Bacteria	Firmicutes	Bacilli	Bacillales	Bacillaceae	Bacillus	jeddahtimonensis	B-jedd	HG964478
Bacteria	Firmicutes	Bacilli	Bacillales	Bacillaceae	Bacillus	kwashiorkori	SIT6	LK985393
Bacteria	Firmicutes	Bacilli	Bacillales	Bacillaceae	Bacillus	marasmi	P3556	LT671590
Bacteria	Firmicutes	Bacilli	Bacillales	Bacillaceae	Bacillus	massiliamazoniensis	LF1	LK021124
Bacteria	Firmicutes	Bacilli	Bacillales	Bacillaceae	Bacillus	massilianorexius	AP8	JX101689
Bacteria	Firmicutes	Bacilli	Bacillales	Bacillaceae	Bacillus	massiligabonensis	P2639	LT598571
Bacteria	Firmicutes	Bacilli	Bacillales	Bacillaceae	Bacillus	massilinigeriensis	P2384	LT161888
Bacteria	Firmicutes	Bacilli	Bacillales	Bacillaceae	Bacillus	massilioglaciei	P2600	LT223699
Bacteria	Firmicutes	Bacilli	Bacillales	Bacillaceae	Bacillus	massilisenegalensis	JC6	NR_125590
Bacteria	Firmicutes	Bacilli	Bacillales	Bacillaceae	Bacillus	mediterraneensis	P2366	NR_144741
Bacteria	Firmicutes	Bacilli	Bacillales	Bacillaceae	Bacillus	niameyensis	SIT3	LK985389
Bacteria	Firmicutes	Bacilli	Bacillales	Bacillaceae	Bacillus	phocaeensis	SIT16	LN881595
Bacteria	Firmicutes	Bacilli	Bacillales	Bacillaceae	Bacillus	rubinfantis	MT2	LK021113
Bacteria	Firmicutes	Bacilli	Bacillales	Bacillaceae	Bacillus	saliense	ES3	LN827530
Bacteria	Firmicutes	Bacilli	Bacillales	Bacillaceae	Bacillus	saudii	JCA	HG726037
Bacteria	Firmicutes	Bacilli	Bacillales	Bacillaceae	Bacillus	sinesaloumensis	P3516	LT671591
Bacteria	Firmicutes	Bacilli	Bacillales	Bacillaceae	Bacillus	testis	SIT10	LN827531
Bacteria	Firmicutes	Bacilli	Bacillales	Bacillaceae	Bacillus	timonensis	10403023	JF824810
Bacteria	Firmicutes	Bacilli	Bacillales	Bacillaceae	Bacillus	tuaregi	P2489	LT223701
Bacteria	Bacteroidetes	Bacteroidia	Bacteroidales	Bacteroidaceae	Bacteroides	bouchesdurhonensis	P2653	LT558803
Bacteria	Bacteroidetes	Bacteroidia	Bacteroidales	Bacteroidaceae	Bacteroides	congonensis	P3132	LT598566
Bacteria	Bacteroidetes	Bacteroidia	Bacteroidales	Bacteroidaceae	Bacteroides	ihumii	P2824	LT576386
Bacteria	Bacteroidetes	Bacteroidia	Bacteroidales	Bacteroidaceae	Bacteroides	ilei	P3208	LT623890
Bacteria	Bacteroidetes	Bacteroidia	Bacteroidales	Bacteroidaceae	Bacteroides	mediterraneensis	P2644	LT558804
Bacteria	Bacteroidetes	Bacteroidia	Bacteroidales	Bacteroidaceae	Bacteroides	ndongoensis	P3108	LT615364
Bacteria	Bacteroidetes	Bacteroidia	Bacteroidales	Bacteroidaceae	Bacteroides	neonati	MS4	HG315678
Bacteria	Bacteroidetes	Bacteroidia	Bacteroidales	Bacteroidaceae	Bacteroides	phoceense	SB5	LN998056
Bacteria	Bacteroidetes	Bacteroidia	Bacteroidales	Bacteroidaceae	Bacteroides	timonensis	AP1	JX041639
Bacteria	Bacteroidetes	Bacteroidia	Bacteroidales	Bacteroidaceae	Bacteroides	togonis	P3166	LT631521
Bacteria	Firmicutes	Clostridia	Clostridiales	Lachnospiraceae	Bariatricus	massiliensis	AT12	LN898273
Bacteria	Firmicutes	Clostridia	Clostridiales	Christensenellaceae	Beduinella	massiliensis	P2846	LT576387
Bacteria	Firmicutes	Clostridia	Clostridiales	Clostridiaceae	Beduini	massiliensis	GM1	LN713275
Bacteria	Firmicutes	Clostridia	Clostridiales	Christensenellaceae	Beduinibacterium	massiliense	P3337	LT631514
Bacteria	Firmicutes	Clostridia	Clostridiales	Ruminococcaceae	Bittarella	massiliensis	GD6	LN881596
Bacteria	Actinobacteria	Actinobacteria	Geodermatophilales	Geodermatophilaceae	Blastococcus	massiliensis	AP3	JX101684
Bacteria	Firmicutes	Clostridia	Clostridiales	Lachnospiraceae	Blautia	caccae	P3201	LT623891
Bacteria	Firmicutes	Clostridia	Clostridiales	Lachnospiraceae	Blautia	ihuae	P3087	LT631515
Bacteria	Firmicutes	Clostridia	Clostridiales	Lachnospiraceae	Blautia	marasmi	P2377	LT631508
Bacteria	Firmicutes	Clostridia	Clostridiales	Ruminococcaceae	Blautia	marseillensis	P3120	LT598556
Bacteria	Firmicutes	Clostridia	Clostridiales	Lachnospiraceae	Blautia	massiliensis	GD9	LN890282
Bacteria	Firmicutes	Clostridia	Clostridiales	Lachnospiraceae	Blautia	mediterranea	P3313	LT631509
Bacteria	Firmicutes	Clostridia	Clostridiales	Lachnospiraceae	Blautia	merdae	P3387	LT799002
Bacteria	Firmicutes	Clostridia	Clostridiales	Lachnospiraceae	Blautia	phocaeensis	P3441	LT631543
Bacteria	Firmicutes	Clostridia	Clostridiales	Lachnospiraceae	Blautia	provencensis	P3602	LT714168
Bacteria	Firmicutes	Clostridia	Clostridiales	Lachnospiraceae	Blautia	timonensis	P2398	LT161889
Bacteria	Actinobacteria	Actinobacteria	Micrococcales	Dermabacteraceae	Brachybacterium	massiliense	MT5	LN906631
Bacteria	Firmicutes	Bacilli	Bacillales	Paenibacillaceae	Brevibacillus	massiliensis	phR	JN837488
Bacteria	Actinobacteria	Actinobacteria	Micrococcales	Brevibacteriaceae	Brevibacterium	ihumii	cv3	LN828945
Bacteria	Actinobacteria	Actinobacteria	Micrococcales	Brevibacteriaceae	Brevibacterium	phoceense	MT25	LN998064
Bacteria	Actinobacteria	Actinobacteria	Micrococcales	Brevibacteriaceae	Brevibacterium	senegalense	JC43	NR_118221
Bacteria	Bacteroidetes	Bacteroidia	Bacteroidales	Odoribacteraceae	Butyricimonas	massiliensis	GD2	JX424765
Bacteria	Bacteroidetes	Bacteroidia	Bacteroidales	Odoribacteraceae	Butyricimonas	phoceensis	AT9	LN881597
Bacteria	Bacteroidetes	Bacteroidia	Bacteroidales	Odoribacteraceae	Butyricimonas	timonensis	P2440	LT223567
Bacteria	Firmicutes	Negativicutes	Veillonellales	Veillonellaceae	Caecibacter	massiliensis	P2974	LT576402
Bacteria	Actinobacteria	Actinobacteria	Micrococcales	Cellulomonadaceae	Cellulomonas	massiliensis	JC225	NR_125601
Bacteria	Actinobacteria	Actinobacteria	Micrococcales	Cellulomonadaceae	Cellulomonas	timonensis	SN7	LN870311
Bacteria	Firmicutes	Clostridia	Clostridiales	Christensenellaceae	Christensenella	massiliensis	P2438	LT161898
Bacteria	Firmicutes	Clostridia	Clostridiales	Christensenellaceae	Christensenella	timonensis	P2437	LT223568
Bacteria	Bacteroidetes	Flavobacteriia	Flavobacteriales	Flavobacteriaceae	Chryseobacterium	phoceense	6021061333	LT223696
Bacteria	Bacteroidetes	Flavobacteriia	Flavobacteriales	Flavobacteriaceae	Chryseobacterium	timonense	G972	LT161886
Bacteria	Firmicutes	Clostridia	Clostridiales	Clostridiaceae	Clostridium	amazonitimonense	LF2	LK021125
Bacteria	Firmicutes	Clostridia	Clostridiales	Clostridiaceae	Clostridium	beduini	P2776	LT598567
Bacteria	Firmicutes	Clostridia	Clostridiales	Ruminococcaceae	Clostridium	caccae	P3106	LT598575
Bacteria	Firmicutes	Clostridia	Clostridiales	Clostridiaceae	Clostridium	culturomicsense	CL-6	LK021117
Bacteria	Firmicutes	Clostridia	Clostridiales	Clostridiaceae	Clostridium	culturomicum	P3545	LT797537
Bacteria	Firmicutes	Clostridia	Clostridiales	Peptostreptococcaceae	Clostridium	dakarense	FF1	KC517358
Bacteria	Firmicutes	Clostridia	Clostridiales	Clostridiaceae	Clostridium	ihumii	AP5	JX101686
Bacteria	Firmicutes	Clostridia	Clostridiales	Clostridiaceae	Clostridium	jeddahense	JCD	HG726040
Bacteria	Firmicutes	Clostridia	Clostridiales	Clostridiaceae	Clostridium	jeddahtimonense	CL-2	LK021118
Bacteria	Firmicutes	Clostridia	Clostridiales	Clostridiaceae	Clostridium	marasmi	P2378	LT799971
Bacteria	Firmicutes	Clostridia	Clostridiales	Clostridiaceae	Clostridium	massiliamazoniense	ND2	HG315672
Bacteria	Firmicutes	Clostridia	Clostridiales	Clostridiaceae	Clostridium	massilidielmoense	MT26	LN998063
Bacteria	Firmicutes	Clostridia	Clostridiales	Clostridiaceae	Clostridium	massilisenegalense	P299	LT161890
Bacteria	Firmicutes	Clostridia	Clostridiales	Clostridiaceae	Clostridium	mediterraneense	P2434	LT161897
Bacteria	Firmicutes	Clostridia	Clostridiales	Clostridiaceae	Clostridium	niameyense	mt5	LN827532
Bacteria	Firmicutes	Clostridia	Clostridiales	Clostridiaceae	Clostridium	nigeriense	P2414	LT161894
Bacteria	Firmicutes	Clostridia	Clostridiales	Clostridiaceae	Clostridium	phoceense	GD3	LN846907
Bacteria	Firmicutes	Clostridia	Clostridiales	Clostridiaceae	Clostridium	polynesiense	MS1	HF952918
Bacteria	Firmicutes	Clostridia	Clostridiales	Clostridiaceae	Clostridium	saudii	JCC	HG726039
Bacteria	Firmicutes	Clostridia	Clostridiales	Clostridiaceae	Clostridium	senegalense	JC122	NR_125591
Bacteria	Firmicutes	Bacilli	Bacillales	Paenibacillaceae	Cohnella	massiliensis	6021052837	LT223697
Bacteria	Firmicutes	Negativicutes	Veillonellales	Veillonellaceae	Colibacter	massiliensis	P2911	LT576403
Bacteria	Firmicutes	Clostridia	Clostridiales	Ruminococcaceae	Colidextribacter	massiliensis	P3083	LT598546
Bacteria	Firmicutes	Clostridia	Clostridiales	Lachnospiraceae	Colisinistribacter	massiliensis	P3062	LT598553
Bacteria	Actinobacteria	Coriobacteriia	Coriobacteriales	Coriobacteriaceae	Collinsella	bouchesdurhonensis	P3296	LT623900
Bacteria	Actinobacteria	Coriobacteriia	Coriobacteriales	Coriobacteriaceae	Collinsella	ihuae	GD7	LN881598
Bacteria	Actinobacteria	Coriobacteriia	Coriobacteriales	Coriobacteriaceae	Collinsella	massiliensis	GD3	JX424766
Bacteria	Actinobacteria	Coriobacteriia	Coriobacteriales	Coriobacteriaceae	Collinsella	phocaeensis	P3245	LT598576
Bacteria	Actinobacteria	Coriobacteriia	Coriobacteriales	Coriobacteriaceae	Collinsella	provencensis	P3740	LT722680
Bacteria	Actinobacteria	Coriobacteriia	Coriobacteriales	Coriobacteriaceae	Collinsella	vaginalis	P2666	LT598547
Bacteria	Firmicutes	Clostridia	Clostridiales	Family_XIII	Congobacterium	massiliense	P3295	LT623899
Bacteria	Actinobacteria	Actinobacteria	Corynebacteriales	Corynebacteriaceae	Corynebacterium	bouchesdurhonense	SN14	LN881599
Bacteria	Actinobacteria	Actinobacteria	Corynebacteriales	Corynebacteriaceae	Corynebacterium	fournierii	P2948	LT576414
Bacteria	Actinobacteria	Actinobacteria	Corynebacteriales	Corynebacteriaceae	Corynebacterium	ihuae	GD8	JX424769
Bacteria	Actinobacteria	Actinobacteria	Corynebacteriales	Corynebacteriaceae	Corynebacterium	jeddahense	JCB	HG726038
Bacteria	Actinobacteria	Actinobacteria	Corynebacteriales	Corynebacteriaceae	Corynebacterium	karolinskerse	CK01	LN827533
Bacteria	Actinobacteria	Actinobacteria	Corynebacteriales	Corynebacteriaceae	Corynebacterium	lascolaense	MC3	LN881612
Bacteria	Actinobacteria	Actinobacteria	Corynebacteriales	Corynebacteriaceae	Corynebacterium	phoceense	MC1	LN849777
Bacteria	Actinobacteria	Actinobacteria	Corynebacteriales	Corynebacteriaceae	Corynebacterium	provencense	SN15	LN890283
Bacteria	Actinobacteria	Actinobacteria	Corynebacteriales	Corynebacteriaceae	Corynebacterium	urinapleomorphum	P2799	LT576404
Bacteria	Bacteroidetes	Bacteroidia	Bacteroidales	Odoribacteraceae	Culturomica	massiliensis	P2698	LT558805
Bacteria	Proteobacteria	Betaproteobacteria	Burkholderiales	Sutterellaceae	Dakarella	massiliensis	ND3	LK054638
Bacteria	Firmicutes	Clostridia	Clostridiales	Clostridiaceae	Desnuesiella	massiliensis	mt10	LN846906
Bacteria	Proteobacteria	Deltaproteobacteria	Desulfovibrionales	Desulfovibrionaceae	Desulfomassilia	massiliensis	P2429	LT223575
Bacteria	Firmicutes	Erysipelotrichia	Erysipelotrichales	Erysipelotrichaceae	Dielma	fastidiosa	JC13	NR_125593
Bacteria	Firmicutes	Clostridia	Clostridiales	Lachnospiraceae	Dorea	massiliensis	AP6	JX101687
Bacteria	Firmicutes	Clostridia	Clostridiales	Lachnospiraceae	Dorea	timonensis	P3386	LT631516
Bacteria	Firmicutes	Clostridia	Clostridiales	Ruminococcaceae	Drancourtella	massiliensis	GD1	LN828944
Bacteria	Firmicutes	Clostridia	Clostridiales	Lachnospiraceae	Drancourtella	timonensis	AT6	LN870296
Bacteria	Proteobacteria	Betaproteobacteria	Burkholderiales	Sutterellaceae	Duodenibacillus	massiliensis	P2968	LT576405
Bacteria	Actinobacteria	Coriobacteriia	Eggerthellales	Eggerthellaceae	Eggerthella	timonensis	P3135	LT598568
Bacteria	Firmicutes	Clostridia	Clostridiales	Lachnospiraceae	Eisenbergiella	massiliensis	AT11	LN881600
Bacteria	Firmicutes	Clostridia	Clostridiales	Family_XIII	Emergencia	timonensis	SN18	LN998061
Bacteria	Actinobacteria	Coriobacteriia	Coriobacteriales	Coriobacteriaceae	Enorma	massiliensis	phI	JN837493
Bacteria	Actinobacteria	Coriobacteriia	Coriobacteriales	Coriobacteriaceae	Enorma	phocaeensis	P3242	LT598579
Bacteria	Actinobacteria	Coriobacteriia	Coriobacteriales	Coriobacteriaceae	Enorma	timonensis	GD5	JX424767
Bacteria	Proteobacteria	Gammaproteobacteria	Enterobacterales	Enterobacteriaceae	Enterobacter	massiliensis	JC163	NR_125600
Bacteria	Proteobacteria	Gammaproteobacteria	Enterobacterales	Enterobacteriaceae	Enterobacter	timonensis	MT20	LN906632
Bacteria	Firmicutes	Bacilli	Lactobacillales	Enterococcaceae	Enterococcus	massiliensis	AM1	LN833866
Bacteria	Firmicutes	Bacilli	Lactobacillales	Enterococcaceae	Enterococcus	timonensis	P2817	LT576388
Bacteria	Firmicutes	Clostridia	Clostridiales	Eubacteriaceae	Eubacterium	massiliense	SB2	LN850732
Bacteria	Firmicutes	Clostridia	Clostridiales	Family_XI	Ezakiella	massiliensis	P2951	LT576398
Bacteria	Firmicutes	Clostridia	Clostridiales	Tissierellaceae	Fenollaria	timonensis	GD5	LN881613
Bacteria	Actinobacteria	Actinobacteria	Actinomycetales	Actinomycetaceae	Flaviflexus	massiliensis	SIT4	LK985390
Bacteria	Firmicutes	Clostridia	Clostridiales	Clostridiaceae	Flavonifractor	marseillense	SN20	LN998060
Bacteria	Firmicutes	Clostridia	Clostridiales	Ruminococcaceae	Fournierella	massiliensis	AT2	LN846908
Bacteria	Fusobacteria	Fusobacteriia	Fusobacteriales	Fusobacteriaceae	Fusobacterium	massiliense	P2749	LT576389
Bacteria	Fusobacteria	Fusobacteriia	Fusobacteriales	Fusobacteriaceae	Fusobacterium	timonense	P3599	LT671592
Bacteria	Bacteroidetes	Bacteroidia	Bacteroidales	Porphyromonadaceae	Gabonia	massiliensis	GM3	LN849789
Bacteria	Bacteroidetes	Bacteroidia	Bacteroidales	Porphyromonadaceae	Gabonibacter	massiliense	GM7	LN881588
Bacteria	Bacteroidetes	Bacteroidia	Bacteroidales	Porphyromonadaceae	Gabonibacter	timonensis	P3388	LT631520
Bacteria	Firmicutes	Bacilli	Bacillales	Family_XI	Gemella	massiliensis	P3249	LT628479
Bacteria	Firmicutes	Clostridia	Clostridiales	Ruminococcaceae	Gorbachella	massiliensis	GD7	LN870316
Bacteria	Actinobacteria	Coriobacteriia	Eggerthellales	Eggerthellaceae	Gordonibacter	massiliense	P2775	LT558845
Bacteria	Firmicutes	Bacilli	Bacillales	Paenibacillaceae	Gorillibacterium	timonense	SN4	LN870297
Bacteria	Firmicutes	Bacilli	Bacillales	Bacillaceae	Gracilibacillus	massiliensis	Awa-1	LN626645
Bacteria	Firmicutes	Bacilli	Bacillales	Bacillaceae	Gracilibacillus	timonensis	P2481	LT223702
Bacteria	Firmicutes	Clostridia	Clostridiales	Clostridiaceae	Guyana	massiliensis	LF-3	LK021123
Bacteria	Firmicutes	Bacilli	Bacillales	Bacillaceae	Halobacillus	massiliensis	P3554	LT671593
Archaea	Euryarchaeota	Halobacteria	Haloferacales	Haloferacaceae	Haloferax	massiliensis	Arc-Hr	HG964472
Bacteria	Proteobacteria	Gammaproteobacteria	Oceanospirillales	Halomonadaceae	Halomonas	massiliensis	P2426	LT223576
Bacteria	Firmicutes	Bacilli	Bacillales	Sporolactobacillaceae	Halophilibacterium	massiliense	P3662	LT725661
Bacteria	Proteobacteria	Betaproteobacteria	Burkholderiales	Oxalobacteraceae	Herbaspirillum	massiliense	JC206	NR_125602
Bacteria	Firmicutes	Erysipelotrichia	Erysipelotrichales	Erysipelotrichaceae	Holdemania	massiliensis	AP2	JX101683
Bacteria	Firmicutes	Erysipelotrichia	Erysipelotrichales	Erysipelotrichaceae	Holdemania	timonensis	P2844	LT576390
Bacteria	Actinobacteria	Actinobacteria	Coriobacteriia	Eggerthellales	Hugonella	massiliensis	AT8	LN881601
Bacteria	Firmicutes	Clostridia	Clostridiales	Family_XIII	Ihubacter	massiliensis	P2843	LT576391
Bacteria	Firmicutes	Clostridia	Clostridiales	Ruminococcaceae	Ihuella	massiliensis	cv2	LN827534
Bacteria	Bacteroidetes	Bacteroidia	Bacteroidales	Prevotellaceae	Ihuprevotella	massiliensis	P2826	LT576392
Bacteria	Firmicutes	Clostridia	Clostridiales	Family_XIII	Ileibacterium	massiliense	P3115	LT598557
Bacteria	Firmicutes	Clostridia	Clostridiales	Eubacteriaceae	Intestinibacillus	massiliensis	P3216	LT598589
Bacteria	Firmicutes	Clostridia	Clostridiales	Ruminococcaceae	Intestinimonas	gabonensis	GM5	LN876649
Bacteria	Firmicutes	Clostridia	Clostridiales	Ruminococcaceae	Intestinimonas	massiliensis	GD2	LN866996
Bacteria	Firmicutes	Clostridia	Clostridiales	Ruminococcaceae	Intestinimonas	phoceensis	P3064	LT598548
Bacteria	Firmicutes	Clostridia	Clostridiales	Ruminococcaceae	Intestinimonas	timonensis	GD4	LN870298
Bacteria	Actinobacteria	Coriobacteriia	Coriobacteriales	Atopobiaceae	Jeddahella	massiliensis	OL-1	LK021119
Bacteria	Firmicutes	Tissierellia	Kallipyga	Clostridiaceae	Kallipyga	gabonensis	GM4	LN849790
Bacteria	Firmicutes	Tissierellia	Kallipyga	Clostridiaceae	Kallipyga	massiliensis	ph2	JN837487
Bacteria	Firmicutes	Clostridia	Clostridiales	Clostridiaceae	Khelaifiabacterium	massiliense	mt13	LN850733
Bacteria	Firmicutes	Tissierellia	Kallipyga	Clostridiaceae	Khoudiadiopia	massiliensis	P2746	LT598561
Bacteria	Actinobacteria	Actinobacteria	Micrococcales	Micrococcaceae	Kocuria	massiliensis	P3598	LT671594
Bacteria	Firmicutes	Bacilli	Bacillales	Planococcaceae	Kurthia	massiliensis	JC30	NR_118218
Bacteria	Firmicutes	Bacilli	Bacillales	Planococcaceae	Kurthia	senegalensis	JC8E	JF824796
Bacteria	Firmicutes	Bacilli	Bacillales	Planococcaceae	Kurthia	timonensis	Dielmo	JF824797
Bacteria	Firmicutes	Clostridia	Clostridiales	Clostridiaceae	Lachnoclostridium	bouchesdurhonense	AT5	LN881614
Bacteria	Firmicutes	Clostridia	Clostridiales	Clostridiaceae	Lachnoclostridium	caccae	P3244	LT598580
Bacteria	Firmicutes	Clostridia	Clostridiales	Lachnospiraceae	Lachnoclostridium	edouardi	P3397	LT671595
Bacteria	Firmicutes	Clostridia	Clostridiales	Lachnospiraceae	Lachnoclostridium	pacaense	P3100	LT631510
Bacteria	Firmicutes	Clostridia	Clostridiales	Lachnospiraceae	Lachnoclostridium	phocaeense	P3177	LT598581
Bacteria	Firmicutes	Clostridia	Clostridiales	Clostridiaceae	Lachnoclostridium	timonense	P3122	LT598558
Bacteria	Firmicutes	Clostridia	Clostridiales	Clostridiaceae	Lachnoclostridium	tuaregi	P2415	LT161895
Bacteria	Firmicutes	Clostridia	Clostridiales	Lachnospiraceae	Lachnoclostridium	urinimassiliense	P2804	LT576406
Bacteria	Firmicutes	Bacilli	Lactobacillales	Lactobacillaceae	Lactobacillus	caccae	P3519	LT671596
Bacteria	Firmicutes	Clostridia	Clostridiales	Clostridiaceae	Lactonifactor	massiliensis	P3743	LT722679
Bacteria	Firmicutes	Tissierellia	Tissierellales	Peptoniphilaceae	Lagierella	massiliensis	SIT14	LN870299
Bacteria	Bacteroidetes	Bacteroidia	Bacteroidales	Porphyromonadaceae	Lascolabacillus	massiliensis	SIT8	LN827535
Bacteria	Bacteroidetes	Bacteroidia	Bacteroidales	Prevotellaceae	Lascolabacter	vaginalis	KHD3	LN998055
Bacteria	Firmicutes	Clostridia	Clostridiales	Lachnospiraceae	Lentibacillus	massiliensis	P3089	LT598549
Bacteria	Fusobacteria	Fusobacteriia	Fusobacteriales	Leptotrichiaceae	Leptotrichia	massiliensis	P3007	LT576412
Bacteria	Actinobacteria	Coriobacteriia	Coriobacteriales	Atopobiaceae	Libanicoccus	massiliensis	P3237	LT598582
Bacteria	Proteobacteria	Deltaproteobacteria	Desulfovibrionales	Desulfovibrionaceae	Mailhella	massiliensis	P3199	LT615363
Bacteria	Firmicutes	Clostridia	Clostridiales	Clostridiaceae	Malnutritionisia	massiliensis	mt12	LN850734
Bacteria	Firmicutes	Clostridia	Clostridiales	Ruminococcaceae	Marasmitruncus	massiliensis	P3646	LT725660
Bacteria	Bacteroidetes	Bacteroidia	Bacteroidales	Prevotellaceae	Marseilla	massiliensis	P2745	LT558846
Bacteria	Firmicutes	Clostridia	Clostridiales	Oscillospiraceae	Marseillibacter	massiliensis	P2840	LT576393
Bacteria	Firmicutes	Negativicutes	Selenomonadales	Veillonellaceae	Marseillicoccus	timonensis	P2399	LT161891
Bacteria	Firmicutes	Clostridia	Clostridiales	Ruminococcaceae	Massiliamazonia	massiliensis	MS4	LK021114
Bacteria	Firmicutes	Negativicutes	Selenomonadales	Veillonellaceae	Massilibacillus	massiliensis	P2411	LT161896
Bacteria	Firmicutes	Bacilli	Bacillales	Bacillaceae	Massilibacterium	senegalense	mt8	LN828943
Bacteria	Firmicutes	Clostridia	Clostridiales	Clostridiaceae	Massiliclostridium	coli	P2976	LT598551
Bacteria	Firmicutes	Clostridia	Clostridiales	Ruminococcaceae	Massiliculturomica	massiliensis	P2935	LT576407
Bacteria	Firmicutes	Clostridia	Clostridiales	Ruminococcaceae	Massilimaliae	massiliensis	P2963	LT576408
Bacteria	Firmicutes	Erysipelotrichia	Erysipelotrichales	Erysipelotrichaceae	Massilimicrobiota	timonensis	SN16	LN998062
Bacteria	Bacteroidetes	Bacteroidia	Bacteroidales	Prevotellaceae	Massiliprevotella	massiliensis	P2439	LT223577
Bacteria	Proteobacteria	Desulfovibrionale	Desulfovibrionaceae	Desulfovibrio	Mbogningella	massiliensis	P3669	LT725664
Bacteria	Firmicutes	Clostridia	Clostridiales	Tissierellaceae	Mediannikovella	massiliensis	mt11	LN849776
Bacteria	Bacteroidetes	Bacteroidia	Bacteroidales	Bacteroidaceae	Mediterranea	massiliensis	P2645	LT558847
Bacteria	Firmicutes	Negativicutes	Selenomonadales	Selenomonadaceae	Megamonas	massiliensis	P3344	LT628480
Bacteria	Firmicutes	Negativicutes	Veillonellales	Veillonellaceae	Megasphaera	massiliensis	NP3	JX424772
Bacteria	Firmicutes	Erysipelotrichia	Erysipelotrichales	Erysipelotrichaceae	Merdibacter	massiliensis	P3254	LT598590
Bacteria	Bacteroidetes	Bacteroidia	Bacteroidales	Prevotellaceae	Metaprevotella	massiliensis	P3114	LT598559
Bacteria	Firmicutes	Clostridia	Clostridiales	Tissierellaceae	Micromassilia	vaginalis	P2986	LT576415
Bacteria	Proteobacteria	Alphaproteobacteria	Rhizobiales	Methylobacteriaceae	Microvirga	massiliensis	JC119	NR_144703
Bacteria	Bacteroidetes	Bacteroidia	Bacteroidales	Rikenellaceae	Millionella	massiliensis	P3215	LT598583
Bacteria	Firmicutes	Clostridia	Clostridiales	Family_XIII	Mobilibacterium	massiliense	P2510	LT223569
Bacteria	Firmicutes	Clostridia	Clostridiales	Family_XIII	Mobilibacterium	timonense	P3194	LT598572
Bacteria	Actinobacteria	Actinobacteria	Micrococcales	Dermatophilaceae	Mobilicoccus	massiliensis	SIT2	LK985391
Bacteria	Actinobacteria	Actinobacteria	Propionibacteriales	Propionibacteriaceae	Morandella	massiliensis	P3692	LT725665
Bacteria	Firmicutes	Clostridia	Clostridiales	Clostridiaceae	Mordavella	massiliensis	P3246	LT598584
Bacteria	Firmicutes	Clostridia	Clostridiales	Lachnospiraceae	Moryella	massiliensis	KHD1	LN907854
Bacteria	Firmicutes	Tissierellia	Tissierellales	Peptoniphilaceae	Murdochiella	massiliensis	SIT12	LN866998
Bacteria	Firmicutes	Tissierellia	Tissierellales	Peptoniphilaceae	Murdochiella	vaginalis	P2341	LT576397
Bacteria	Firmicutes	Tissierellia	Tissierellales	Peptoniphilaceae	Ndiopella	massiliensis	SIT11	LN866993
Bacteria	Firmicutes	Tissierellia	Tissierellales	Peptoniphilaceae	Ndongobacter	massiliensis	P3170	LT598585
Bacteria	Firmicutes	Clostridia	Clostridiales	Ruminococcaceae	Negativibacillus	massiliensis	P3213	LT598596
Bacteria	Firmicutes	Negativicutes	Veillonellales	Veillonellaceae	Negativicoccus	massiliensis	AT7	LN876651
Bacteria	Firmicutes	Clostridia	Clostridiales	Ruminococcaceae	Neglecta	phocaeensis	P3449	LT631519
Bacteria	Firmicutes	Clostridia	Clostridiales	Ruminococcaceae	Neglecta	timonensis	SN17	LN998059
Bacteria	Firmicutes	Clostridia	Clostridiales	Neofamilia	Neofamilia	massiliensis	SIT13	LN866999
Bacteria	Actinobacteria	Actinobacteria	Micrococcales	Micrococcaceae	Nesterenkonia	massiliensis	NP1	JX424770
Bacteria	Firmicutes	Clostridia	Clostridiales	Lachnospiraceae	Niameyia	massiliensis	mt14	LN850735
Bacteria	Actinobacteria	Actinobacteria	Propionibacteriales	Propionibacteriaceae	Nigerium	massiliense	SIT5	LK985392
Bacteria	Actinobacteria	Actinobacteria	Propionibacteriales	Nocardioidaceae	Nocardioides	massiliensis	GD13	HF952922
Bacteria	Firmicutes	Bacilli	Bacillales	Staphylococcaceae	Nosocomiicoccus	massiliensis	NP2	JX424771
Bacteria	Firmicutes	Bacilli	Bacillales	Bacillaceae	Numidum	massiliense	mt3	LK985385
Bacteria	Firmicutes	Bacilli	Bacillales	Bacillaceae	Oceanobacillus	jeddahense	S5	HG931338
Bacteria	Firmicutes	Bacilli	Bacillales	Bacillaceae	Oceanobacillus	massiliensis	N'diop	HQ586893
Bacteria	Firmicutes	Bacilli	Bacillales	Bacillaceae	Oceanobacillus	senegalensis	P3587	LT714172
Bacteria	Firmicutes	Bacilli	Bacillales	Bacillaceae	Oceanobacillus	timonensis	P3532	LT671597
Bacteria	Actinobacteria	Coriobacteriia	Coriobacteriales	Atopobiaceae	Olegusella	massiliensis	KHD7	LN998058
Bacteria	Actinobacteria	Coriobacteriia	Coriobacteriales	Atopobiaceae	Olsenella	congolensis	P3359	LT797539
Bacteria	Actinobacteria	Coriobacteriia	Coriobacteriales	Atopobiaceae	Olsenella	massiliensis	SIT9	LN827536
Bacteria	Actinobacteria	Coriobacteriia	Coriobacteriales	Atopobiaceae	Olsenella	mediterranea	P3256	LT598591
Bacteria	Actinobacteria	Coriobacteriia	Coriobacteriales	Atopobiaceae	Olsenella	phocaeensis	P2936	LT576409
Bacteria	Actinobacteria	Coriobacteriia	Coriobacteriales	Atopobiaceae	Olsenella	provencensis	P2912	LT576410
Bacteria	Actinobacteria	Coriobacteriia	Coriobacteriales	Atopobiaceae	Olsenella	timonensis	P2300	LT161892
Bacteria	Actinobacteria	Coriobacteriia	Coriobacteriales	Atopobiaceae	Olsenella	urinainfantis	P3197	LT598594
Bacteria	Firmicutes	Bacilli	Bacillales	Bacillaceae	Ornithinibacillus	massiliensis	P3601	LT725658
Bacteria	Firmicutes	Clostridia	Clostridiales	Oscillospiraceae	Oscilibacter	massiliensis	P2778	LT558848
Bacteria	Firmicutes	Clostridia	Clostridiales	Oscillospiraceae	Oscilibacter	mediterraneensis	P3302	LT631511
Bacteria	Firmicutes	Clostridia	Clostridiales	Oscillospiraceae	Oscilibacter	timonensis	P3260	LT598592
Bacteria	Synergistetes	Synergistia	Synergistales	Synergistaceae	Pacaella	massiliensis	P2770	LT598569
Bacteria	Firmicutes	Bacilli	Bacillales	Paenibacillaceae	Paenibacillus	antibioticophila	GD11	KC158472
Bacteria	Firmicutes	Bacilli	Bacillales	Paenibacillaceae	Paenibacillus	bouchesdurhonensis	P3071	LT598550
Bacteria	Firmicutes	Bacilli	Bacillales	Paenibacillaceae	Paenibacillus	cutis	P3118	LT598560
Bacteria	Firmicutes	Bacilli	Bacillales	Paenibacillaceae	Paenibacillus	ihumii	AT5	LN881615
Bacteria	Firmicutes	Bacilli	Bacillales	Paenibacillaceae	Paenibacillus	marasmi	P3069	LT598570
Bacteria	Firmicutes	Bacilli	Bacillales	Paenibacillaceae	Paenibacillus	marseillensis	P3070	LT631512
Bacteria	Firmicutes	Bacilli	Bacillales	Paenibacillaceae	Paenibacillus	numidis	GM2	LN827528
Bacteria	Firmicutes	Bacilli	Bacillales	Paenibacillaceae	Paenibacillus	pacaensis	P2973	LT598593
Bacteria	Firmicutes	Bacilli	Bacillales	Paenibacillaceae	Paenibacillus	phoceensis	MT24	LN998053
Bacteria	Firmicutes	Bacilli	Bacillales	Paenibacillaceae	Paenibacillus	reamassiliensis	GD6	JX424768
Bacteria	Firmicutes	Bacilli	Bacillales	Paenibacillaceae	Paenibacillus	rubinfantis	MT18	LN881603
Bacteria	Firmicutes	Bacilli	Bacillales	Paenibacillaceae	Paenibacillus	senegalensis	JC66	NR_125594
Bacteria	Firmicutes	Bacilli	Bacillales	Paenibacillaceae	Paenibacillus	senegalimassiliensis	SIT18	LN890284
Bacteria	Firmicutes	Bacilli	Bacillales	Paenibacillaceae	Paenibacillus	tuaregi	P2472	LT223571
Bacteria	Bacteroidetes	Bacteroidia	Bacteroidales	Porphyromonadaceae	Parabacteroides	bouchesdurhonensis	P3668	LT725663
Bacteria	Bacteroidetes	Bacteroidia	Bacteroidales	Porphyromonadaceae	Parabacteroides	massiliensis	SN4	LN899828
Bacteria	Bacteroidetes	Bacteroidia	Bacteroidales	Porphyromonadaceae	Parabacteroides	timonensis	P3136	LT598573
Bacteria	Firmicutes	Bacilli	Bacillales	Bacillaceae	Paraliobacillus	massiliensis	PM-2	HG931929
Bacteria	Proteobacteria	Betaproteobacteria	Burkholderiales	Alcaligenaceae	Pelistega	massiliensis	MC2	LN881604
Bacteria	Firmicutes	Tissierellia	Tissierellales	Peptoniphilaceae	Peptoniphilus	duodeni	P2932	LT576413
Bacteria	Firmicutes	Tissierellia	Tissierellales	Peptoniphilaceae	Peptoniphilus	grossensis	ph5	JN837491
Bacteria	Firmicutes	Tissierellia	Tissierellales	Peptoniphilaceae	Peptoniphilus	lacydonensis	EL1	LN867000
Bacteria	Firmicutes	Tissierellia	Tissierellales	Peptoniphilaceae	Peptoniphilus	obesihominis	ph1	JN837495
Bacteria	Firmicutes	Tissierellia	Tissierellales	Peptoniphilaceae	Peptoniphilus	pacaensis	KHD5	LN998072
Bacteria	Firmicutes	Tissierellia	Tissierellales	Peptoniphilaceae	Peptoniphilus	phocaeensis	SIT15	NR_144732
Bacteria	Firmicutes	Tissierellia	Tissierellales	Peptoniphilaceae	Peptoniphilus	raoultii	KHD4	LN998068
Bacteria	Firmicutes	Tissierellia	Tissierellales	Peptoniphilaceae	Peptoniphilus	senegalensis	JC140	NR_125592
Bacteria	Firmicutes	Tissierellia	Tissierellales	Peptoniphilaceae	Peptoniphilus	urinimassiliensis	P3195	LT598577
Bacteria	Firmicutes	Tissierellia	Tissierellales	Peptoniphilaceae	Peptoniphilus	vaginalis	KHD2	LN907856
Bacteria	Firmicutes	Clostridia	Clostridiales	Ruminococcaceae	Phocibacillus	massiliensis	P2769	LT558849
Bacteria	Actinobacteria	Coriobacteriia	Eggerthellales	Eggerthellaceae	Phoenicibacter	massiliensis	P3241	LT725668
Bacteria	Firmicutes	Bacilli	Bacillales	Planococcaceae	Planococcus	massiliensis	ES2	LK021122
Bacteria	Firmicutes	Clostridia	Clostridiales	Clostridiaceae	Polynesia	massiliensis	MS3	HF952920
Bacteria	Bacteroidetes	Bacteroidia	Bacteroidales	Prevotellaceae	Prevotella	caccae	P2931	LT598564
Bacteria	Bacteroidetes	Bacteroidia	Bacteroidales	Prevotellaceae	Prevotella	ihuae	P3385	LT631517
Bacteria	Bacteroidetes	Bacteroidia	Bacteroidales	Prevotellaceae	Prevotella	phoceensis	SN19	LN998069
Bacteria	Bacteroidetes	Bacteroidia	Bacteroidales	Prevotellaceae	Prevotella	provencensis	P3667	LT722678
Bacteria	Bacteroidetes	Bacteroidia	Bacteroidales	Prevotellaceae	Prevotellamassilia	timonensis	P2831	LT576394
Bacteria	Actinobacteria	Actinobacteria	Propionibacteriales	Propionibacteriaceae	Propionibacterium	massiliense	P3275	LT598595
Bacteria	Firmicutes	Clostridia	Clostridiales	Ruminococcaceae	Provencibacterium	massiliense	P2780	LT558850
Bacteria	Firmicutes	Clostridia	Clostridiales	Ruminococcaceae	Pseudofaecalibacterium	massiliense	P3738	LT722677
Bacteria	Proteobacteria	Gammaproteobacteria	Pseudomonadales	Pseudomonadaceae	Pseudomonas	massiliensis	CB1	LK985396
Bacteria	Firmicutes	Clostridia	Clostridiales	Ruminococcaceae	Pygmaiobacter	massiliensis	P3336	LT631513
Bacteria	Actinobacteria	Coriobacteriia	Eggerthellales	Eggerthellaceae	Raoultibacter	massiliensis	P2849	NR_144751
Bacteria	Actinobacteria	Coriobacteriia	Eggerthellales	Eggerthellaceae	Raoultibacter	timonensis	P3277	LT623894
Bacteria	Actinobacteria	Coriobacteriia	Eggerthellales	Eggerthellaceae	Ricaboniella	massiliensis	P3203	LT623893
Bacteria	Firmicutes	Bacilli	Bacillales	Thermoactinomycetaceae	Risungbinella	massiliensis	GD1	HF952921
Bacteria	Firmicutes	Clostridia	Clostridiales	Peptostreptococcaceae	Romboutsia	timonensis	DR1	LN998074
Bacteria	Firmicutes	Bacilli	Bacillales	Bacillaceae	Rubiparvulum	massiliense	mt6	LN828926
Bacteria	Firmicutes	Clostridia	Clostridiales	Ruminococcaceae	Ruminococcus	massiliensis	JC304	JN657221
Bacteria	Firmicutes	Clostridia	Clostridiales	Ruminococcaceae	Ruminococcus	phocaeensis	AT10	LN881607
Bacteria	Firmicutes	Clostridia	Clostridiales	Ruminococcaceae	Saccharofermentans	sp.	P3694	LT725666
Bacteria	Firmicutes	Negativicutes	Selenomonadales	Selenomonadaceae	Selenomonas	felix	P3560	LT725659
Bacteria	Firmicutes	Clostridia	Clostridiales	Clostridiaceae	Senegalia	massiliensis	SIT17	LN881608
Bacteria	Firmicutes	Clostridia	Clostridiales	Ruminococcaceae	Senegalibacterium	massiliense	P3374	LT797540
Bacteria	Actinobacteria	Coriobacteriia	Coriobacteriales	Coriobacteriaceae	Senegalimassilia	anaerobia	JC110	NR_125595
Bacteria	Firmicutes	Erysipelotrichia	Erysipelotrichales	Erysipelotrichaceae	Stoquefichus	jeddahensis	SB1	LN850736
Bacteria	Firmicutes	Erysipelotrichia	Erysipelotrichales	Erysipelotrichaceae	Stoquefichus	massiliensis	AP9	JX101690
Bacteria	Firmicutes	Bacilli	Lactobacillales	Streptococcaceae	Streptococcus	timonensis	P2915	LT576411
Bacteria	Actinobacteria	Actinobacteria	Streptomycetales	Streptomycetaceae	Streptomyces	massiliensis	AP10	JX101691
Bacteria	Proteobacteria	Betaproteobacteria	Burkholderiales	Sutterellaceae	Sutterella	massiliensis	P2435	LT223579
Bacteria	Proteobacteria	Betaproteobacteria	Burkholderiales	Sutterellaceae	Sutterella	phocaeensis	P3161	LT598586
Bacteria	Proteobacteria	Betaproteobacteria	Burkholderiales	Sutterellaceae	Sutterella	seckii	P3660	LT725662
Bacteria	Proteobacteria	Betaproteobacteria	Burkholderiales	Sutterellaceae	Sutturella	timonensis	P3282	LT623892
Bacteria	Actinobacteria	Actinobacteria	Propionibacteriales	Propionibacteriaceae	Tessaracoccus	massiliensis	SIT7	LK985394
Bacteria	Firmicutes	Bacilli	Bacillales	Bacillaceae	Thalassobacillus	massiliensis	TM-1	HG931930
Bacteria	Bacteroidetes	Bacteroidia	Bacteroidales	Rikenellaceae	Tidjanibacter	massiliensis	P3084	LT598563
Bacteria	Actinobacteria	Micrococcales	Propionibacteriales	Propionibacteriaceae	Timonella	senegalensis	JC301	NR_125603
Bacteria	Firmicutes	Clostridia	Clostridiales	Eubacteriaceae	Togoiella	massiliensis	P3202	LT598587
Bacteria	Firmicutes	Erysipelotrichia	Erysipelotrichales	Erysipelotrichaceae	Traorella	massiliensis	P3110	LT615365
Bacteria	Firmicutes	Tissierellia	Tissierellales	Peptoniphilaceae	Urinacoccus	massiliensis	FC2	LN881616
Bacteria	Bacteroidetes	Bacteroidia	Bacteroidales	Porphyromonadaceae	Urinainfantis	massiliensis	FC4	LN881610
Bacteria	Firmicutes	Tissierellia	Tissierellales	Tissierellaceae	Urmitella	massiliensis	mt7	LN828927
Bacteria	Firmicutes	Tissierellia	Tissierellales	Tissierellaceae	Urmitella	timonensis	P2918	LT598554
Bacteria	Bacteroidetes	Flavobacteriia	Flavobacteriales	Flavobacteriaceae	Vaginibacter	massiliensis	P2517	LT223570
Bacteria	Actinobacteria	Actinobacteria	Actinomycetales	Actinomycetaceae	Varibaculum	massiliense	P2802	LT576396
Bacteria	Actinobacteria	Actinobacteria	Actinomycetales	Actinomycetaceae	Varibaculum	timonense	P3369	LT797538
Bacteria	Firmicutes	Negativicutes	Veillonellales	Veillonellaceae	Veillonella	massiliensis	P3594	LT714171
Bacteria	Firmicutes	Bacilli	Bacillales	Bacillaceae	Virgibacillus	dakarensis	P3469	LT631544
Bacteria	Firmicutes	Bacilli	Bacillales	Bacillaceae	Virgibacillus	marseillensis	P3610	LT714170
Bacteria	Firmicutes	Bacilli	Bacillales	Bacillaceae	Virgibacillus	massiliensis	Vm-5	HG931931
Bacteria	Firmicutes	Bacilli	Bacillales	Bacillaceae	Virgibacillus	senegalensis	SK-1	LK021111
Bacteria	Proteobacteria	Betaproteobacteria	Neisseriales	Neisseriaceae	Vitreoscilla	massiliensis	SN6	LN870312
Bacteria	Proteobacteria	Gammaproteobacteria	Xanthomonadales	Xanthomonadaceae	Xanthomonas	massiliensis	SN8	LN881611
