# Supplementary material for: Running after ghosts: are dead bacteria the dark matter of the human gut microbiota?
Source: Gut Microbes. 2021 Mar 23;13(1):1897208. doi: 10.1080/19490976.2021.1897208 (PMC7993147; doi:10.1080/19490976.2021.1897208)
Supplement: Supplemental Material [file KGMI_A_1897208_SM1810.zip › Supplementary information/Supplementary Table 7.xlsx]

## Sheet: Feuil1
Supplementary Table 7: Total reads and bacterial OTUs including cultured, uncultured and unassigned bacterial OTUs generated from FACS sorted live, injured and dead bacterial populations
	Total samples (live, dead,injured)	Sample1_dead	Sample1_live	Sample1_injured	Sample2_dead	Sample2_live	Sample2_injured	Sample3_dead	Sample3_live	Sample3_injured	Sample4_dead	Sample4_live	Sample4_injured	Sample5_dead	Sample5_live	Sample5_injured	Sample6_dead	Sample6_live	Sample6_injured	Sample7_dead	Sample7_live	Sample7_injured	Sample8_dead	Sample8_live	Sample8_injured
Total reads of all OTUs	3065624	108066	213837	172624	121943	253245	217920	82695	151847	115247	19495	12791	11478	118286	134737	168494	124306	8841	15631	96550	173070	173022	193164	235651	142684
Total reads of all cultured OTUs	1901513	56664	28591	104050	84617	193512	121572	50912	101027	54268	14589	5600	6477	67878	97911	115393	79235	6158	9251	69395	133123	110697	129937	195264	65392
Total reads of all uncultured OTUs	1124081	49406	184066	67525	35937	58450	95211	28548	47397	58125	4401	6815	4400	46991	35428	49759	44280	2422	6240	26196	38734	60196	59732	37887	75935
Total reads of all unassigned OTUs	40030	1996	1180	1049	1389	1283	1137	3235	3423	2854	505	376	601	3417	1398	3342	791	261	140	959	1213	2129	3495	2500	1357
Total bacterial OTUs	11901	1391	1365	1507	896	1003	1399	899	1369	1399	257	280	173	970	840	1146	931	106	280	813	914	1136	1365	1133	1217
Total cultured OTUs	482	120	141	131	119	119	92	110	131	109	56	40	39	98	114	144	125	28	49	98	122	109	131	150	86
Total uncultured OTUs	10494	1203	1176	1320	710	839	1265	649	1047	1163	174	227	118	795	670	906	779	73	227	659	748	965	1133	893	1085
Total unassigned OTUs	925	68	48	56	67	45	42	140	191	127	27	13	16	77	56	96	27	5	4	56	44	62	101	90	46
