# Supplementary material for: Running after ghosts: are dead bacteria the dark matter of the human gut microbiota?
Source: Gut Microbes. 2021 Mar 23;13(1):1897208. doi: 10.1080/19490976.2021.1897208 (PMC7993147; doi:10.1080/19490976.2021.1897208)
Supplement: Supplemental Material [file KGMI_A_1897208_SM1810.zip › Supplementary information/Supplementary Table 8.xlsx]

## Sheet: Feuil1
Supplementary Table 8: Total bacterial OTUs exclusively assigned to the species level generated from FACS sorted live, injured and dead bacterial populations
Domain_name	phyla_name	order_name	class_name	family_name	genera_name	species_name		Sample1_dead	Sample1_live	Sample1_injured	Sample2_dead	Sample2_live	Sample2_injured	Sample3_dead	Sample3_live	Sample3_injured	Sample4_dead	Sample4_live	Sample4_injured	Sample5_dead	Sample5_live	Sample5_injured	Sample6_dead	Sample6_live	Sample6_injured	Sample7_dead	Sample7_live	Sample7_injured	Sample8_dead	Sample8_live	Sample8_injured
Bacteria	Firmicutes	Bacilli	Lactobacillales	Aerococcaceae	Abiotrophia	Abiotrophia_defectiva	1	0	0	0	0	0	0	839	0	0	755	0	0	0	0	30	0	0	0	0	0	0	50	0	0
Bacteria	Firmicutes	Negativicutes	Acidaminococcales	Acidaminococcaceae	Acidaminococcus	Acidaminococcus_fermentans	1	0	0	0	0	0	0	0	0	0	0	0	0	0	0	0	1230	82	0	0	0	0	0	0	0
Bacteria	Firmicutes	Negativicutes	Acidaminococcales	Acidaminococcaceae	Acidaminococcus	Acidaminococcus_intestini	1	74	863	92	25	161	0	0	0	0	0	0	0	0	0	0	17	0	0	123	734	92	0	0	0
Bacteria	Proteobacteria	Gammaproteobacteria	Pseudomonadales	Moraxellaceae	Acinetobacter	Acinetobacter_guillouiae	1	0	0	0	0	0	0	0	0	167	0	0	0	0	0	0	0	0	0	0	0	0	0	0	0
Bacteria	Proteobacteria	Gammaproteobacteria	Pseudomonadales	Moraxellaceae	Acinetobacter	Acinetobacter_johnsonii	1	0	0	0	0	0	0	0	0	0	0	0	90	0	0	0	0	0	0	0	0	0	0	0	0
Bacteria	Proteobacteria	Gammaproteobacteria	Pseudomonadales	Moraxellaceae	Acinetobacter	Acinetobacter_seohaensis	1	0	0	0	0	0	0	783	0	0	0	0	0	0	0	0	0	0	0	0	0	0	0	0	0
Bacteria	Proteobacteria	Gammaproteobacteria	Pseudomonadales	Moraxellaceae	Acinetobacter	Acinetobacter_septicus	1	10	0	0	0	0	0	0	0	0	0	0	0	0	0	0	0	0	0	0	0	0	0	0	0
Bacteria	Actinobacteria	Actinobacteria	Actinomycetales	Actinomycetaceae	Actinomyces	Actinomyces_bouchesdurhonensis	1	0	0	0	29	0	0	0	0	0	0	0	0	0	0	0	0	0	0	0	0	0	234	0	0
Bacteria	Actinobacteria	Actinomycetales	Actinomycineae	Actinomycetaceae	Actinomyces	Actinomyces_graevenitzii	1	0	0	0	21	0	0	0	0	0	0	0	0	0	0	0	0	0	0	0	0	0	0	0	0
Bacteria	Actinobacteria	Actinobacteria	Actinomycetales	Actinomycetaceae	Actinomyces	Actinomyces_ihuae	1	0	848	0	0	0	0	0	0	0	0	0	0	0	0	0	0	0	0	0	0	0	0	0	0
Bacteria	Actinobacteria	Actinobacteria	Actinomycetales	Actinomycetaceae	Actinomyces	Actinomyces_odontolyticus	1	0	0	0	178	0	0	37	0	0	165	0	57	0	0	0	118	0	248	159	0	0	124	0	0
Bacteria	Actinobacteria	Actinobacteria	Actinomycetales	Actinomycetaceae	Actinomyces	Actinomyces_oralis	1	0	0	0	0	0	0	0	0	0	0	0	0	0	0	0	52	0	0	0	0	0	0	0	0
Bacteria	Actinobacteria	Actinobacteria	Actinomycetales	Actinomycetaceae	Actinomyces	Actinomyces_pacaensis	1	0	0	0	0	0	0	0	0	147	0	0	0	0	0	0	0	0	0	0	0	0	0	0	0
Bacteria	Actinobacteria	Actinobacteria	Actinomycetales	Actinomycetaceae	Actinomyces	Actinomyces_phocaeensis	1	0	0	0	0	0	0	0	0	0	0	0	0	5	0	0	0	0	0	0	0	0	0	0	0
Bacteria	Actinobacteria	Coriobacteriia	Coriobacteriales	Coriobacteriaceae	Adlercreutzia	Adlercreutzia_equolifaciens	1	0	0	0	0	0	0	0	0	0	0	0	0	0	0	55	0	0	0	0	0	0	0	0	0
Bacteria	Firmicutes	Bacilli	Lactobacillales	Aerococcaceae	Aerococcus	Aerococcus_urinaeequi	1	0	0	0	0	0	0	0	8	0	0	0	0	0	0	0	0	0	0	0	0	0	0	0	0
Bacteria	Firmicutes	Clostridia	Clostridiales	Ruminococcaceae	Agathobaculum	Agathobaculum_butyriciproducens	1	286	844	295	37	215	0	474	361	123	0	0	0	369	154	262	175	41	0	143	201	226	15	86	0
Bacteria	Proteobacteria	Alphaproteobacteria	Rhizobiales	Rhizobiaceae	Rhizobium	Agrobacterium_fabrum	1	0	0	0	0	0	0	0	0	0	0	0	0	0	0	0	19	0	0	0	0	0	0	0	0
Bacteria	Proteobacteria	Alphaproteobacteria	Rhizobiales	Rhizobiaceae	Agrobacterium	Agrobacterium_salinitolerans	1	0	0	0	0	0	0	24	0	0	0	0	0	0	0	0	0	0	0	0	0	0	0	0	0
Bacteria	Verrucomicrobia	Verrucomicrobiae	Verrucomicrobiales	Akkermansiaceae	Akkermansia	Akkermansia_muciniphila	1	318	819	8503	0	0	0	0	0	143	0	0	0	0	0	0	227	90	96	0	0	0	0	72	0
Bacteria	Proteobacteria	Betaproteobacteria	Burkholderiales	Alcaligenaceae	Alcaligenes	Alcaligenes_aquatilis	1	149	727	130	114	360	507	0	67	55	0	0	0	20	35	35	0	0	0	58	20	60	383	154	129
Bacteria	Proteobacteria	Betaproteobacteria	Burkholderiales	Alcaligenaceae	Alcaligenes	Alcaligenes_faecalis	2	0	714	0	159	121	89	10	0	0	0	0	0	0	0	0	35	0	0	0	0	55	75	160	53
Bacteria	Bacteroidetes	Bacteroidia	Bacteroidales	Rikenellaceae	Alistipes	Alistipes_cagae	1	0	697	0	0	0	0	0	0	0	0	0	0	0	0	0	0	0	0	0	0	0	0	0	0
Bacteria	Bacteroidetes	Bacteroidia	Bacteroidales	Rikenellaceae	Alistipes	Alistipes_finegoldii	1	0	692	0	0	0	0	58	150	78	0	0	0	0	0	72	0	0	0	0	0	0	0	48	0
Bacteria	Bacteroidetes	Bacteroidia	Bacteroidales	Rikenellaceae	Alistipes	Alistipes_ihumii	1	0	0	0	0	0	0	0	21	0	0	0	0	0	0	64	0	0	0	0	32	32	0	0	0
Bacteria	Bacteroidetes	Bacteroidia	Bacteroidales	Rikenellaceae	Alistipes	Alistipes_indistinctus	1	37	673	134	0	0	0	0	0	0	0	0	0	0	0	0	0	0	0	0	16	0	0	0	0
Bacteria	Bacteroidetes	Bacteroidia	Bacteroidales	Rikenellaceae	Alistipes	Alistipes_inops	1	0	0	0	0	31	0	0	0	0	0	0	0	0	0	0	0	0	0	0	104	0	0	0	0
Bacteria	Bacteroidetes	Bacteroidia	Bacteroidales	Rikenellaceae	Alistipes	Alistipes_merdae	1	0	0	0	0	27	0	0	0	0	0	0	0	0	0	0	0	0	0	0	0	0	0	0	0
Bacteria	Bacteroidetes	Bacteroidia	Bacteroidales	Rikenellaceae	Alistipes	Alistipes_obesi	1	0	656	155	46	163	0	0	0	0	0	0	0	0	0	114	0	0	0	0	40	118	0	133	0
Bacteria	Bacteroidetes	Bacteroidia	Bacteroidales	Rikenellaceae	Alistipes	Alistipes_onderdonkii	1	22	653	31	0	0	0	0	0	0	0	0	0	0	0	0	0	0	0	0	0	0	0	114	0
Bacteria	Bacteroidetes	Bacteroidia	Bacteroidales	Rikenellaceae	Alistipes	Alistipes_phocaeensis	1	0	0	0	14	0	99	0	0	0	0	0	0	0	0	0	0	0	0	0	134	42	0	63	0
Bacteria	Bacteroidetes	Bacteroidia	Bacteroidales	Rikenellaceae	Alistipes	Alistipes_putredinis	1	0	0	0	0	0	0	0	0	0	0	0	0	0	0	9	0	0	0	0	0	0	0	5	0
Bacteria	Bacteroidetes	Bacteroidia	Bacteroidales	Rikenellaceae	Alistipes	Alistipes_senegalensis	1	0	627	322	0	0	0	0	68	0	0	0	0	0	11	581	50	0	0	0	0	0	0	1932	0
Bacteria	Bacteroidetes	Bacteroidia	Bacteroidales	Rikenellaceae	Alistipes	Alistipes_shahii	1	0	606	0	0	115	0	0	95	0	0	0	0	0	31	61	0	0	0	0	58	0	0	74	0
Bacteria	Firmicutes	Negativicutes	Veillonellales	Veillonellaceae	Allisonella	Allisonella_histaminiformans	1	0	0	0	0	0	0	6	129	30	0	0	0	0	0	0	0	0	0	0	0	0	0	0	0
Bacteria	Bacteroidetes	Bacteroidia	Bacteroidales	Prevotellaceae	Alloprevotella	Alloprevotella_rava	1	0	0	0	0	0	0	0	0	0	0	0	0	258	3607	474	0	0	0	0	0	0	0	0	0
Bacteria	Firmicutes	Clostridia	Clostridiales	Family_XI	Anaerococcus	Anaerococcus_hydrogenalis	2	0	0	0	0	0	0	0	0	0	0	209	0	0	0	0	0	0	0	0	0	0	0	0	0
Bacteria	Firmicutes	Tissierellia	Tissierellales	Peptoniphilaceae	Anaerococcus	Anaerococcus_marasmi	1	146	0	0	0	0	0	0	0	0	0	0	0	0	0	0	0	0	0	0	0	0	0	0	0
Bacteria	Firmicutes	Clostridia	Clostridiales	ClostridialesIncertaeSedisXI	Anaerococcus	Anaerococcus_octavius	1	0	0	0	0	0	0	0	0	0	0	0	0	0	0	0	408	0	0	0	0	0	0	0	0
Bacteria	Firmicutes	Clostridia	Clostridiales	ClostridialesIncertaeSedisXI	Anaerococcus	Anaerococcus_vaginalis	1	0	0	0	0	0	0	0	136	0	0	0	0	0	0	0	0	0	0	0	0	0	0	0	0
Bacteria	Firmicutes	Tissierellia	Tissierellales	Peptoniphilaceae	Anaerococcus	Anaerococcus_vaginimassiliensis	1	0	0	0	0	0	0	0	0	0	0	0	13	0	0	0	0	0	0	0	0	0	0	0	0
Bacteria	Firmicutes	Clostridia	Clostridiales	Ruminococcaceae	Anaerofilum	Anaerofilum_pentosovorans	1	0	0	0	0	0	0	0	26	0	0	0	0	0	0	0	0	0	0	0	0	0	0	0	0
Bacteria	Firmicutes	Clostridia	Clostridiales	Ruminococcaceae	Anaeromassilibacillus	Anaeromassilibacillus_timonensis	1	0	0	5	0	0	0	0	8	0	0	0	0	0	0	0	0	0	0	0	0	0	0	5	0
Bacteria	Firmicutes	Clostridia	Clostridiales	Lachnospiraceae	Anaerotaenia	Anaerotaenia_torta	1	147	577	193	0	0	0	0	0	0	0	0	0	0	0	63	0	0	0	0	0	37	258	493	294
Bacteria	Firmicutes	Clostridia	Clostridiales	Ruminococcaceae	Anaerotruncus	Anaerotruncus_rubinfantis	1	40	0	0	0	0	0	0	0	0	0	0	0	0	0	0	0	0	0	0	11	0	0	0	0
Bacteria	Firmicutes	Clostridia	Clostridiales	Ruminococcaceae	Angelakisella	Angelakisella_massiliensis	1	133	572	52	0	0	0	19	34	0	0	0	0	0	0	170	0	0	0	0	0	0	0	334	0
Bacteria	Proteobacteria	Betaproteobacteria	Burkholderiales	Comamonadaceae	Aquabacterium	Aquabacterium_commune	1	0	0	0	0	0	0	0	0	0	0	90	0	0	0	0	0	0	0	0	0	0	0	0	0
Bacteria	Proteobacteria	Betaproteobacteria	Burkholderiales	Burkholderialesincertaesedis	Aquabacterium	Aquabacterium_parvum	1	0	0	0	0	0	0	0	0	0	0	0	0	0	0	0	0	0	0	0	0	64	136	0	0
Bacteria	Proteobacteria	Alphaproteobacteria	Rhizobiales	Phyllobacteriaceae	Aquamicrobium	Aquamicrobium_lusatiense	1	81	557	195	116	114	170	31	311	128	87	0	87	286	114	50	94	122	35	441	77	80	147	0	511
Bacteria	Actinobacteria	Acidimicrobiia	Acidimicrobiales	Iamiaceae	Aquihabitans	Aquihabitans_daechungensis	1	0	0	0	0	0	0	0	0	0	0	0	0	0	0	0	0	0	0	0	0	19	0	0	0
Bacteria	Planctomycetes	Planctomycetia	Planctomycetales	Planctomycetaceae	Aquisphaera	Aquisphaera_giovannonii	1	0	0	0	0	0	0	0	0	0	0	0	0	63	0	0	0	0	0	0	0	0	0	0	0
Bacteria	Actinobacteria	Actinobacteria	Actinomycetales	Micrococcaceae	Arthrobacter	Arthrobacter_gangotriensis	1	0	0	0	0	0	41	0	0	0	0	0	0	0	0	0	0	0	0	0	0	0	0	0	0
Bacteria	Actinobacteria	Actinobacteria	Micrococcales	Micrococcaceae	Arthrobacter	Arthrobacter_massiliensis	1	0	524	0	0	0	0	0	0	0	0	0	0	0	0	0	0	0	0	0	0	0	0	0	0
Bacteria	Actinobacteria	Coriobacteriia	Coriobacteriales	Coriobacteriaceae	Atopobium	Atopobium_parvulum	1	0	0	0	33	0	0	0	0	0	0	0	0	0	0	0	0	0	0	0	0	0	49	0	0
Bacteria	Actinobacteria	Coriobacteriia	Coriobacteriales	Coriobacteriaceae	Atopobium	Atopobium_rimae	1	0	0	0	0	0	0	0	0	0	0	0	0	0	0	0	0	0	0	0	0	0	0	0	637
Bacteria	Cyanobacteria/Chloroplast	Chloroplast	Chloroplast	Chloroplast	Streptophyta	Atropa_belladonna	1	0	0	0	0	0	0	68	0	0	0	0	0	0	0	0	0	0	0	0	0	0	0	0	0
Bacteria	Firmicutes	Bacilli	Bacillales	Bacillaceae	Bacillus	Bacillus_kokeshiiformis	1	0	0	0	0	0	0	0	0	0	0	0	0	0	0	0	0	0	61	0	0	0	0	0	0
Bacteria	Firmicutes	Bacilli	Bacillales	Bacillaceae	Bacillus	Bacillus_macyae	1	0	445	44	104	0	62	58	15	0	105	137	112	116	74	0	162	96	228	38	15	83	6	8	196
Bacteria	Firmicutes	Bacilli	Bacillales	Bacillaceae	Bacillus	Bacillus_nanhaiisediminis	1	0	418	268	0	0	0	0	0	33	0	92	118	0	0	25	0	0	0	0	0	0	35	0	0
Bacteria	Firmicutes	Bacilli	Bacillales	Bacillaceae	Bacillus	Bacillus_oryzisoli	1	0	0	0	0	0	0	0	0	0	0	0	0	25	0	22	0	0	0	0	0	0	0	0	0
Bacteria	Firmicutes	Bacilli	Bacillales	Bacillaceae	Bacillus	Bacillus_pseudofirmus	1	43	400	0	134	0	6	93	0	0	92	65	0	310	87	0	119	0	0	0	0	678	0	0	0
Bacteria	Firmicutes	Bacilli	Bacillales	Bacillaceae	Bacillus	Bacillus_thioparans	1	0	0	0	0	0	0	0	0	146	0	0	0	0	0	0	0	0	0	0	0	0	39	0	0
Bacteria	Proteobacteria	Deltaproteobacteria	Bdellovibrionales	Bacteriovoracaceae	Bacteriovorax	Bacteriovorax_stolpii	1	0	0	0	0	0	0	0	0	0	0	0	0	0	0	0	0	0	0	10	0	0	0	0	0
Bacteria	Bacteroidetes	Bacteroidia	Bacteroidales	Bacteroidaceae	Bacteroides	Bacteroides_caccae	1	67	390	146	41	210	0	0	0	0	85	41	0	0	0	0	423	0	26	72	71	0	212	280	0
Bacteria	Bacteroidetes	Bacteroidia	Bacteroidales	Bacteroidaceae	Bacteroides	Bacteroides_cellulosilyticus	1	7	0	0	0	32	0	0	0	0	0	0	0	0	0	33	0	0	0	0	0	0	35	51	0
Bacteria	Bacteroidetes	Bacteroidia	Bacteroidales	Bacteroidaceae	Bacteroides	Bacteroides_coprocola	1	0	0	0	2480	7877	343	0	0	0	0	0	0	0	0	684	0	0	0	1085	1094	930	0	0	0
Bacteria	Bacteroidetes	Bacteroidia	Bacteroidales	Bacteroidaceae	Bacteroides	Bacteroides_dorei	1	0	362	0	0	6	0	3274	25050	5038	86	0	0	0	0	156	314	0	0	0	11	7	193	1028	694
Bacteria	Bacteroidetes	Bacteroidia	Bacteroidales	Bacteroidaceae	Bacteroides	Bacteroides_eggerthii	1	0	0	0	219	752	0	0	0	0	0	0	0	0	0	0	59	0	45	370	852	192	0	0	0
Bacteria	Bacteroidetes	Bacteroidia	Bacteroidales	Bacteroidaceae	Bacteroides	Bacteroides_faecis	1	0	0	0	0	8	0	0	0	0	0	0	0	0	0	0	0	0	0	0	0	0	0	0	0
Bacteria	Bacteroidetes	Bacteroidia	Bacteroidales	Bacteroidaceae	Bacteroides	Bacteroides_finegoldii	1	0	0	0	0	0	0	0	0	0	0	0	0	0	0	395	0	0	0	0	0	0	0	0	0
Bacteria	Bacteroidetes	Bacteroidia	Bacteroidales	Bacteroidaceae	Bacteroides	Bacteroides_fragilis	1	0	0	0	0	0	0	231	243	285	0	0	0	22	94	0	0	0	0	0	0	0	585	1158	473
Bacteria	Bacteroidetes	Bacteroidia	Bacteroidales	Bacteroidaceae	Bacteroides	Bacteroides_galacturonicus	1	88	0	49	0	0	0	510	271	394	16	0	39	96	0	124	0	0	0	0	0	53	540	225	198
Bacteria	Bacteroidetes	Bacteroidia	Bacteroidales	Bacteroidaceae	Bacteroides	Bacteroides_intestinalis	1	82	356	150	0	0	0	0	0	0	0	0	0	0	0	55	0	0	0	0	0	0	0	25	0
Bacteria	Bacteroidetes	Bacteroidia	Bacteroidales	Bacteroidaceae	Bacteroides	Bacteroides_massiliensis	1	249	353	509	491	2973	333	0	0	0	0	0	0	0	0	627	1565	378	132	334	580	295	0	50	0
Bacteria	Bacteroidetes	Bacteroidia	Bacteroidales	Bacteroidaceae	Bacteroides	Bacteroides_nordii	1	0	352	0	0	35	0	0	0	0	0	0	0	0	0	0	0	0	0	0	0	0	0	0	0
Bacteria	Bacteroidetes	Bacteroidia	Bacteroidales	Bacteroidaceae	Bacteroides	Bacteroides_ovatus	2	0	335	0	0	0	0	37	624	77	0	0	0	0	0	0	0	0	0	0	0	0	0	0	0
Bacteria	Bacteroidetes	Bacteroidia	Bacteroidales	Bacteroidaceae	Bacteroides	Bacteroides_plebeius	1	0	0	0	0	0	0	0	0	0	0	0	0	0	0	742	0	0	0	0	0	0	0	0	0
Bacteria	Bacteroidetes	Bacteroidia	Bacteroidales	Bacteroidaceae	Bacteroides	Bacteroides_salyersiae	1	0	323	0	0	142	0	0	0	0	0	0	0	0	0	0	0	60	0	0	50	0	0	0	0
Bacteria	Bacteroidetes	Bacteroidia	Bacteroidales	Bacteroidaceae	Bacteroides	Bacteroides_stercoris	1	0	0	0	124	1457	0	0	0	0	0	0	0	0	43	0	592	148	0	229	248	132	0	40	0
Bacteria	Bacteroidetes	Bacteroidia	Bacteroidales	Bacteroidaceae	Bacteroides	Bacteroides_thetaiotaomicron	1	57	322	85	63	497	23	260	320	691	148	0	0	0	0	163	0	0	0	65	104	0	0	52	0
Bacteria	Bacteroidetes	Bacteroidia	Bacteroidales	Bacteroidaceae	Bacteroides	Bacteroides_uniformis	1	1790	322	3474	1167	4607	566	896	4196	1900	0	116	104	0	30	920	3132	790	142	1281	5180	1488	1956	13861	3204
Bacteria	Bacteroidetes	Bacteroidia	Bacteroidales	Bacteroidaceae	Bacteroides	Bacteroides_vulgatus	2	2096	298	2755	6281	38092	7757	173	1886	108	0	62	0	0	356	2326	13278	1046	710	14883	44053	16924	814	3757	1585
Bacteria	Bacteroidetes	Bacteroidia	Bacteroidales	Bacteroidaceae	Bacteroides	Bacteroides_xylanisolvens	1	0	294	0	127	626	0	0	95	0	0	107	0	0	0	380	55	70	0	173	347	307	0	73	0
Bacteria	Bacteroidetes	Bacteroidia	Bacteroidales	Porphyromonadaceae	Barnesiella	Barnesiella_intestinihominis	1	85	0	228	0	494	0	0	127	0	0	0	0	0	0	516	0	0	0	15	130	0	0	263	0
Bacteria	Firmicutes	Clostridia	Clostridiales	Christensenellaceae	Beduinella	Beduinella_massiliensis	1	126	291	464	140	437	0	27	77	33	114	158	0	0	16	152	14	0	0	99	319	164	125	4696	21
Bacteria	Firmicutes	Clostridia	Clostridiales	Christensenellaceae	Beduinibacterium	Beduinibacterium_massiliense	1	0	289	0	0	0	0	0	0	0	0	0	0	0	0	0	15	0	0	0	0	0	0	0	0
Bacteria	Actinobacteria	Actinobacteria	Bifidobacteriales	Bifidobacteriaceae	Bifidobacterium	Bifidobacterium_adolescentis	1	193	267	1524	1465	5579	451	1219	5891	1443	343	717	372	3353	5190	2239	1497	339	0	2345	7123	2702	0	51	45
Bacteria	Actinobacteria	Actinobacteria	Bifidobacteriales	Bifidobacteriaceae	Bifidobacterium	Bifidobacterium_avesanii	1	14	0	0	0	0	0	0	0	0	0	0	0	0	0	0	0	0	0	0	0	0	0	0	0
Bacteria	Actinobacteria	Actinobacteria	Bifidobacteriales	Bifidobacteriaceae	Bifidobacterium	Bifidobacterium_bifidum	1	98	266	0	244	726	0	0	0	0	106	0	0	0	0	0	0	85	0	0	183	27	0	170	0
Bacteria	Actinobacteria	Actinobacteria	Bifidobacteriales	Bifidobacteriaceae	Bifidobacterium	Bifidobacterium_longum	5	220	499	1058	106	126	11	5	196	34	310	13	131	42	51	124	136	40	0	13	216	45	153	360	0
Bacteria	Proteobacteria	Deltaproteobacteria	Desulfovibrionales	Desulfovibrionaceae	Bilophila	Bilophila_wadsworthia	1	0	232	50	0	256	0	0	16	0	0	0	0	0	0	0	9	0	0	0	0	35	78	173	56
Bacteria	Firmicutes	Clostridia	Clostridiales	Ruminococcaceae	Bittarella	Bittarella_massiliensis	1	0	231	0	0	0	0	0	10	0	0	0	0	0	0	0	0	0	0	0	0	0	14	0	0
Bacteria	Firmicutes	Clostridia	Clostridiales	Lachnospiraceae	Blautia	Blautia_caccae	1	0	0	0	0	0	0	0	0	0	0	0	0	0	0	0	25	0	114	0	0	0	0	0	0
Bacteria	Firmicutes	Clostridia	Clostridiales	Lachnospiraceae	Blautia	Blautia_faecis	1	555	226	4779	485	354	2865	826	1244	3951	10	0	287	119	260	995	288	0	0	158	119	1097	256	2028	811
Bacteria	Firmicutes	Clostridia	Clostridiales	Lachnospiraceae	Blautia	Blautia_ihuae	1	82	225	59	0	111	0	44	103	205	0	0	0	0	45	227	56	0	0	0	0	0	91	76	0
Bacteria	Firmicutes	Clostridia	Clostridiales	Lachnospiraceae	Blautia	Blautia_maliae	1	0	0	0	0	0	211	0	0	0	0	0	0	0	0	0	0	0	0	0	0	114	36	23	169
Bacteria	Firmicutes	Clostridia	Clostridiales	Lachnospiraceae	Blautia	Blautia_marseillensis	1	0	0	0	0	0	0	0	0	0	0	0	0	0	0	0	44	9	0	0	0	0	0	0	0
Bacteria	Firmicutes	Clostridia	Clostridiales	Lachnospiraceae	Blautia	Blautia_massiliensis	1	327	0	2375	215	0	1560	35	48	213	89	0	0	37	0	1008	76	0	0	0	0	249	2162	1633	121
Bacteria	Firmicutes	Clostridia	Clostridiales	Lachnospiraceae	Blautia	Blautia_mediterraneensis	1	0	213	20	85	0	0	0	0	0	0	0	0	48	0	0	297	0	0	0	0	0	0	0	0
Bacteria	Firmicutes	Clostridia	Clostridiales	Lachnospiraceae	Blautia	Blautia_merdae	1	0	0	0	184	0	849	0	41	0	0	0	0	0	0	140	0	0	0	0	0	5	57	187	68
Bacteria	Firmicutes	Clostridia	Clostridiales	Lachnospiraceae	Blautia	Blautia_obeum	1	542	213	1372	515	1856	320	556	281	1019	0	0	0	384	257	1264	128	0	0	266	223	183	289	615	265
Bacteria	Firmicutes	Clostridia	Clostridiales	Lachnospiraceae	Blautia	Blautia_phocaeensis	1	0	0	57	0	0	0	0	0	5	0	0	0	0	69	0	0	0	0	0	0	0	0	0	0
Bacteria	Firmicutes	Clostridia	Clostridiales	Lachnospiraceae	Blautia	Blautia_stercoris	1	0	0	0	0	0	0	0	0	0	0	0	0	0	0	699	0	0	0	0	0	0	0	0	0
Bacteria	Firmicutes	Clostridia	Clostridiales	Lachnospiraceae	Blautia	Blautia_wexlerae	1	436	212	2093	0	424	567	108	105	92	173	0	119	0	213	1647	448	0	0	0	0	0	423	467	0
Bacteria	Actinobacteria	Actinobacteria	Micrococcales	Brevibacteriaceae	Brevibacterium	Brevibacterium_casei	1	0	0	0	0	0	0	0	94	0	0	0	0	0	8	0	0	0	0	0	0	0	0	0	0
Bacteria	Proteobacteria	Alphaproteobacteria	Caulobacterales	Caulobacteraceae	Brevundimonas	Brevundimonas_halotolerans	1	0	0	0	0	0	0	0	0	0	0	0	0	0	19	0	0	0	0	0	0	0	0	0	0
Bacteria	Proteobacteria	Alphaproteobacteria	Caulobacterales	Caulobacteraceae	Brevundimonas	Brevundimonas_terrae	1	0	0	7	0	0	0	0	0	0	0	0	0	0	0	0	0	0	0	0	0	0	0	0	0
Bacteria	Firmicutes	Bacilli	Bacillales	Listeriaceae	Brochothrix	Brochothrix_thermosphacta	1	60	0	0	0	0	0	0	11	0	21	88	0	0	0	0	0	0	0	0	0	0	79	285	0
Bacteria	Firmicutes	Erysipelotrichia	Erysipelotrichales	Erysipelotrichaceae	Bulleidia	Bulleidia_extructa	1	0	0	0	25	0	0	0	0	0	0	0	0	0	0	0	0	0	0	0	0	0	0	0	0
Bacteria	Proteobacteria	Betaproteobacteria	Burkholderiales	Burkholderiaceae	Burkholderia	Burkholderia_fungorum	1	0	0	0	0	0	0	0	0	0	0	142	0	0	0	0	0	0	0	0	0	0	0	0	776
Bacteria	Firmicutes	Clostridia	Clostridiales	Clostridiaceae	Butyricicoccus	Butyricicoccus_faecihominis	1	0	0	0	0	85	0	0	0	0	0	0	0	0	0	37	0	0	0	59	0	26	0	0	0
Bacteria	Bacteroidetes	Bacteroidia	Bacteroidales	Odoribacteraceae	Butyricimonas	Butyricimonas_faecihominis	1	103	207	149	0	0	0	0	0	0	0	0	0	0	0	0	0	0	0	0	27	0	0	239	0
Bacteria	Bacteroidetes	Bacteroidia	Bacteroidales	Odoribacteraceae	Butyricimonas	Butyricimonas_paravirosa	1	0	204	0	0	0	0	17	70	0	0	0	0	0	0	61	0	0	0	0	0	0	0	0	0
Bacteria	Bacteroidetes	Bacteroidia	Bacteroidales	Odoribacteraceae	Butyricimonas	Butyricimonas_phoceensis	1	0	202	0	0	0	0	0	0	0	0	0	0	0	0	0	0	0	0	0	0	0	0	0	0
Bacteria	Bacteroidetes	Bacteroidia	Bacteroidales	Odoribacteraceae	Butyricimonas	Butyricimonas_vaginalis	1	0	0	0	9	35	0	0	0	0	28	0	0	0	29	0	9	0	0	126	140	0	0	33	0
Bacteria	Bacteroidetes	Bacteroidia	Bacteroidales	Porphyromonadaceae	Butyricimonas	Butyricimonas_virosa	1	0	201	0	0	0	0	0	0	0	0	0	0	0	0	0	0	0	0	0	0	0	0	0	0
Bacteria	Proteobacteria	Epsilonproteobacteria	Campylobacterales	Campylobacteraceae	Campylobacter	Campylobacter_rectus	1	0	0	0	0	0	0	0	0	0	0	0	0	0	0	0	0	0	0	38	0	0	0	0	0
Bacteria	Proteobacteria	Epsilonproteobacteria	Campylobacterales	Campylobacteraceae	Campylobacter	Campylobacter_showae	1	0	0	0	0	0	0	0	0	0	0	0	0	0	0	0	0	0	0	76	0	0	0	0	0
Bacteria	Bacteroidetes	Flavobacteriia	Flavobacteriales	Flavobacteriaceae	Capnocytophaga	Capnocytophaga_leadbetteri	1	0	0	0	0	0	0	0	0	0	0	0	0	0	0	0	126	0	0	0	0	0	0	0	0
Bacteria	Bacteroidetes	Flavobacteriia	Flavobacteriales	Flavobacteriaceae	Capnocytophaga	Capnocytophaga_sputigena	1	0	0	0	0	0	0	0	0	0	0	0	0	0	0	15	0	0	0	0	0	0	0	0	0
Bacteria	Firmicutes	Erysipelotrichia	Erysipelotrichales	Erysipelotrichaceae	Catenibacterium	Catenibacterium_mitsuokai	1	0	0	0	0	0	0	0	0	0	0	0	0	0	0	0	0	0	0	0	0	0	6718	116	1434
Bacteria	Firmicutes	Clostridia	Clostridiales	Christensenellaceae	Christensenella	Christensenella_minuta	1	0	0	7	0	0	0	0	0	0	0	0	0	0	0	0	0	0	0	0	0	0	0	12	0
Bacteria	Bacteroidetes	Cytophagia	Cytophagales	Cytophagaceae	Chryseolinea	Chryseolinea_serpens	1	0	0	0	0	0	0	0	0	0	0	0	0	0	10	0	0	0	0	0	0	0	0	0	0
Bacteria	Proteobacteria	Gammaproteobacteria	Enterobacteriales	Enterobacteriaceae	Citrobacter	Citrobacter_europaeus	1	0	0	0	0	0	0	0	0	0	0	0	0	0	0	0	0	0	0	7	0	0	0	0	0
Bacteria	Proteobacteria	Gammaproteobacteria	Enterobacteriales	Enterobacteriaceae	Citrobacter	Citrobacter_freundii	1	0	0	0	0	18	0	0	0	0	0	0	0	11	0	0	38	0	0	0	0	49	0	85	0
Bacteria	Proteobacteria	Gammaproteobacteria	Enterobacteriales	Enterobacteriaceae	Citrobacter	Citrobacter_murliniae	1	0	0	281	42	0	70	54	34	0	0	0	0	431	0	27	30	0	0	79	434	0	0	0	0
Bacteria	Proteobacteria	Gammaproteobacteria	Enterobacteriales	Enterobacteriaceae	Citrobacter	Citrobacter_pasteurii	1	0	0	0	0	91	29	0	0	0	0	0	0	0	0	0	20	0	0	0	0	71	0	13	0
Bacteria	Cyanobacteria/Chloroplast	Chloroplast	Chloroplast	Chloroplast	Streptophyta	Citrus_sinensis	1	0	0	0	0	0	0	109	0	0	0	0	0	0	0	0	0	0	0	0	0	0	0	0	0
Bacteria	Synergistetes	Synergistia	Synergistales	Synergistaceae	Cloacibacillus	Cloacibacillus_porcorum	1	0	0	0	7	0	0	0	0	0	0	0	0	0	0	0	0	0	0	0	0	0	0	0	0
Bacteria	Bacteroidetes	Flavobacteriia	Flavobacteriales	Flavobacteriaceae	Cloacibacterium	Cloacibacterium_normanense	1	0	0	0	0	0	155	0	5	0	0	0	0	0	0	0	0	0	26	0	0	24	0	31	0
Bacteria	Firmicutes	Clostridia	Clostridiales	Peptostreptococcaceae	Intestinibacter	Clostridium_bartlettii	1	0	0	63	120	0	0	0	0	0	0	0	0	0	0	0	0	0	0	0	0	0	35	0	0
Bacteria	Firmicutes	Clostridia	Clostridiales	Clostridiaceae	Clostridium	Clostridium_beduini	1	0	0	0	0	0	0	0	0	0	0	0	0	0	0	0	10	0	0	0	0	0	95	0	0
Bacteria	Firmicutes	Clostridia	Clostridiales	Clostridiaceae	Clostridium	Clostridium_bolteae	1	0	189	0	0	0	0	0	159	0	0	0	0	0	0	0	104	0	0	0	0	0	0	0	45
Bacteria	Firmicutes	Clostridia	Clostridiales	Clostridiaceae	Clostridium	Clostridium_bouchesdurhonense	1	461	0	135	67	114	49	228	41	0	0	0	0	241	0	519	1043	0	0	136	369	57	0	0	0
Bacteria	Firmicutes	Clostridia	Clostridiales	Clostridiaceae	Clostridium	Clostridium_cagaemassiliensis	1	12	0	33	0	89	0	0	0	21	0	0	0	0	17	0	59	0	0	0	39	25	0	0	0
Bacteria	Firmicutes	Clostridia	Clostridiales	Clostridiaceae	Clostridium	Clostridium_citroniae	1	0	186	0	0	0	0	0	0	0	0	0	0	40	0	42	0	0	0	0	0	0	0	0	0
Bacteria	Firmicutes	Clostridia	Clostridiales	Lachnospiraceae	ClostridiumXlVb	Clostridium_colinum	1	0	0	0	0	52	0	227	448	47	0	0	0	0	0	275	160	0	0	40	69	0	0	0	0
Bacteria	Firmicutes	Clostridia	Clostridiales	Clostridiaceae	Clostridium	Clostridium_disporicum	1	0	0	0	14	0	0	0	0	0	0	0	0	0	0	0	0	0	0	0	0	0	0	0	49
Bacteria	Firmicutes	Clostridia	Clostridiales	Clostridiaceae	Clostridium	Clostridium_frigidocagae	1	0	185	0	0	0	0	0	0	0	0	0	0	0	0	0	0	0	0	0	0	0	0	0	0
Bacteria	Firmicutes	Clostridia	Clostridiales	Clostridiaceae	Clostridium	Clostridium_frigidomerdae	1	110	181	132	27	0	0	137	387	167	0	0	0	34	0	87	35	0	0	48	92	0	98	332	0
Bacteria	Firmicutes	Clostridia	Clostridiales	Lachnospiraceae	ClostridiumXlVa	Clostridium_hathewayi	1	0	180	0	0	0	0	0	0	0	0	0	0	0	0	0	0	0	0	0	0	0	0	0	0
Bacteria	Firmicutes	Clostridia	Clostridiales	Clostridiaceae	Clostridium	Clostridium_innocuum	2	0	180	9	0	0	0	0	0	0	0	0	0	0	47	0	0	0	0	43	0	0	0	0	0
Bacteria	Firmicutes	Clostridia	Clostridiales	Clostridiaceae	Clostridium	Clostridium_intestinalis	1	304	0	243	544	531	439	1154	368	198	128	0	0	575	211	364	197	0	0	650	379	1031	0	147	60
Bacteria	Firmicutes	Clostridia	Clostridiales	Clostridiaceae	Clostridium	Clostridium_jeddahtimonense	1	0	0	699	0	0	0	0	0	23	0	0	0	0	0	0	0	0	11	0	0	0	448	0	189
Bacteria	Firmicutes	Clostridia	Clostridiales	Lachnospiraceae	ClostridiumXlVb	Clostridium_lactatifermentans	1	0	0	0	0	26	0	34	0	0	0	0	0	0	0	0	0	0	0	0	49	0	0	0	0
Bacteria	Firmicutes	Clostridia	Clostridiales	Lachnospiraceae	ClostridiumXlVa	Clostridium_lavalense	1	0	0	19	0	21	0	142	0	0	0	0	0	0	0	0	81	0	0	0	8	0	0	0	0
Bacteria	Firmicutes	Clostridia	Clostridiales	Ruminococcaceae	ClostridiumIV	Clostridium_leptum	1	0	176	27	0	0	0	0	0	0	0	0	0	0	0	0	0	0	0	0	24	0	166	347	0
Bacteria	Firmicutes	Clostridia	Clostridiales	Clostridiaceae	Clostridium	Clostridium_marasmi	1	0	0	0	0	0	0	0	0	0	0	0	0	0	0	0	309	0	0	0	0	0	0	0	0
Bacteria	Firmicutes	Clostridia	Clostridiales	Clostridiaceae	Clostridium	Clostridium_marseillense	1	0	0	0	0	0	0	0	0	0	0	0	0	0	0	0	0	0	0	0	40	0	0	0	0
Bacteria	Firmicutes	Clostridia	Clostridiales	Clostridiaceae	Clostridium	Clostridium_nondifficile	1	22	0	0	0	0	0	0	0	0	0	0	0	0	0	0	42	0	0	0	0	0	0	0	0
Bacteria	Firmicutes	Clostridia	Clostridiales	Clostridiaceae	Clostridium	Clostridium_phoceense	1	0	0	5	0	20	0	0	0	0	8	0	0	0	0	41	13	0	0	0	0	5	18	15	0
Bacteria	Firmicutes	Erysipelotrichia	Erysipelotrichales	Erysipelotrichaceae	ClostridiumXVIII	Clostridium_ramosum	1	0	0	0	0	0	0	0	30	0	0	0	0	0	0	0	103	0	0	0	0	0	0	0	0
Bacteria	Firmicutes	Clostridia	Clostridiales	Clostridiaceae	Clostridium	Clostridium_saudiense	1	0	0	0	0	0	0	0	0	0	0	0	0	0	0	0	0	0	0	0	0	0	0	0	31
Bacteria	Firmicutes	Clostridia	Clostridiales	Lachnospiraceae	ClostridiumXlVa	Clostridium_scindens	1	0	0	0	0	0	0	0	0	0	0	0	0	0	0	0	0	0	0	24	0	0	0	0	0
Bacteria	Firmicutes	Erysipelotrichia	Erysipelotrichales	Erysipelotrichaceae	ClostridiumXVIII	Clostridium_spiroforme	1	0	169	0	61	74	0	0	0	0	0	0	0	0	0	0	0	0	0	0	0	0	0	0	0
Bacteria	Firmicutes	Clostridia	Clostridiales	Ruminococcaceae	Colidextribacter	Colidextribacter_massiliensis	2	285	331	72	0	0	0	0	149	76	0	0	0	0	0	59	0	0	0	0	0	0	0	0	0
Bacteria	Actinobacteria	Actinobacteria	Coriobacteriales	Coriobacteriaceae	Collinsella	Collinsella_aerofaciens	1	6900	157	7371	844	13872	786	901	3072	447	0	0	0	1748	2793	502	0	0	0	2077	4687	1989	3322	5643	149
Bacteria	Actinobacteria	Actinobacteria	Coriobacteriales	Coriobacteriaceae	Collinsella	Collinsella_bouchesdurhonensis	1	0	0	0	0	6	0	0	0	0	0	0	0	0	0	0	0	0	0	0	0	0	0	0	0
Bacteria	Actinobacteria	Actinobacteria	Coriobacteriales	Coriobacteriaceae	Collinsella	Collinsella_tanakaei	1	0	0	0	93	154	0	0	0	0	0	0	0	0	0	0	0	0	0	0	0	61	0	0	0
Bacteria	Proteobacteria	Betaproteobacteria	Burkholderiales	Comamonadaceae	Comamonas	Comamonas_denitrificans	1	0	0	0	0	0	0	0	0	0	0	0	0	0	0	0	0	0	194	0	0	0	0	0	0
Bacteria	Firmicutes	Erysipelotrichia	Erysipelotrichales	Erysipelotrichaceae	Coprobacillus	Coprobacillus_cateniformis	1	0	0	0	0	0	0	0	0	0	0	0	0	0	0	0	0	0	0	0	0	0	75	0	0
Bacteria	Bacteroidetes	Bacteroidia	Bacteroidales	Porphyromonadaceae	Coprobacter	Coprobacter_secundus	1	0	0	0	0	0	0	0	59	0	0	0	0	0	0	0	0	0	0	0	0	0	0	0	0
Bacteria	Firmicutes	Clostridia	Clostridiales	Lachnospiraceae	Coprococcus	Coprococcus_catus	1	245	157	412	1339	107	81	225	132	0	88	0	0	175	544	315	731	0	0	281	35	71	805	656	475
Bacteria	Firmicutes	Clostridia	Clostridiales	Lachnospiraceae	Coprococcus	Coprococcus_comes	1	875	157	1548	44	265	469	182	120	77	652	33	224	212	69	257	0	0	0	223	68	281	427	166	0
Bacteria	Firmicutes	Clostridia	Clostridiales	Lachnospiraceae	Coprococcus	Coprococcus_eutactus	1	282	156	218	12	0	0	0	0	0	0	159	0	5042	7849	5021	0	0	0	0	0	0	4294	7178	0
Bacteria	Firmicutes	Clostridia	Clostridiales	Lachnospiraceae	Coprococcus	Coprococcus_phoceensis	1	0	148	0	0	0	0	0	0	0	0	0	0	0	0	0	0	0	0	0	0	0	0	87	36
Bacteria	Actinobacteria	Actinobacteria	Corynebacteriales	Corynebacteriaceae	Corynebacterium	Corynebacterium_accolens	1	0	0	21	0	0	0	0	0	0	0	0	0	0	0	0	0	0	0	0	0	0	0	0	0
Bacteria	Actinobacteria	Actinobacteria	Corynebacteriales	Corynebacteriaceae	Corynebacterium	Corynebacterium_dentalis	1	0	0	0	0	0	0	0	0	30	0	0	0	0	0	37	0	0	0	0	0	0	0	209	0
Bacteria	Actinobacteria	Actinobacteria	Corynebacteriales	Corynebacteriaceae	Corynebacterium	Corynebacterium_durum	1	0	0	0	0	0	877	0	166	35	0	0	0	0	0	0	0	0	173	0	0	0	0	154	0
Bacteria	Actinobacteria	Actinobacteria	Corynebacteriales	Corynebacteriaceae	Corynebacterium	Corynebacterium_kroppenstedtii	1	0	0	0	0	0	0	46	0	0	0	0	0	0	0	0	0	0	0	0	0	0	0	145	0
Bacteria	Actinobacteria	Actinobacteria	Corynebacteriales	Corynebacteriaceae	Corynebacterium	Corynebacterium_matruchotii	1	49	146	290	0	0	2186	0	0	0	0	0	13	0	0	0	0	0	0	0	0	0	0	0	0
Bacteria	Actinobacteria	Actinobacteria	Corynebacteriales	Corynebacteriaceae	Corynebacterium	Corynebacterium_tuberculostearicum	1	0	0	0	0	0	0	0	0	0	0	119	0	0	0	0	0	0	0	0	0	0	0	0	0
Bacteria	Actinobacteria	Actinobacteria	Actinomycetales	Corynebacteriaceae	Corynebacterium	Corynebacterium_vitaeruminis	1	0	0	0	0	82	0	0	0	0	0	0	0	0	0	0	0	0	0	0	0	0	0	0	0
Bacteria	Proteobacteria	Gammaproteobacteria	Enterobacteriales	Enterobacteriaceae	Cronobacter	Cronobacter_sakazakii	1	0	0	0	0	0	0	0	0	0	0	0	0	0	0	29	0	0	0	0	0	0	0	0	0
Bacteria	Firmicutes	Clostridia	Clostridiales	Lachnospiraceae	ClostridiumXlVa	Cuneatibacter_caecimuris	1	0	0	0	0	0	0	0	17	0	0	0	0	0	0	0	0	0	0	0	0	0	0	0	0
Bacteria	Actinobacteria	Actinomycetales	Propionibacterineae	Propionibacteriaceae	Cutibacterium	Cutibacterium_acnes	1	0	0	0	0	0	0	0	0	0	0	0	0	73	0	0	155	0	0	0	0	161	0	0	261
Bacteria	Actinobacteria	Actinomycetales	Propionibacterineae	Propionibacteriaceae	Cutibacterium	Cutibacterium_granulosum	1	0	0	0	0	0	390	0	0	0	0	0	0	0	0	0	0	0	0	0	0	0	0	0	0
Bacteria	Proteobacteria	Betaproteobacteria	Burkholderiales	Sutterellaceae	Dakarella	Dakarella_massiliensis	1	0	0	0	0	0	0	0	0	0	0	0	0	0	42	0	0	0	0	0	0	0	0	0	0
Bacteria	Firmicutes	Clostridia	Clostridiales	Defluviitaleaceae	Defluviitalea	Defluviitalea_raffinosedens	1	0	143	16	0	0	42	8	86	0	0	0	0	0	0	0	0	0	0	5	25	89	0	32	0
Bacteria	Deinococcus-Thermus	Deinococci	Deinococcales	Deinococcaceae	Deinococcus	Deinococcus_geothermalis	1	0	0	0	0	0	32	0	0	0	0	0	0	0	0	0	0	0	0	0	0	0	0	0	0
Bacteria	Deinococcus-Thermus	Deinococci	Deinococcales	Deinococcaceae	Deinococcus	Deinococcus_wulumuqiensis	1	0	0	0	0	25	0	0	0	0	0	0	0	0	0	0	0	0	0	0	0	0	0	0	0
Bacteria	Proteobacteria	Deltaproteobacteria	Desulfovibrionales	Desulfovibrionaceae	Desulfomassilia	Desulfomassilia_massiliensis	1	0	0	0	0	0	0	454	3156	326	0	0	0	0	0	0	0	0	0	0	0	0	0	0	0
Bacteria	Proteobacteria	Deltaproteobacteria	Desulfovibrionales	Desulfovibrionaceae	Desulfovibrio	Desulfovibrio_piger	1	0	0	0	85	1965	0	0	0	0	0	0	0	0	0	0	0	0	0	16	355	55	181	1142	351
Bacteria	Proteobacteria	Deltaproteobacteria	Desulfovibrionales	Desulfovibrionaceae	Desulfovibrio	Desulfovibrio_timonensis	1	58	139	109	0	0	0	0	0	0	0	0	0	0	0	0	0	0	0	0	0	0	0	0	0
Bacteria	Firmicutes	Negativicutes	Veillonellales	Veillonellaceae	Dialister	Dialister_invisus	1	43	138	213	0	0	0	331	1176	370	0	71	0	0	0	0	0	0	0	0	0	0	0	0	0
Bacteria	Firmicutes	Negativicutes	Veillonellales	Veillonellaceae	Dialister	Dialister_massiliensis	1	0	0	0	39	0	0	0	0	0	0	0	0	1540	9104	1374	10	0	0	0	0	0	0	0	0
Bacteria	Firmicutes	Negativicutes	Veillonellales	Veillonellaceae	Dialister	Dialister_propionicifaciens	1	0	0	0	0	0	0	0	0	0	0	0	0	124	0	0	0	0	0	0	0	0	0	0	0
Bacteria	Firmicutes	Negativicutes	Veillonellales	Veillonellaceae	Dialister	Dialister_succinatiphilus	1	0	0	0	0	0	0	0	0	0	0	0	0	1060	5200	682	0	0	0	0	0	0	2556	7795	0
Bacteria	Firmicutes	Clostridia	Clostridiales	Lachnospiraceae	Dorea	Dorea_longicatena	1	80	135	78	138	390	180	139	793	706	0	0	320	183	110	663	0	0	0	305	359	212	2587	1325	0
Bacteria	Firmicutes	Clostridia	Clostridiales	Lachnospiraceae	Dorea	Dorea_massiliensis	1	0	0	0	0	0	0	169	110	635	0	0	0	0	0	0	0	0	0	0	44	0	0	0	0
Bacteria	Firmicutes	Clostridia	Clostridiales	Lachnospiraceae	Dorea	Dorea_pacaensis	1	32	0	0	114	459	420	177	580	139	0	84	0	231	528	262	374	120	0	136	40	1959	129	790	40
Bacteria	Firmicutes	Clostridia	Clostridiales	Lachnospiraceae	Dorea	Dorea_phocaeensis	1	0	132	0	0	0	0	0	0	0	0	0	0	0	0	0	0	0	0	0	0	0	0	0	0
Bacteria	Firmicutes	Clostridia	Clostridiales	Lachnospiraceae	Dorea	Dorea_timonensis	1	71	130	150	0	251	0	0	0	0	0	0	0	79	377	0	0	0	0	0	324	0	757	1752	149
Bacteria	Actinobacteria	Coriobacteriia	Eggerthellales	Eggerthellaceae	Dubourgella	Dubourgella_massiliensis	1	0	0	0	41	379	180	0	0	0	0	0	0	0	127	0	0	0	0	95	385	119	0	0	0
Bacteria	Proteobacteria	Betaproteobacteria	Burkholderiales	Sutterellaceae	Duodenibacillus	Duodenibacillus_massiliensis	2	0	0	0	0	0	0	0	0	0	0	0	0	0	0	0	135	0	0	0	0	0	0	0	0
Bacteria	Actinobacteria	Actinobacteria	Coriobacteriales	Coriobacteriaceae	Eggerthella	Eggerthella_lenta	1	0	0	0	0	0	0	0	508	0	0	0	0	0	0	0	130	0	0	35	0	0	0	0	0
Bacteria	Firmicutes	Clostridia	Clostridiales	Lachnospiraceae	Eisenbergiella	Eisenbergiella_massiliensis	1	0	0	0	0	0	0	0	0	45	0	0	0	0	0	0	0	0	0	0	0	0	0	0	0
Bacteria	Firmicutes	Clostridia	Clostridiales	Lachnospiraceae	Eisenbergiella	Eisenbergiella_tayi	1	58	0	0	0	0	0	0	0	68	0	0	0	0	0	0	0	0	0	0	0	0	0	0	0
Bacteria	Proteobacteria	Gammaproteobacteria	Pseudomonadales	Moraxellaceae	Enhydrobacter	Enhydrobacter_aerosaccus	1	0	0	0	0	0	0	0	0	0	0	0	0	0	0	0	0	0	0	0	0	618	74	0	0
Bacteria	Firmicutes	Bacilli	Lactobacillales	Enterococcaceae	Enterococcus	Enterococcus_faecalis	1	0	0	0	0	0	0	0	28	0	0	0	0	0	31	0	0	0	0	0	55	25	18	0	0
Bacteria	Firmicutes	Bacilli	Lactobacillales	Enterococcaceae	Enterococcus	Enterococcus_massiliensis	1	0	0	9	0	0	0	0	0	12	0	0	0	0	13	0	0	0	0	0	15	61	0	0	29
Bacteria	Firmicutes	Clostridia	Clostridiales	Eubacteriaceae	Ethanolibacter	Ethanolibacter_massiliensis	1	0	0	0	0	0	0	0	0	0	0	0	0	0	0	0	392	0	0	0	0	0	0	0	0
Bacteria	Firmicutes	Erysipelotrichia	Erysipelotrichales	Erysipelotrichaceae	Holdemanella	Eubacterium_biforme	1	0	0	0	0	0	0	1861	4913	973	0	0	0	754	624	264	0	0	0	0	0	0	8538	13634	2746
Bacteria	Firmicutes	Clostridia	Clostridiales	ClostridialesIncertaeSedisXIII	Anaerovorax	Eubacterium_brachy	1	0	0	0	0	0	0	0	0	0	0	0	0	0	0	0	0	0	0	0	90	0	0	0	0
Bacteria	Firmicutes	Clostridia	Clostridiales	Eubacteriaceae	Eubacterium	Eubacterium_callanderi	1	0	125	0	0	0	0	0	0	0	0	0	0	0	0	0	0	0	0	0	111	0	0	0	0
Bacteria	Firmicutes	Clostridia	Clostridiales	Eubacteriaceae	Eubacterium	Eubacterium_coli	1	0	0	0	0	0	0	0	60	0	0	0	0	0	29	0	25	0	0	0	0	0	75	0	0
Bacteria	Firmicutes	Clostridia	Clostridiales	Eubacteriaceae	Eubacterium	Eubacterium_coprostanoligenes	1	181	123	603	49	0	0	21	43	93	0	0	0	0	385	353	0	0	0	0	0	0	1260	1140	225
Bacteria	Firmicutes	Erysipelotrichia	Erysipelotrichales	Erysipelotrichaceae	Faecalitalea	Eubacterium_cylindroides	1	13	122	51	0	0	0	0	0	0	0	0	0	0	0	0	0	0	0	0	0	0	0	0	0
Bacteria	Firmicutes	Clostridia	Clostridiales	Eubacteriaceae	Eubacterium	Eubacterium_dolichum	1	0	0	0	0	0	0	0	0	0	0	0	0	0	0	0	224	0	0	0	0	0	0	0	0
Bacteria	Firmicutes	Clostridia	Clostridiales	Lachnospiraceae	Lachnospiraceaincertaesedis	Eubacterium_eligens	1	496	110	103	1447	362	226	975	719	774	0	0	0	3414	1486	6676	1741	0	72	866	529	251	2579	474	0
Bacteria	Firmicutes	Clostridia	Clostridiales	Eubacteriaceae	Eubacterium	Eubacterium_hadrum	1	0	0	0	0	0	0	0	0	0	0	0	0	0	0	0	0	0	0	0	0	0	23	0	0
Bacteria	Firmicutes	Clostridia	Clostridiales	Lachnospiraceae	Lachnospiraceaincertaesedis	Eubacterium_hallii	1	59	110	453	395	0	23	0	0	0	0	0	0	0	0	284	0	0	0	0	0	0	471	284	91
Bacteria	Firmicutes	Clostridia	Clostridiales	Lachnospiraceae	Lachnospiraceaincertaesedis	Eubacterium_ramulus	1	1281	107	531	53	40	0	0	33	0	0	0	0	182	0	408	0	0	0	151	0	0	1450	56	240
Bacteria	Firmicutes	Clostridia	Clostridiales	Lachnospiraceae	Lachnospiraceaincertaesedis	Eubacterium_rectale	1	3542	106	1671	2704	11821	5820	4377	5901	1299	0	0	0	3741	2406	1535	1365	0	0	2706	5074	2712	149	522	0
Bacteria	Firmicutes	Clostridia	Clostridiales	Eubacteriaceae	Eubacterium	Eubacterium_siraeum	1	28	105	15	97	95	0	287	1468	180	0	0	0	0	19	0	130	0	0	84	55	79	0	607	0
Bacteria	Firmicutes	Clostridia	Clostridiales	Eubacteriaceae	Eubacterium	Eubacterium_uniforme	1	0	0	0	0	0	0	0	0	0	19	0	0	0	0	0	0	0	0	0	0	0	0	0	0
Bacteria	Firmicutes	Clostridia	Clostridiales	Eubacteriaceae	Eubacterium	Eubacterium_ventriosum	1	118	102	127	56	130	93	108	56	31	0	0	0	0	298	233	250	0	0	253	44	330	70	340	0
Bacteria	Firmicutes	Clostridia	Clostridiales	Eubacteriaceae	Eubacterium	Eubacterium_xylanophilum	1	57	101	0	214	0	0	72	0	25	0	0	0	0	79	228	245	0	0	311	261	0	16	272	0
Bacteria	Firmicutes	Clostridia	Clostridiales	Ruminococcaceae	Faecalibacterium	Faecalibacterium_massiliensis	1	7117	98	12254	3185	2963	2375	177	729	933	748	239	26	352	293	3190	2275	1543	279	2045	2684	5936	9081	13317	7849
Bacteria	Firmicutes	Clostridia	Clostridiales	Ruminococcaceae	Faecalibacterium	Faecalibacterium_prausnitzii	1	197	98	235	564	576	734	2291	3726	2467	109	60	48	601	1754	1774	0	0	0	1100	902	1572	1125	1259	61
Bacteria	Firmicutes	Clostridia	Clostridiales	Ruminococcaceae	Faecalibacterium	Faecalibacterium_timonensis	1	2187	94	2542	12976	47972	25464	7828	9245	4329	2246	81	160	2276	2751	3165	998	0	0	6105	14913	9639	3422	4353	2586
Bacteria	Firmicutes	Clostridia	Clostridiales	Lachnospiraceae	Faecalimassilia	Faecalimassilia_timonensis	1	275	0	0	1038	314	1159	138	0	39	83	0	0	600	42	88	0	0	0	147	176	0	153	137	134
Bacteria	Firmicutes	Clostridia	Clostridiales	Lachnospiraceae	Faecalimicrobium	Faecalimicrobium_massiliense	1	0	0	0	0	0	0	312	2480	733	0	0	0	0	0	295	0	0	0	0	0	0	119	371	0
Bacteria	Firmicutes	Clostridia	Clostridiales	Eubacteriaceae	Faecalitalea	Faecalitalea_cylindroides	1	0	94	0	0	0	0	0	0	0	0	0	0	0	0	0	0	0	0	0	0	0	0	0	0
Bacteria	Firmicutes	Tissierellia	Tissierellales	Peptoniphilaceae	Finegoldia	Finegoldia_magna	1	0	0	0	0	0	0	0	0	0	0	0	0	0	259	58	111	0	26	0	0	0	0	0	0
Bacteria	Firmicutes	Clostridia	Clostridiales	Ruminococcaceae	Flavonifractor	Flavonifractor_plautii	1	0	94	75	0	0	0	0	0	0	0	0	0	0	0	0	56	0	67	0	0	0	0	36	0
Bacteria	Bacteroidetes	Bacteroidia	Bacteroidales	Porphyromonadaceae	Flintibacter	Flintibacter_butyricus	2	0	0	0	0	187	0	0	0	0	0	0	0	50	0	39	377	0	254	0	37	275	36	206	0
Bacteria	Firmicutes	Clostridia	Clostridiales	Ruminococcaceae	Fournierella	Fournierella_massiliensis	2	0	0	0	0	0	0	135	0	45	0	0	0	0	0	0	0	0	0	0	0	0	0	0	0
Bacteria	Synergistetes	Synergistia	Synergistales	Synergistaceae	Fretibacterium	Fretibacterium_fastidiosum	1	0	0	0	0	0	0	0	0	0	0	0	0	0	0	0	0	0	0	0	0	45	0	0	0
Bacteria	Firmicutes	Clostridia	Clostridiales	Lachnospiraceae	Fusicatenibacter	Fusicatenibacter_saccharivorans	1	1041	0	631	1749	0	14432	4030	115	10327	266	0	275	764	43	2883	1461	0	94	786	0	2677	10189	4004	14503
Bacteria	Fusobacteria	Fusobacteriia	Fusobacteriales	Fusobacteriaceae	Fusobacterium	Fusobacterium_nucleatum	1	0	0	90	0	0	0	275	0	0	0	446	0	0	0	0	0	0	0	24	0	0	0	347	0
Bacteria	Fusobacteria	Fusobacteriia	Fusobacteriales	Fusobacteriaceae	Fusobacterium	Fusobacterium_periodonticum	1	0	0	0	88	0	0	128	0	0	0	0	0	0	0	0	0	0	0	0	0	0	0	0	0
Bacteria	Bacteroidetes	Bacteroidia	Bacteroidales	Porphyromonadaceae	Gabonibacter	Gabonibacter_timonensis	1	0	0	0	0	0	0	0	0	0	0	0	0	0	0	0	0	0	0	0	0	0	0	152	0
Bacteria	Firmicutes	Bacilli	Bacillales	BacillalesIncertaeSedisXI	Gemella	Gemella_haemolysans	1	0	0	1934	90	131	1245	225	104	593	0	0	136	0	301	114	684	0	959	0	388	130	0	0	166
Bacteria	Proteobacteria	Alphaproteobacteria	Rhodospirillales	Rhodospirillales_Incertae_Sedis	Geminicoccus	Geminicoccus_roseus	1	0	0	0	0	0	0	0	0	0	0	0	0	107	0	0	0	0	0	0	0	0	0	0	0
Bacteria	Firmicutes	Clostridia	Clostridiales	Ruminococcaceae	Gemmiger	Gemmiger_formicilis	1	6415	89	8017	6837	2129	2092	1625	1635	2162	504	0	181	1601	1369	2901	3764	329	36	7866	5536	4489	2327	6484	628
Bacteria	Firmicutes	Clostridia	Clostridiales	Ruminococcaceae	Gorbachella	Gorbachella_massiliensis	1	0	0	0	0	0	0	10	0	0	0	0	0	0	0	0	0	0	0	0	0	0	0	0	0
Bacteria	Actinobacteria	Coriobacteriia	Coriobacteriales	Coriobacteriaceae	Gordonibacter	Gordonibacter_pamelaeae	1	0	0	0	0	0	0	0	0	10	0	0	0	0	0	0	0	0	0	0	0	0	0	21	0
Bacteria	Actinobacteria	Coriobacteriia	Coriobacteriales	Coriobacteriaceae	Gordonibacter	Gordonibacter_urolithinfaciens	1	0	0	0	0	0	0	0	31	41	0	0	0	0	0	0	0	0	0	0	0	0	0	0	0
Bacteria	Firmicutes	Bacilli	Lactobacillales	Carnobacteriaceae	Granulicatella	Granulicatella_adiacens	1	0	0	0	0	0	0	0	0	0	0	0	0	0	0	0	243	0	0	0	0	0	0	0	0
Bacteria	Firmicutes	Bacilli	Lactobacillales	Carnobacteriaceae	Granulicatella	Granulicatella_elegans	1	106	0	30	273	0	1341	155	0	121	0	295	365	155	280	0	0	0	0	0	0	0	0	196	0
Bacteria	Actinobacteria	Actinobacteria	Micrococcales	Microbacteriaceae	Gulosibacter	Gulosibacter_massiliensis	1	0	0	0	0	0	0	0	0	0	0	0	0	0	0	0	0	0	0	0	0	16	0	0	0
Bacteria	Firmicutes	Clostridia	Clostridiales	Clostridiaceae	Guyana	Guyana_massiliensis	1	2079	84	262	427	152	532	0	0	0	69	0	0	894	101	2143	4861	0	135	608	64	3094	2964	180	73
Bacteria	Proteobacteria	Gammaproteobacteria	Pasteurellales	Pasteurellaceae	Haemophilus	Haemophilus_haemolyticus	1	0	0	0	0	7	0	0	0	0	0	0	0	0	0	0	0	0	0	0	0	443	0	0	0
Bacteria	Proteobacteria	Gammaproteobacteria	Pasteurellales	Pasteurellaceae	Haemophilus	Haemophilus_parainfluenzae	1	0	0	0	308	0	0	0	0	23	101	0	0	0	0	0	0	0	0	0	0	0	129	0	0
Bacteria	Proteobacteria	Betaproteobacteria	Burkholderiales	Oxalobacteraceae	Herbaspirillum	Herbaspirillum_aquaticum	1	94	83	370	314	0	1855	362	16	227	0	0	66	643	88	85	916	0	284	54	481	26	0	0	1237
Bacteria	Firmicutes	Clostridia	Clostridiales	Eubacteriaceae	Holdemanella	Holdemanella_biformis	1	0	0	0	0	0	0	2006	7276	1043	0	0	0	806	890	197	0	0	0	0	0	0	9787	9518	2357
Bacteria	Firmicutes	Erysipelotrichia	Erysipelotrichales	Erysipelotrichaceae	Holdemania	Holdemania_filiformis	1	0	82	37	0	38	15	0	0	0	0	0	0	19	0	0	35	0	0	0	0	0	0	0	0
Bacteria	Firmicutes	Erysipelotrichia	Erysipelotrichales	Erysipelotrichaceae	Holdemania	Holdemania_massiliensis	1	0	0	0	0	0	0	7	39	0	0	0	0	0	0	0	0	0	0	0	0	0	30	108	0
Bacteria	Firmicutes	Erysipelotrichia	Erysipelotrichales	Erysipelotrichaceae	Holdemania	Holdemania_timonensis	1	40	82	0	10	0	0	0	0	0	0	0	0	0	0	0	0	0	0	25	18	0	0	0	0
Bacteria	Firmicutes	Clostridia	Clostridiales	Lachnospiraceae	Howardella	Howardella_ureilytica	1	0	0	0	0	0	0	0	0	0	0	0	0	30	0	44	263	0	0	0	0	0	233	65	0
Bacteria	Firmicutes	Clostridia	Clostridiales	Clostridiaceae	Hungatella	Hungatella_hathewayi	1	0	82	0	0	0	0	0	0	0	0	0	0	0	0	0	0	0	0	0	0	0	0	0	0
Bacteria	Proteobacteria	Hydrogenophilalia	Hydrogenophilales	Hydrogenophilaceae	Hydrogenophilus	Hydrogenophilus_thermoluteolus	1	0	0	0	0	0	0	0	0	0	0	0	0	0	0	0	0	0	0	0	0	0	0	0	185
Bacteria	Bacteroidetes	Cytophagia	Cytophagales	Hymenobacteraceae	Hymenobacter	Hymenobacter_ocellatus	2	12	81	0	1662	0	90	162	10	137	112	0	0	147	0	81	0	0	0	0	0	0	76	0	0
Bacteria	Firmicutes	Clostridia	Clostridiales	ClostridialesFamilyXIII.IncertaeSedis	Ihubacter	Ihubacter_massiliensis	2	29	78	0	0	0	0	0	0	0	0	0	0	0	0	0	10	0	0	8	0	0	130	125	0
Bacteria	Bacteroidetes	Bacteroidia	Bacteroidales	Prevotellaceae	Ihuprevotella	Ihuprevotella_massiliensis	1	27	74	1054	133	107	176	64	0	52	577	228	57	1132	184	32	462	0	235	0	0	484	129	599	469
Bacteria	Actinobacteria	Actinobacteria	Acidimicrobiales	Acidimicrobiaceae	Ilumatobacter	Ilumatobacter_fluminis	1	0	0	0	0	0	0	6	0	0	0	0	0	0	0	0	0	0	0	0	0	0	0	0	0
Bacteria	Firmicutes	Clostridia	Clostridiales	Ruminococcaceae	Infusionema	Infusionema_cagae	1	15	73	0	0	0	0	0	45	0	0	0	0	0	0	12	0	0	0	0	0	0	0	0	0
Bacteria	Firmicutes	Clostridia	Clostridiales	Eubacteriaceae	Intestinibacillus	Intestinibacillus_phocaeensis	1	0	0	0	0	0	0	0	38	0	0	0	0	0	0	291	0	0	0	0	0	0	0	8	0
Bacteria	Firmicutes	Clostridia	Clostridiales	Eubacteriaceae	Intestinibacillus	Intestinibacillus_timonensis	1	0	0	29	0	0	0	5	0	0	0	0	0	0	0	0	0	0	0	0	0	0	0	0	0
Bacteria	Firmicutes	Clostridia	Clostridiales	Clostridiaceae	Intestinibacter	Intestinibacter_bartlettii	1	100	0	0	157	0	0	0	0	0	0	0	0	0	0	0	0	0	0	0	0	0	127	0	0
Bacteria	Firmicutes	Clostridia	Clostridiales	Ruminococcaceae	Intestinimonas	Intestinimonas_butyriciproducens	1	0	70	130	0	0	0	0	0	0	0	0	0	0	0	0	0	0	0	0	0	0	0	0	0
Bacteria	Firmicutes	Clostridia	Clostridiales	Ruminococcaceae	Intestinimonas	Intestinimonas_gabonensis	1	0	69	0	0	0	0	206	58	0	0	0	0	0	0	0	76	0	0	0	0	0	0	416	0
Bacteria	Firmicutes	Clostridia	Clostridiales	Ruminococcaceae	Intestinimonas	Intestinimonas_massiliensis	1	64	0	0	0	0	0	0	0	0	0	0	0	0	0	0	0	0	0	0	0	0	23	0	0
Bacteria	Firmicutes	Clostridia	Clostridiales	Ruminococcaceae	Intestinimonas	Intestinimonas_timonensis	1	129	68	2019	30	0	0	0	122	0	0	0	43	257	207	387	68	0	0	0	0	36	64	677	0
Bacteria	Actinobacteria	Coriobacteriia	Coriobacteriales	Atopobiaceae	Jeddahella	Jeddahella_massiliensis	1	0	0	0	0	0	0	0	0	0	0	38	0	0	0	0	0	0	0	0	0	0	0	0	0
Bacteria	Firmicutes	Erysipelotrichia	Erysipelotrichales	Erysipelotrichaceae	Kandleria	Kandleria_vitulina	1	0	0	0	0	0	0	0	0	0	0	0	0	0	0	0	0	0	0	0	0	0	2173	0	551
Bacteria	Firmicutes	Clostridia	Clostridiales	Lachnospiraceae	Kineothrix	Kineothrix_alysoides	1	333	66	351	0	303	0	88	180	253	0	0	0	356	1075	1507	37	0	0	0	48	0	1623	2061	1870
Bacteria	Proteobacteria	Betaproteobacteria	Neisseriales	Neisseriaceae	Kingella	Kingella_oralis	1	0	0	0	0	0	0	0	27	0	168	0	0	0	0	0	0	0	0	11	0	0	0	0	0
Bacteria	Proteobacteria	Gammaproteobacteria	Enterobacteriales	Enterobacteriaceae	Klebsiella	Klebsiella_pneumoniae	2	0	0	0	0	0	0	0	0	0	0	45	0	0	57	0	32	0	0	0	0	0	0	150	33
Bacteria	Actinobacteria	Actinobacteria	Micrococcales	Micrococcaceae	Kocuria	Kocuria_palustris	1	0	0	0	0	0	0	0	0	0	0	0	0	17	0	0	0	0	0	0	0	0	0	0	0
Bacteria	Actinobacteria	Actinobacteria	Micrococcales	Micrococcaceae	Kocuria	Kocuria_rhizophila	1	0	0	0	0	0	0	0	0	0	0	0	0	0	0	0	0	0	82	0	0	0	0	0	0
Bacteria	Firmicutes	Clostridia	Clostridiales	Lachnospiraceae	Lachnoanaerobaculum	Lachnoanaerobaculum_umeaense	1	0	0	0	0	0	0	0	0	0	0	0	0	0	0	0	0	0	33	0	0	0	0	0	0
Bacteria	Firmicutes	Clostridia	Clostridiales	Lachnospiraceae	Lachnoclostridium	Lachnoclostridium_edouardi	1	1319	0	128	0	7	0	264	149	207	0	0	0	533	160	449	941	0	0	0	0	0	47	179	0
Bacteria	Firmicutes	Clostridia	Clostridiales	Lachnospiraceae	Lachnoclostridium	Lachnoclostridium_ihumii	1	315	64	203	705	264	232	260	125	10	0	0	0	458	126	260	376	0	218	409	170	107	45	165	243
Bacteria	Firmicutes	Clostridia	Clostridiales	Lachnospiraceae	Lachnoclostridium	Lachnoclostridium_phoceense	1	0	64	0	0	0	0	0	0	0	0	0	0	0	0	0	0	0	0	0	0	0	0	0	0
Bacteria	Firmicutes	Clostridia	Clostridiales	Lachnospiraceae	Lachnospiraceaincertaesedis	Lachnospira_pectinoschiza	1	0	0	55	6558	1338	1595	0	154	67	0	0	0	0	0	0	1510	115	0	5700	4072	5910	424	429	63
Bacteria	Bacteroidetes	Chitinophagia	Chitinophagales	Chitinophagaceae	Lacibacter	Lacibacter_nakdongensis	1	0	0	0	0	0	0	0	0	0	0	0	0	0	174	0	0	0	0	0	0	0	0	0	0
Bacteria	Firmicutes	Bacilli	Lactobacillales	Lactobacillaceae	Lactobacillus	Lactobacillus_gasseri	1	0	0	0	0	49	0	0	0	0	0	0	0	0	0	0	0	0	0	0	0	0	0	0	0
Bacteria	Firmicutes	Bacilli	Lactobacillales	Lactobacillaceae	Lactobacillus	Lactobacillus_homohiochii	1	0	0	0	21	0	0	0	0	0	0	0	0	0	0	0	0	0	0	0	0	0	0	0	0
Bacteria	Firmicutes	Bacilli	Lactobacillales	Lactobacillaceae	Lactobacillus	Lactobacillus_iners	1	32	0	0	0	0	0	0	18	48	0	10	0	0	0	0	531	0	0	0	0	89	167	265	0
Bacteria	Firmicutes	Bacilli	Lactobacillales	Lactobacillaceae	Lactobacillus	Lactobacillus_jensenii	1	0	0	0	0	0	0	0	0	27	0	0	0	0	0	0	0	0	0	0	0	0	0	0	0
Bacteria	Firmicutes	Bacilli	Lactobacillales	Lactobacillaceae	Lactobacillus	Lactobacillus_oris	1	0	0	0	25	0	0	0	0	0	0	0	0	0	0	0	0	0	0	0	0	0	0	0	0
Bacteria	Firmicutes	Bacilli	Lactobacillales	Lactobacillaceae	Lactobacillus	Lactobacillus_rogosae	2	71	63	0	123	68	92	1678	629	382	94	0	0	139	164	379	0	0	0	0	34	0	476	783	102
Bacteria	Firmicutes	Bacilli	Lactobacillales	Lactobacillaceae	Lactobacillus	Lactobacillus_ruminis	1	0	0	0	0	0	0	0	0	0	0	0	0	1235	1461	58	0	0	0	0	0	0	144	353	181
Bacteria	Firmicutes	Bacilli	Lactobacillales	Lactobacillaceae	Lactobacillus	Lactobacillus_sakei	2	0	0	0	0	0	0	0	0	0	0	0	0	0	0	0	0	0	0	0	0	0	192	0	0
Bacteria	Firmicutes	Clostridia	Clostridiales	Clostridiaceae	Lactonifactor	Lactonifactor_massiliensis	1	0	0	0	0	0	0	0	0	0	0	0	0	37	0	0	0	0	0	0	0	0	0	0	0
Bacteria	Proteobacteria	Betaproteobacteria	Burkholderiales	Burkholderiaceae	Lautropia	Lautropia_mirabilis	1	0	62	0	0	0	0	0	0	0	0	0	0	0	0	0	0	0	0	0	0	0	0	0	0
Bacteria	Actinobacteria	Actinobacteria	Actinomycetales	Unclassified_Corynebacterineae	Lawsonella	Lawsonella_clevelandensis	1	0	0	0	0	0	0	0	0	0	0	0	0	0	0	0	0	0	0	0	184	0	0	0	0
Bacteria	Fusobacteria	Fusobacteriia	Fusobacteriales	Leptotrichiaceae	Leptotrichia	Leptotrichia_buccalis	1	0	0	0	0	0	0	0	0	0	0	0	0	0	0	0	0	0	0	0	0	0	173	0	0
Bacteria	Fusobacteria	Fusobacteriia	Fusobacteriales	Leptotrichiaceae	Leptotrichia	Leptotrichia_hongkongensis	1	0	0	0	0	17	0	0	0	0	0	0	0	0	0	0	0	0	0	0	0	0	0	0	0
Bacteria	Actinobacteria	Actinobacteria	Actinomycetales	Microbacteriaceae	Leucobacter	Leucobacter_komagatae	1	0	0	12	0	0	0	0	0	0	0	0	0	0	0	0	0	0	0	0	0	0	0	0	0
Bacteria	Actinobacteria	Coriobacteriia	Coriobacteriales	Atopobiaceae	Libanicoccus	Libanicoccus_massiliensis	1	0	0	0	0	331	0	0	0	0	0	0	0	0	0	0	0	0	0	80	176	0	0	0	0
Bacteria	Gemmatimonadetes	Longimicrobia	Longimicrobiales	Longimicrobiaceae	Longimicrobium	Longimicrobium_terrae	1	6	0	0	0	0	0	0	0	0	0	0	0	0	0	0	0	0	0	0	0	0	0	0	0
Bacteria	Proteobacteria	Gammaproteobacteria	Lysobacteriales	Lysobacteraceae	Luteimonas	Luteimonas_arsenica	1	0	0	0	0	0	17	0	0	18	0	0	0	0	0	0	0	0	0	0	0	0	0	0	0
Bacteria	Firmicutes	Clostridia	Clostridiales	Luxibacteraceae	Luxibacter	Luxibacter_massiliensis	1	0	61	0	0	0	0	0	0	0	0	0	0	0	0	0	0	0	0	0	0	0	0	0	0
Bacteria	Bacteroidetes	Bacteroidia	Bacteroidales	Prevotellaceae	Marseilla	Marseilla_phocaeensis	1	0	0	0	0	0	0	0	0	0	0	0	0	0	0	0	0	0	0	0	0	0	23	0	0
Bacteria	Firmicutes	Clostridia	Clostridiales	Oscillospiraceae	Marseillibacter	Marseillibacter_massiliensis	1	81	60	149	116	362	17	38	148	191	0	0	0	292	260	115	0	0	0	43	91	227	0	1112	0
Bacteria	Firmicutes	Clostridia	Clostridiales	Ruminococcaceae	Massiliamazonia	Massiliamazonia_massiliensis	1	18	0	0	0	0	0	9	46	0	0	0	0	0	0	0	0	0	0	0	0	15	0	13	0
Bacteria	Firmicutes	Clostridia	Clostridiales	Clostridiaceae	Massiliclostridium	Massiliclostridium_coli	1	0	0	0	0	0	0	0	0	0	0	0	0	0	0	0	0	0	0	9	0	0	134	124	0
Bacteria	Firmicutes	Clostridia	Clostridiales	Ruminococcaceae	Massiliculturomica	Massiliculturomica_massiliensis	1	0	0	0	0	103	0	0	0	0	0	0	0	0	0	0	0	0	0	0	0	0	0	0	0
Bacteria	Firmicutes	Clostridia	Clostridiales	Ruminococcaceae	Massiliimalia	Massiliimalia_massiliensis	1	0	0	0	0	0	0	0	0	0	0	0	0	0	0	34	0	0	0	0	0	0	0	0	0
Bacteria	Firmicutes	Clostridia	Clostridiales	Ruminococcaceae	Massiliimalia	Massiliimalia_timonensis	1	0	0	0	0	0	0	0	0	0	0	0	0	0	0	0	48	0	0	0	0	0	0	0	0
Bacteria	Firmicutes	Erysipelotrichia	Erysipelotrichales	Erysipelotrichaceae	Massilimicrobiota	Massilimicrobiota_timonensis	1	0	0	0	0	88	0	45	73	0	0	0	0	0	0	0	0	0	0	0	0	0	0	0	0
Bacteria	Firmicutes	Erysipelotrichia	Erysipelotrichales	Erysipelotrichaceae	Coprobacillus	Massiliomicrobiota_timonensis	1	0	0	0	0	0	0	0	0	0	0	0	0	0	0	0	0	0	0	0	17	0	0	0	0
Bacteria	Bacteroidetes	Bacteroidia	Bacteroidales	Prevotellaceae	Massiliprevotella	Massiliprevotella_massiliensis	2	0	0	0	0	0	0	0	0	0	0	0	0	79	240	195	0	0	0	0	0	0	274	417	0
Bacteria	Firmicutes	Clostridia	Clostridiales	Clostridiaceae	Massilistercora	Massilistercora_timonensis	1	0	0	0	0	0	349	0	0	0	0	0	0	0	0	0	0	0	0	0	0	0	0	0	0
Bacteria	Firmicutes	Clostridia	Clostridiales	Ruminococcaceae	Mediterraneibacter	Mediterraneibacter_massiliensis	1	15	0	0	0	0	0	0	0	0	0	0	0	0	0	0	0	0	0	0	0	0	0	0	0
Bacteria	Firmicutes	Negativicutes	Selenomonadales	Selenomonadaceae	Megamonas	Megamonas_massiliensis	1	0	0	0	0	0	0	0	0	0	0	0	0	0	0	1065	0	0	0	0	0	0	0	0	0
Bacteria	Firmicutes	Negativicutes	Veillonellales	Veillonellaceae	Megasphaera	Megasphaera_cagae	1	0	0	0	0	0	0	0	0	0	0	0	0	0	60	0	0	0	0	0	0	0	0	0	0
Bacteria	Firmicutes	Negativicutes	Selenomonadales	Veillonellaceae	Megasphaera	Megasphaera_elsdenii	1	0	0	0	0	0	0	0	0	0	0	0	0	87	2306	600	0	0	0	0	0	0	0	0	0
Bacteria	Firmicutes	Negativicutes	Veillonellales	Veillonellaceae	Megasphaera	Megasphaera_micronuciformis	1	0	0	0	49	0	0	0	0	0	0	0	0	0	0	0	0	0	0	0	0	0	0	0	0
Bacteria	Deinococcus-Thermus	Deinococci	Thermales	Thermaceae	Meiothermus	Meiothermus_cateniformans	1	0	0	0	0	0	0	0	0	0	0	0	0	0	0	0	0	0	0	0	0	0	0	0	84
Bacteria	Proteobacteria	Betaproteobacteria	Methylophilales	Methylophilaceae	Methylobacillus	Methylobacillus_methanolivorans	1	0	0	0	0	0	0	0	0	0	0	0	0	0	0	0	0	0	0	0	13	0	0	0	0
Bacteria	Proteobacteria	Alphaproteobacteria	Rhizobiales	Methylobacteriaceae	Methylobacterium	Methylobacterium_indicum	1	0	0	0	0	0	0	0	0	0	0	0	0	0	0	0	0	0	0	8	0	0	0	0	0
Bacteria	Proteobacteria	Alphaproteobacteria	Rhizobiales	Methylobacteriaceae	Methylobacterium	Methylobacterium_organophilum	1	0	0	0	0	0	0	288	0	0	13	0	0	0	0	0	0	0	0	0	0	0	0	0	0
Bacteria	Proteobacteria	Betaproteobacteria	Rhodocyclales	Rhodocyclaceae	Methyloversatilis	Methyloversatilis_discipulorum	1	0	0	0	0	0	17	0	0	0	0	0	0	0	0	0	0	0	0	0	0	0	0	0	0
Bacteria	Proteobacteria	Alphaproteobacteria	Rhizobiales	Methylobacteriaceae	Microvirga	Microvirga_flocculans	1	0	0	0	0	0	0	0	0	0	0	0	0	40	0	0	0	0	0	0	0	0	0	0	0
Bacteria	Firmicutes	Clostridia	Clostridiales	ClostridialesFamilyXIII.IncertaeSedis	Mobilibacterium	Mobilibacterium_timonense	1	0	58	0	0	110	0	0	0	0	0	0	0	0	0	0	0	0	0	0	0	0	0	0	0
Bacteria	Firmicutes	Clostridia	Clostridiales	ClostridialesIncertaeSedisXIII	Mogibacterium	Mogibacterium_neglectum	1	0	0	5	0	0	0	0	0	0	0	0	0	0	0	0	0	0	0	0	0	0	0	0	0
Bacteria	Proteobacteria	Gammaproteobacteria	Pseudomonadales	Moraxellaceae	Enhydrobacter	Moraxella_osloensis	1	0	0	0	0	0	0	0	0	0	0	0	0	0	0	0	0	0	0	0	0	243	0	0	0
Bacteria	Firmicutes	Clostridia	Clostridiales	Lachnospiraceae	Natranaerovirga	Natranaerovirga_pectinivora	1	23	0	0	0	0	0	0	0	0	0	0	0	0	0	0	0	0	0	0	0	0	0	0	0
Bacteria	Firmicutes	Clostridia	Clostridiales	Ruminococcaceae	Negativibacillus	Negativibacillus_massiliensis	2	0	56	191	0	0	0	0	0	0	0	0	0	0	12	57	0	0	0	0	0	0	0	0	0
Bacteria	Firmicutes	Clostridia	Clostridiales	Ruminococcaceae	Neglecta	Neglecta_phocaeensis	1	39	0	5	0	0	13	0	9	28	0	0	0	0	0	0	66	0	0	0	0	31	5	11	0
Bacteria	Firmicutes	Clostridia	Clostridiales	Ruminococcaceae	Neglecta	Neglecta_timonensis	2	468	107	502	0	46	468	338	409	446	0	0	0	0	38	340	425	0	0	259	50	911	471	789	340
Bacteria	Proteobacteria	Betaproteobacteria	Neisseriales	Neisseriaceae	Neisseria	Neisseria_cinerea	2	0	0	237	0	0	0	72	0	0	0	0	0	0	0	0	184	0	50	0	571	0	0	0	0
Bacteria	Proteobacteria	Betaproteobacteria	Neisseriales	Neisseriaceae	Neisseria	Neisseria_elongata	1	0	0	0	0	0	792	0	0	0	0	0	0	0	128	0	0	0	0	0	0	0	0	0	0
Bacteria	Proteobacteria	Betaproteobacteria	Neisseriales	Neisseriaceae	Neisseria	Neisseria_macacae	1	0	0	0	137	0	0	0	0	0	113	0	0	0	0	0	29	0	45	0	38	0	0	0	0
Bacteria	Proteobacteria	Betaproteobacteria	Neisseriales	Neisseriaceae	Neisseria	Neisseria_mucosa	1	0	0	0	47	0	0	0	0	0	0	0	125	0	0	5	65	0	100	0	147	0	0	0	0
Bacteria	Proteobacteria	Betaproteobacteria	Neisseriales	Neisseriaceae	Neisseria	Neisseria_perflava	1	0	0	53	0	0	0	0	0	0	0	0	0	0	0	0	0	0	0	0	0	0	0	0	0
Bacteria	Chloroflexi	Thermomicrobia	Sphaerobacterales	Sphaerobacteraceae	Nitrolancea	Nitrolancea_hollandica	1	0	0	0	0	0	0	0	0	52	0	0	0	0	0	0	0	0	0	0	0	0	0	0	0
Bacteria	Bacteroidetes	Bacteroidia	Bacteroidales	Odoribacteraceae	Odoribacter	Odoribacter_splanchnicus	1	59	52	182	275	89	0	148	147	34	0	26	0	0	15	56	44	36	0	479	357	350	16	473	0
Bacteria	Actinobacteria	Coriobacteriia	Coriobacteriales	Atopobiaceae	Olsenella	Olsenella_congonensis	1	0	51	0	0	0	0	0	0	0	0	0	0	0	0	0	0	0	0	0	0	0	0	0	0
Bacteria	Actinobacteria	Coriobacteriia	Coriobacteriales	Atopobiaceae	Olsenella	Olsenella_massiloralis	1	0	0	0	0	0	0	0	0	0	0	0	0	0	417	163	0	0	0	0	0	0	0	0	0
Bacteria	Actinobacteria	Coriobacteriia	Coriobacteriales	Coriobacteriaceae	Olsenella	Olsenella_scatoligenes	1	0	0	0	0	0	0	0	0	0	0	0	56	0	0	0	0	0	0	0	0	0	0	0	0
Bacteria	Actinobacteria	Coriobacteriia	Coriobacteriales	Atopobiaceae	Olsenella	Olsenella_timonensis	1	0	51	24	0	0	0	0	0	0	0	0	0	0	0	0	0	0	0	0	0	0	0	0	0
Bacteria	Firmicutes	Clostridia	Clostridiales	Lachnospiraceae	Oribacterium	Oribacterium_sinus	1	0	0	0	0	0	0	0	0	0	0	0	0	0	0	0	170	0	0	0	0	0	0	0	0
Bacteria	Firmicutes	Clostridia	Clostridiales	Oscillospiraceae	Oscillibacter	Oscillibacter_massiliensis	1	50	51	37	0	189	0	0	0	0	0	0	0	0	0	40	95	0	0	93	159	0	0	54	0
Bacteria	Firmicutes	Clostridia	Clostridiales	Oscillospiraceae	Oscillibacter	Oscillibacter_mediterraneensis	1	0	0	0	0	0	0	49	0	0	0	0	0	0	0	23	18	0	0	0	0	0	0	0	0
Bacteria	Firmicutes	Clostridia	Clostridiales	Oscillospiraceae	Oscillibacter	Oscillibacter_timonensis	1	0	50	56	0	76	0	66	61	0	0	0	0	97	0	38	0	0	0	25	0	0	0	329	0
Bacteria	Proteobacteria	Betaproteobacteria	Burkholderiales	Oxalobacteraceae	Oxalobacter	Oxalobacter_formigenes	1	0	0	0	0	0	0	0	8	21	0	0	0	0	0	0	0	0	0	0	0	0	0	0	0
Bacteria	Bacteroidetes	Bacteroidia	Bacteroidales	Porphyromonadaceae	Parabacteroides	Parabacteroides_distasonis	1	0	49	0	0	219	0	0	0	0	0	0	0	0	18	0	5	0	0	0	51	6	0	131	0
Bacteria	Bacteroidetes	Bacteroidia	Bacteroidales	Porphyromonadaceae	Parabacteroides	Parabacteroides_gordonii	1	0	0	0	0	0	0	0	0	0	0	0	0	0	0	0	0	0	0	0	0	0	0	47	0
Bacteria	Bacteroidetes	Bacteroidia	Bacteroidales	Porphyromonadaceae	Parabacteroides	Parabacteroides_johnsonii	1	0	0	0	68	106	0	0	0	0	0	0	0	0	57	0	0	0	0	46	0	0	0	0	0
Bacteria	Bacteroidetes	Bacteroidia	Bacteroidales	Porphyromonadaceae	Parabacteroides	Parabacteroides_merdae	1	76	44	75	688	1409	18	0	0	0	0	0	0	0	0	168	535	0	0	799	653	386	26	368	0
Bacteria	Proteobacteria	Betaproteobacteria	Burkholderiales	Burkholderiaceae	Paraburkholderia	Paraburkholderia_fungorum	1	0	0	0	0	0	0	0	0	0	0	293	47	0	0	0	0	0	0	0	0	0	0	0	493
Bacteria	Firmicutes	Clostridia	Clostridiales	Lachnospiraceae	Parabutyrivibio	Parabutyrivibio_massiliensis	1	0	0	0	0	0	0	0	0	0	0	0	0	0	0	0	0	0	0	0	0	0	28	151	93
Bacteria	Firmicutes	Clostridia	Clostridiales	Oscillospiraceae	Paraoscillibacter	Paraoscillibacter_massiliensis	1	2231	43	13391	1084	621	699	532	185	170	0	0	0	0	94	548	463	0	0	698	385	621	2339	3151	286
Bacteria	Bacteroidetes	Bacteroidia	Bacteroidales	Prevotellaceae	Paraprevotella	Paraprevotella_clara	1	0	0	0	0	122	0	0	0	0	0	0	0	0	0	0	141	62	0	17	405	265	63	235	0
Bacteria	Proteobacteria	Betaproteobacteria	Burkholderiales	Sutterellaceae	Parasutterella	Parasutterella_excrementihominis	1	0	0	0	86	2655	78	0	59	88	247	0	0	82	446	570	169	15	153	28	915	71	0	16	0
Bacteria	Firmicutes	Tissierellia	Tissierellales	Peptoniphilaceae	Parvimonas	Parvimonas_micra	1	74	0	0	0	148	0	0	0	33	0	0	334	0	0	0	0	0	166	0	371	0	0	128	246
Bacteria	Firmicutes	Clostridia	Clostridiales	Peptostreptococcaceae	Peptoanaerobacter	Peptoanaerobacter_stomatis	1	0	0	516	0	0	0	0	0	0	0	0	0	0	0	0	0	0	0	0	0	0	0	0	0
Bacteria	Firmicutes	Clostridia	Clostridiales	Peptococcaceae	Peptococcus	Peptococcus_simiae	1	0	0	0	0	0	0	0	0	0	308	0	0	0	82	0	0	0	0	0	0	0	0	0	0
Bacteria	Firmicutes	Clostridia	Clostridiales	Peptoniphilaceae	Peptoniphilus	Peptoniphilus_coxii	1	0	0	0	0	0	0	0	0	0	0	0	0	0	17	44	0	0	0	0	0	0	0	0	0
Bacteria	Firmicutes	Negativicutes	Acidaminococcales	Acidaminococcaceae	Phascolarctobacterium	Phascolarctobacterium_faecium	1	462	43	803	0	12	0	0	0	0	0	0	0	0	9	931	0	0	0	0	0	0	16	42	0
Bacteria	Firmicutes	Negativicutes	Acidaminococcales	Acidaminococcaceae	Phascolarctobacterium	Phascolarctobacterium_succinatutens	1	0	0	0	1042	4663	0	0	0	0	0	0	0	0	124	159	3181	0	144	996	11228	2080	0	0	0
Bacteria	Proteobacteria	Alphaproteobacteria	Rhizobiales	Rhizobiales_Incertae_Sedis	Phreatobacter	Phreatobacter_oligotrophus	1	0	0	0	0	0	0	0	0	0	0	169	0	0	0	0	0	0	0	0	0	0	0	0	0
Bacteria	Planctomycetes	Planctomycetia	Planctomycetales	Planctomycetaceae	Pirellula	Pirellula_staleyi	1	0	0	0	0	0	0	0	0	0	0	0	0	183	0	0	0	0	0	0	0	0	0	0	0
Bacteria	Planctomycetes	Planctomycetia	Planctomycetales	Planctomycetaceae	Planctomicrobium	Planctomicrobium_piriforme	1	0	0	0	0	0	0	0	0	0	0	0	0	87	0	0	0	0	0	0	0	0	0	0	0
Bacteria	Cyanobacteria/Chloroplast	Chloroplast	-	Chloroplast	Streptophyta	Platanus_occidentalis	1	31	0	0	0	0	0	0	0	0	0	0	0	0	0	0	0	0	0	0	0	0	0	0	0
Bacteria	Bacteroidetes	Bacteroidia	Bacteroidales	Porphyromonadaceae	Porphyromonas	Porphyromonas_bennonis	1	0	42	0	0	0	0	0	0	0	0	0	0	0	0	0	0	0	0	0	0	0	0	0	0
Bacteria	Bacteroidetes	Bacteroidia	Bacteroidales	Porphyromonadaceae	Porphyromonas	Porphyromonas_pasteri	2	15	0	214	0	0	0	0	156	0	104	49	220	0	0	22	640	0	109	197	0	123	0	0	163
Bacteria	Bacteroidetes	Bacteroidia	Bacteroidales	Prevotellaceae	Prevotella	Prevotella_caccae	1	0	0	0	0	0	0	0	0	0	0	0	0	210	641	908	0	0	0	0	0	0	0	0	0
Bacteria	Bacteroidetes	Bacteroidia	Bacteroidales	Prevotellaceae	Prevotella	Prevotella_caldimerdae	1	298	40	156	0	0	0	0	0	0	0	0	0	0	84	70	0	0	0	0	0	0	0	0	0
Bacteria	Bacteroidetes	Bacteroidia	Bacteroidales	Prevotellaceae	Prevotella	Prevotella_copri	1	15	0	17	0	0	33	0	0	0	0	27	0	11798	18210	17981	55	0	93	0	0	0	16516	46605	992
Bacteria	Bacteroidetes	Bacteroidia	Bacteroidales	Prevotellaceae	Prevotella	Prevotella_corporis	1	6	0	0	0	0	0	0	0	0	0	0	0	0	0	0	0	0	0	0	0	0	0	0	0
Bacteria	Bacteroidetes	Bacteroidia	Bacteroidales	Prevotellaceae	Prevotella	Prevotella_denticola	1	0	0	0	0	15	0	0	0	0	0	0	0	0	0	0	0	0	0	0	0	0	0	0	0
Bacteria	Bacteroidetes	Bacteroidia	Bacteroidales	Prevotellaceae	Prevotella	Prevotella_disiens	1	0	40	0	36	0	0	0	0	0	0	0	0	0	0	0	0	0	0	0	0	0	107	0	0
Bacteria	Bacteroidetes	Bacteroidia	Bacteroidales	Prevotellaceae	Prevotella	Prevotella_histicola	1	0	0	0	0	0	0	0	0	0	0	0	0	0	0	0	0	0	0	0	194	13	0	0	0
Bacteria	Bacteroidetes	Bacteroidia	Bacteroidales	Prevotellaceae	Prevotella	Prevotella_jejuni	1	0	0	0	90	0	0	0	0	0	0	0	0	0	0	0	0	0	0	0	0	0	0	0	0
Bacteria	Bacteroidetes	Bacteroidia	Bacteroidales	Prevotellaceae	Prevotella	Prevotella_marseillensis	1	0	0	0	0	0	0	0	0	0	0	0	0	0	0	3163	0	0	0	0	0	0	0	0	0
Bacteria	Bacteroidetes	Bacteroidia	Bacteroidales	Prevotellaceae	Prevotella	Prevotella_melaninogenica	1	0	0	0	0	0	0	0	82	0	0	0	0	0	0	0	0	0	0	0	0	0	0	217	0
Bacteria	Bacteroidetes	Bacteroidia	Bacteroidales	Prevotellaceae	Prevotella	Prevotella_nanceiensis	1	0	0	0	0	0	109	0	0	0	0	0	0	0	0	0	0	0	0	0	0	0	0	0	992
Bacteria	Bacteroidetes	Bacteroidia	Bacteroidales	Prevotellaceae	Prevotella	Prevotella_oris	1	0	0	54	0	0	0	0	69	0	256	66	0	437	0	0	0	0	0	0	0	131	0	0	0
Bacteria	Bacteroidetes	Bacteroidia	Bacteroidales	Prevotellaceae	Prevotella	Prevotella_provencensis	1	0	0	0	0	0	0	0	0	0	0	0	0	6053	8863	11696	0	0	0	0	0	0	0	0	0
Bacteria	Bacteroidetes	Bacteroidia	Bacteroidales	Prevotellaceae	Prevotella	Prevotella_salivae	1	0	0	0	176	0	0	0	0	0	113	0	0	0	0	0	0	0	0	0	0	0	0	0	0
Bacteria	Actinobacteria	Actinomycetales	Propionibacterineae	Propionibacteriaceae	Propionibacterium	Propionibacterium_acnes	2	0	0	152	62	0	0	0	0	0	154	142	18	173	92	0	21	0	0	0	0	298	0	0	510
Bacteria	Actinobacteria	Actinobacteria	Actinomycetales	Propionibacteriaceae	Propionibacterium	Propionibacterium_freudenreichii	1	0	0	0	0	0	0	0	0	0	0	0	0	0	0	0	0	0	0	0	0	0	11	0	0
Bacteria	Actinobacteria	Actinobacteria	Actinomycetales	Propionibacteriaceae	Propionibacterium	Propionibacterium_granulosum	1	0	0	0	0	0	352	0	0	0	0	0	0	0	0	0	0	0	0	0	0	0	0	0	0
Bacteria	Actinobacteria	Actinobacteria	Actinomycetales	Propionibacteriaceae	Propionimicrobium	Propionimicrobium_lymphophilum	1	0	0	0	0	0	0	0	0	0	0	0	0	0	0	0	0	0	16	0	0	0	0	0	0
Bacteria	Firmicutes	Clostridia	Clostridiales	Ruminococcaceae	Provencibacterium	Provencibacterium_massiliense	1	0	0	67	0	0	0	0	0	0	0	0	0	0	0	0	0	0	0	0	0	0	0	0	0
Bacteria	Firmicutes	Clostridia	Clostridiales	Ruminococcaceae	Pseudofaecalibacterium	Pseudofaecalibacterium_massiliense	1	0	40	0	0	0	0	0	0	0	0	0	0	0	0	0	0	0	0	0	0	0	0	0	0
Bacteria	Firmicutes	Clostridia	Clostridiales	Ruminococcaceae	Pseudoflavonifractor	Pseudoflavonifractor_caccae	1	0	0	0	0	0	0	0	0	0	0	0	0	0	14	0	0	0	0	0	0	0	6	50	0
Bacteria	Proteobacteria	Gammaproteobacteria	Pseudomonadales	Pseudomonadaceae	Pseudomonas	Pseudomonas_aeruginosa	1	261	37	657	142	477	362	0	102	108	0	0	0	61	125	0	0	0	0	99	114	42	768	156	124
Bacteria	Proteobacteria	Gammaproteobacteria	Xanthomonadales	Xanthomonadaceae	Stenotrophomonas	Pseudomonas_beteli	1	0	0	0	56	0	0	0	0	56	14	0	0	0	0	0	0	0	0	0	0	0	0	0	54
Bacteria	Proteobacteria	Gammaproteobacteria	Pseudomonadales	Pseudomonadaceae	Pseudomonas	Pseudomonas_geniculata	1	0	0	11	0	152	122	0	0	0	0	0	0	0	0	0	0	0	0	0	0	0	115	0	0
Bacteria	Proteobacteria	Gammaproteobacteria	Pseudomonadales	Pseudomonadaceae	Pseudomonas	Pseudomonas_gessardii	1	0	0	0	0	0	0	27	0	0	0	0	0	0	0	32	0	17	0	0	82	0	0	0	0
Bacteria	Proteobacteria	Gammaproteobacteria	Pseudomonadales	Pseudomonadaceae	Pseudomonas	Pseudomonas_lactis	1	0	0	0	0	0	0	0	0	0	0	0	0	0	0	0	30	0	0	0	170	0	0	0	0
Bacteria	Proteobacteria	Gammaproteobacteria	Pseudomonadales	Pseudomonadaceae	Pseudomonas	Pseudomonas_paralactis	1	0	0	0	0	0	0	0	0	0	0	0	0	0	0	0	0	0	0	0	85	0	0	0	0
Bacteria	Proteobacteria	Gammaproteobacteria	Pseudomonadales	Pseudomonadaceae	Pseudomonas	Pseudomonas_pseudoalcaligenes	1	0	0	0	0	0	44	0	0	0	0	0	0	0	0	0	0	0	0	0	0	0	0	0	0
Bacteria	Proteobacteria	Gammaproteobacteria	Pseudomonadales	Pseudomonadaceae	Pseudomonas	Pseudomonas_veronii	1	601	35	1419	745	768	1136	81	306	129	0	0	0	43	0	82	79	0	0	51	184	88	1935	506	807
Bacteria	Firmicutes	Clostridia	Clostridiales	Ruminococcaceae	Pseudoruminococcus	Pseudoruminococcus_massiliensis	1	0	0	0	0	0	0	0	0	0	103	51	0	0	0	80	0	0	0	0	0	0	0	0	0
Bacteria	Proteobacteria	Gammaproteobacteria	Xanthomonadales	Xanthomonadaceae	Pseudoxanthomonas	Pseudoxanthomonas_japonensis	1	0	0	5	0	0	0	0	9	17	0	0	0	0	0	0	0	0	0	0	0	0	0	0	0
Bacteria	Proteobacteria	Gammaproteobacteria	Alteromonadales	Psychromonadaceae	Psychromonas	Psychromonas_aquatilis	1	0	35	0	0	0	0	0	0	120	0	323	145	0	76	36	0	74	224	0	0	0	0	0	799
Bacteria	Firmicutes	Clostridia	Clostridiales	Ruminococcaceae	Pygmaiobacter	Pygmaiobacter_massiliensis	1	0	0	0	0	0	0	0	0	0	0	0	0	0	30	83	0	0	0	0	0	0	0	0	0
Bacteria	Synergistetes	Synergistia	Synergistales	Synergistaceae	Pyramidobacter	Pyramidobacter_piscolens	1	0	0	0	0	0	0	0	0	0	0	0	0	0	0	0	0	0	0	0	7	0	0	0	0
Bacteria	Proteobacteria	Betaproteobacteria	Burkholderiales	Burkholderiaceae	Ralstonia	Ralstonia_insidiosa	1	178	35	22	66	197	104	359	137	0	0	331	142	509	406	42	906	0	1475	62	221	448	347	196	713
Bacteria	Proteobacteria	Betaproteobacteria	Burkholderiales	Burkholderiaceae	Ralstonia	Ralstonia_pickettii	1	0	33	0	0	0	0	0	0	0	0	0	169	0	0	0	0	0	0	0	0	0	0	0	0
Bacteria	Proteobacteria	Gammaproteobacteria	Enterobacteriales	Enterobacteriaceae	Raoultella	Raoultella_terrigena	1	0	0	0	0	0	0	0	0	0	0	0	0	0	0	0	0	0	0	34	0	0	0	0	0
Bacteria	Actinobacteria	Coriobacteriia	Eggerthellales	Eggerthellaceae	Raoultibacter	Raoultibacter_massiliensis	2	0	0	0	0	0	0	22	49	0	0	0	0	0	0	0	0	0	0	0	0	0	0	0	0
Bacteria	Actinobacteria	Coriobacteriia	Eggerthellales	Eggerthellaceae	Raoultibacter	Raoultibacter_phocaeensis	1	0	0	0	0	0	0	0	0	0	0	0	0	0	0	44	0	0	0	0	0	0	32	108	0
Bacteria	Actinobacteria	Coriobacteriia	Eggerthellales	Eggerthellaceae	Raoultibacter	Raoultibacter_timonensis	1	0	0	8	0	0	0	0	101	0	0	0	0	0	0	0	0	0	0	0	0	0	0	10	0
Bacteria	Actinobacteria	Actinobacteria	Actinomycetales	Nocardiaceae	Rhodococcus	Rhodococcus_corynebacterioides	1	0	0	0	0	0	9	0	0	0	0	0	0	0	0	0	0	0	0	0	0	0	0	0	0
Bacteria	Planctomycetes	Planctomycetia	Planctomycetales	Planctomycetaceae	Rhodopirellula	Rhodopirellula_rubra	1	0	0	0	0	0	0	0	0	0	0	0	0	0	0	0	0	0	0	0	165	0	0	0	0
Bacteria	Firmicutes	Clostridia	Clostridiales	Peptostreptococcaceae	Romboutsia	Romboutsia_timonensis	2	352	0	2061	2538	182	3437	0	76	0	33	0	0	37	57	0	77	0	0	56	0	0	2097	74	201
Bacteria	Firmicutes	Clostridia	Clostridiales	Lachnospiraceae	Roseburia	Roseburia_faecis	1	1343	32	1030	3136	3624	21787	1005	1332	1083	494	0	486	4791	4492	10727	9837	0	734	3035	735	25415	1853	1554	860
Bacteria	Firmicutes	Clostridia	Clostridiales	Lachnospiraceae	Roseburia	Roseburia_hominis	1	143	30	359	0	0	0	0	239	187	0	0	0	0	370	263	282	0	0	0	0	0	0	0	0
Bacteria	Firmicutes	Clostridia	Clostridiales	Lachnospiraceae	Roseburia	Roseburia_intestinalis	1	53	0	0	4969	14967	2424	0	0	264	0	0	0	986	1699	282	1016	329	0	1648	5472	2483	2914	3693	631
Bacteria	Firmicutes	Clostridia	Clostridiales	Lachnospiraceae	Roseburia	Roseburia_inulinivorans	1	98	30	0	0	86	0	44	74	18	132	0	0	320	640	509	2543	0	0	57	0	0	1117	1265	0
Bacteria	Actinobacteria	Actinobacteria	Micrococcales	Micrococcaceae	Rothia	Rothia_aeria	1	0	0	0	0	0	0	0	0	0	0	80	0	0	0	0	0	0	0	0	166	0	0	359	0
Bacteria	Actinobacteria	Actinobacteria	Micrococcales	Micrococcaceae	Rothia	Rothia_dentocariosa	1	0	0	0	0	0	0	0	0	0	0	0	0	0	0	0	0	0	97	0	0	0	0	0	0
Bacteria	Actinobacteria	Actinobacteria	Micrococcales	Micrococcaceae	Rothia	Rothia_mucilaginosa	1	0	0	0	0	0	150	581	243	125	218	0	157	631	259	54	0	0	0	117	226	0	0	139	474
Bacteria	Proteobacteria	Alphaproteobacteria	Rhodobacterales	Rhodobacteraceae	Rubellimicrobium	Rubellimicrobium_roseum	1	0	0	0	0	0	0	18	0	0	0	0	0	0	0	0	0	0	0	0	0	0	0	0	0
Bacteria	Actinobacteria	Rubrobacteria	Rubrobacterales	Rubrobacteraceae	Rubrobacter	Rubrobacter_calidifluminis	1	0	0	0	0	0	0	0	0	0	0	0	0	0	0	0	0	0	0	0	0	0	0	0	5
Bacteria	Actinobacteria	Rubrobacteria	Rubrobacterales	Rubrobacteriaceae	Rubrobacter	Rubrobacter_xylanophilus	1	0	0	0	0	0	18	14	44	82	0	0	0	54	0	0	0	0	41	0	25	66	0	0	179
Bacteria	Firmicutes	Clostridia	Clostridiales	Ruminococcaceae	Ruminococcus	Ruminococcus_bromii	1	209	29	1063	2218	3023	101	255	887	1293	0	0	0	0	20	0	0	0	0	218	67	316	0	99	0
Bacteria	Firmicutes	Clostridia	Clostridiales	Ruminococcaceae	Ruminococcus	Ruminococcus_callidus	1	20	28	46	110	35	0	0	28	115	0	0	0	67	0	1093	431	0	0	225	0	27	212	777	0
Bacteria	Firmicutes	Clostridia	Clostridiales	Ruminococcaceae	Ruminococcus	Ruminococcus_faecis	1	797	28	646	123	413	153	0	201	168	0	0	0	248	193	509	43	0	22	128	43	48	925	847	23
Bacteria	Firmicutes	Clostridia	Clostridiales	Ruminococcaceae	Ruminococcus	Ruminococcus_gnavus	1	0	0	0	0	0	0	0	0	0	0	0	0	0	0	0	403	0	0	0	0	0	0	0	0
Bacteria	Firmicutes	Clostridia	Clostridiales	Ruminococcaceae	Ruminococcus	Ruminococcus_lactaris	1	0	0	53	0	0	0	0	0	0	0	0	0	0	0	191	0	0	0	0	0	0	312	137	0
Bacteria	Firmicutes	Clostridia	Clostridiales	Ruminococcaceae	Ruminococcus	Ruminococcus_provencensis	1	1179	28	500	324	140	0	14	0	0	801	98	0	0	612	2739	0	0	0	3331	48	1104	59	68	0
Bacteria	Firmicutes	Clostridia	Clostridiales	Ruminococcaceae	Ruminococcus	Ruminococcus_torques	1	0	28	470	0	0	0	0	0	0	0	0	0	0	0	0	0	79	0	0	0	0	0	0	0
Bacteria	Firmicutes	Clostridia	Clostridiales	Ruminococcaceae	Ruthenibacterium	Ruthenibacterium_lactatiformans	1	0	28	0	0	43	0	0	106	0	0	0	0	0	0	0	0	0	0	0	64	0	0	0	0
Bacteria	Proteobacteria	Gammaproteobacteria	Enterobacteriales	Enterobacteriaceae	Salmonella	Salmonella_enterica	1	0	0	0	0	0	0	0	0	0	0	0	0	105	50	266	0	0	0	8	0	0	141	0	0
Bacteria	Firmicutes	Clostridia	Clostridiales	Ruminococcaceae	Sanamassiliae	Sanamassiliae_timonensis	1	0	27	17	194	0	0	28	118	63	0	0	0	24	30	0	112	0	0	73	0	0	11	0	0
Bacteria	Actinobacteria	Actinobacteria	Bifidobacteriales	Bifidobacteriaceae	Scardovia	Scardovia_wiggsiae	1	0	0	0	0	0	0	0	0	0	0	0	0	0	0	0	0	0	0	0	0	0	0	0	468
Bacteria	Firmicutes	Negativicutes	Selenomonadales	Selenomonadaceae	Selenomonas	Selenomonas_artemidis	1	0	0	0	0	0	0	0	0	0	0	0	0	0	0	0	0	0	0	0	142	0	0	0	0
Bacteria	Firmicutes	Clostridia	Clostridiales	Ruminococcaceae	Senegalibacterium	Senegalibacterium_massiliense	1	0	27	9	0	0	0	0	14	0	0	0	0	0	0	0	0	0	0	0	0	0	0	0	0
Bacteria	Actinobacteria	Coriobacteriia	Coriobacteriales	Coriobacteriaceae	Senegalimassilia	Senegalimassilia_anaerobia	2	0	0	0	0	0	0	0	0	0	0	0	0	0	87	0	0	0	0	0	20	0	83	75	0
Bacteria	Proteobacteria	Gammaproteobacteria	Enterobacteriales	Yersiniaceae	Serratia	Serratia_marcescens	2	76	26	146	185	14	89	11	0	0	0	0	0	0	0	0	0	0	0	0	0	0	211	38	0
Bacteria	Proteobacteria	Gammaproteobacteria	Enterobacteriales	Yersiniaceae	Serratia	Serratia_nematodiphila	1	0	0	0	0	0	0	0	0	0	0	0	0	0	0	0	0	0	0	0	0	5	0	0	0
Bacteria	Proteobacteria	Gammaproteobacteria	Enterobacteriales	Enterobacteriaceae	Escherichia	Escherichia_coli	1	27	0	0	0	0	5	0	0	0	0	0	0	8	0	0	0	0	0	0	49	0	0	5	0
Bacteria	Proteobacteria	Gammaproteobacteria	Enterobacteriales	Enterobacteriaceae	Shimwellia	Shimwellia_blattae	1	0	0	0	0	0	0	0	0	0	0	0	0	0	0	21	0	0	0	0	0	0	0	0	0
Bacteria	Planctomycetes	Planctomycetia	Planctomycetales	Planctomycetaceae	Singulisphaera	Singulisphaera_rosea	1	0	0	0	0	0	0	0	0	0	0	0	0	10	0	0	0	0	0	0	0	0	0	0	0
Bacteria	Proteobacteria	Alphaproteobacteria	Rhodospirillales	Rhodospirillaceae	Skermanella	Skermanella_stibiiresistens	1	0	0	0	0	0	0	0	0	0	0	0	0	0	0	0	0	0	0	0	0	98	0	0	0
Bacteria	Actinobacteria	Coriobacteriia	Coriobacteriales	Coriobacteriaceae	Slackia	Slackia_exigua	1	0	0	0	17	0	0	0	0	0	0	0	0	0	0	0	0	0	0	0	0	0	0	0	0
Bacteria	Actinobacteria	Coriobacteriia	Coriobacteriales	Coriobacteriaceae	Slackia	Slackia_isoflavoniconvertens	1	0	0	0	0	0	0	298	932	297	0	0	0	108	260	145	0	0	0	0	0	0	0	0	0
Bacteria	Actinobacteria	Actinobacteria	Coriobacteriales	Coriobacteriaceae	Slackia	Slackia_piriformis	1	0	0	0	0	0	0	0	0	0	0	0	0	0	0	28	0	0	0	0	0	0	0	0	0
Bacteria	Firmicutes	Clostridia	Clostridiales	Ruminococcaceae	Soleaferrea	Soleaferrea_massiliensis	1	0	0	0	0	0	0	0	0	0	0	0	0	0	0	24	0	0	0	0	0	0	0	0	0
Bacteria	Firmicutes	Erysipelotrichia	Erysipelotrichales	Erysipelotrichaceae	Solobacterium	Solobacterium_moorei	2	0	0	0	33	0	0	0	0	0	0	0	0	0	0	0	16	0	0	0	0	0	0	0	0
Bacteria	Proteobacteria	Alphaproteobacteria	Sphingomonadales	Sphingomonadaceae	Sphingobium	Sphingobium_hydrophobicum	1	0	0	0	0	0	0	0	0	0	0	0	0	0	6	0	0	0	0	0	0	0	0	0	0
Bacteria	Proteobacteria	Alphaproteobacteria	Sphingomonadales	Sphingomonadaceae	Sphingobium	Sphingobium_limneticum	1	0	0	0	0	0	0	0	0	0	0	0	0	0	0	0	0	0	0	0	0	114	0	0	0
Bacteria	Proteobacteria	Alphaproteobacteria	Sphingomonadales	Sphingomonadaceae	Sphingobium	Sphingobium_xenophagum	1	0	0	0	0	0	0	0	0	47	0	0	0	0	0	0	0	0	0	0	0	22	0	0	0
Bacteria	Proteobacteria	Alphaproteobacteria	Sphingomonadales	Sphingomonadaceae	Sphingomonas	Sphingomonas_panni	1	0	0	0	0	0	0	0	0	0	0	0	0	0	0	0	0	0	0	0	36	0	0	0	133
Bacteria	Firmicutes	Bacilli	Bacillales	Staphylococcaceae	Staphylococcus	Staphylococcus_saprophyticus	1	0	0	0	0	0	39	0	0	0	0	0	0	0	0	0	0	0	0	0	0	0	0	0	0
Bacteria	Firmicutes	Bacilli	Bacillales	Staphylococcaceae	Staphylococcus	Staphylococcus_warneri	1	0	0	0	0	0	0	0	0	0	0	0	0	0	0	0	27	0	15	0	0	0	0	0	0
Bacteria	Acidobacteria	AcidobacteriaGp4	AcidobacteriaGp5	AcidobacteriaGp6	Aridibacter	Stenotrophobacter_terrae	1	0	0	0	0	7	0	0	0	0	0	0	0	0	0	0	0	0	0	0	0	0	0	0	0
Bacteria	Proteobacteria	Gammaproteobacteria	Xanthomonadales	Xanthomonadaceae	Stenotrophomonas	Stenotrophomonas_africana	1	167	0	0	0	0	0	0	0	0	0	0	0	0	0	0	0	0	0	0	0	0	0	99	0
Bacteria	Fusobacteria	Fusobacteriia	Fusobacteriales	Leptotrichiaceae	Streptobacillus	Streptobacillus_hongkongensis	1	0	0	0	0	0	0	0	0	0	0	0	0	0	0	0	0	0	0	0	0	0	0	0	2057
Bacteria	Firmicutes	Bacilli	Lactobacillales	Streptococcaceae	Streptococcus	Streptococcus_agalactiae	1	0	0	0	0	0	0	0	0	0	0	0	0	0	0	0	0	0	0	0	0	17	0	0	0
Bacteria	Firmicutes	Bacilli	Lactobacillales	Streptococcaceae	Streptococcus	Streptococcus_constellatus	2	0	0	0	0	0	0	0	0	0	0	0	0	251	0	0	0	0	0	0	0	0	0	0	0
Bacteria	Firmicutes	Bacilli	Lactobacillales	Streptococcaceae	Streptococcus	Streptococcus_cristatus	1	21	0	0	0	0	0	15	23	0	5	0	0	0	7	0	428	7	0	81	29	0	0	0	0
Bacteria	Firmicutes	Bacilli	Lactobacillales	Streptococcaceae	Streptococcus	Streptococcus_gordonii	1	0	0	0	0	0	0	0	0	0	204	0	0	0	0	0	0	0	0	0	0	0	0	355	857
Bacteria	Firmicutes	Bacilli	Lactobacillales	Streptococcaceae	Streptococcus	Streptococcus_ihumii	1	0	0	0	0	0	0	0	0	0	0	0	0	20	0	0	0	0	0	0	10	0	0	0	0
Bacteria	Firmicutes	Bacilli	Lactobacillales	Streptococcaceae	Streptococcus	Streptococcus_lactarius	1	0	0	0	6	0	0	0	13	0	0	0	0	0	0	0	0	0	0	0	0	0	11	0	0
Bacteria	Firmicutes	Bacilli	Lactobacillales	Streptococcaceae	Streptococcus	Streptococcus_oligofermentans	1	0	0	0	0	0	0	0	0	622	0	0	0	0	0	0	0	0	0	0	0	0	0	0	0
Bacteria	Firmicutes	Bacilli	Lactobacillales	Streptococcaceae	Streptococcus	Streptococcus_peroris	1	0	0	0	0	0	0	0	0	0	0	0	19	0	0	16	0	0	0	0	506	0	0	0	0
Bacteria	Firmicutes	Erysipelotrichia	Erysipelotrichales	Erysipelotrichaceae	Faecalicoccus	Streptococcus_pleomorphus	1	0	25	0	0	0	0	0	0	0	0	0	0	0	0	0	0	0	0	0	0	0	0	0	0
Bacteria	Firmicutes	Bacilli	Lactobacillales	Streptococcaceae	Streptococcus	Streptococcus_salivarius	2	0	0	0	1989	0	182	115	28	86	57	0	0	0	0	49	0	0	0	0	0	0	151	0	44
Bacteria	Firmicutes	Bacilli	Lactobacillales	Streptococcaceae	Streptococcus	Streptococcus_sanguinis	1	0	24	0	0	0	0	695	0	37	0	0	0	0	0	0	0	0	149	93	0	0	0	0	0
Bacteria	Firmicutes	Bacilli	Lactobacillales	Streptococcaceae	Streptococcus	Streptococcus_sinensis	1	0	0	0	0	0	0	0	12	0	0	0	0	0	0	0	0	0	0	0	0	0	0	0	0
Bacteria	Firmicutes	Clostridia	Clostridiales	Ruminococcaceae	Subdoligranulum	Subdoligranulum_variabile	1	0	24	0	0	0	0	0	0	0	0	0	0	0	0	0	0	0	0	0	0	0	0	0	0
Bacteria	Proteobacteria	Betaproteobacteria	Burkholderiales	Sutterellaceae	Sutterella	Sutterella_secki	1	93	24	196	0	0	0	0	0	0	0	0	0	0	0	0	0	0	0	0	0	0	225	343	0
Bacteria	Proteobacteria	Betaproteobacteria	Burkholderiales	Sutterellaceae	Sutterella	Sutterella_wadsworthensis	1	0	0	0	0	63	0	0	0	0	0	0	0	0	0	0	0	0	0	0	33	0	0	0	0
Bacteria	Proteobacteria	Betaproteobacteria	Burkholderiales	Burkholderialesincertaesedis	Tepidimonas	Tepidimonas_fonticaldi	1	0	0	0	0	0	0	0	78	0	0	0	0	0	683	0	0	0	89	0	0	0	0	0	0
Bacteria	Proteobacteria	Betaproteobacteria	Burkholderiales	Burkholderialesincertaesedis	Tepidimonas	Tepidimonas_taiwanensis	1	0	0	0	162	206	321	0	0	29	0	0	0	59	0	0	0	0	0	0	0	0	214	7	0
Bacteria	Firmicutes	Clostridia	Clostridiales	Clostridiaceae	Terrisporobacter	Terrisporobacter_petrolearius	1	0	0	0	0	0	0	0	0	0	0	0	0	0	0	0	0	0	0	0	0	0	1436	0	0
Bacteria	Firmicutes	Bacilli	Bacillales	Family_X	Thermicanus	Thermicanus_aegyptius	1	0	0	0	0	0	23	0	0	0	0	0	0	0	0	0	0	0	0	0	0	0	0	0	0
Bacteria	Deinococcus-Thermus	Deinococci	Thermales	Thermaceae	Thermus	Thermus_scotoductus	1	0	0	5	0	0	0	0	20	0	0	0	0	0	0	0	0	0	0	7	0	98	0	0	0
Bacteria	Deinococcus-Thermus	Deinococci	Thermales	Thermaceae	Thermus	Thermus_thermophilus	1	0	0	0	0	0	50	0	0	0	0	0	0	0	0	0	0	0	0	0	0	0	0	0	0
Bacteria	Bacteroidetes	Bacteroidia	Bacteroidales	Rikenellaceae	Tidjanibacter	Tidjanibacter_massiliensis	2	0	0	0	0	149	0	56	42	0	0	0	0	0	0	0	0	0	0	0	100	0	0	0	0
Bacteria	Firmicutes	Clostridia	Clostridiales	Eubacteriaceae	Togoiella	Togoiella_massiliensis	1	0	0	0	0	0	0	0	0	0	0	0	0	0	0	0	0	0	0	0	7	0	0	0	0
Bacteria	Firmicutes	Erysipelotrichia	Erysipelotrichales	Erysipelotrichaceae	Turicibacter	Turicibacter_sanguinis	1	0	0	0	487	0	408	0	0	34	0	0	0	0	0	0	0	0	0	0	0	0	177	0	0
Bacteria	Proteobacteria	Betaproteobacteria	Burkholderiales	Oxalobacteraceae	Undibacterium	Undibacterium_oligocarboniphilum	1	0	0	0	0	95	53	12	165	211	152	0	0	66	124	52	115	0	112	86	0	0	72	0	0
Bacteria	Proteobacteria	Deltaproteobacteria	Bdellovibrionales	Bdellovibrionaceae	Vampirovibrio	Vampirovibrio_chlorellavorus	1	0	0	0	0	0	0	0	0	0	0	0	0	0	0	93	0	0	0	0	0	0	0	0	0
Bacteria	Firmicutes	Negativicutes	Veillonellales	Veillonellaceae	Veillonella	Veillonella_atypica	2	0	0	0	42	0	0	41	0	0	0	0	0	48	0	88	30	0	0	0	0	0	0	0	0
Bacteria	Firmicutes	Negativicutes	Veillonellales	Veillonellaceae	Veillonella	Veillonella_dispar	1	130	0	0	1359	0	4787	63	0	385	299	0	787	1055	488	69	2976	36	0	91	2218	780	1578	1846	0
Bacteria	Firmicutes	Negativicutes	Veillonellales	Veillonellaceae	Veillonella	Veillonella_massiliensis	1	514	5	447	300	0	0	0	0	0	2064	0	329	107	0	0	0	0	402	0	0	1857	0	0	2487
Bacteria	Firmicutes	Negativicutes	Veillonellales	Veillonellaceae	Veillonella	Veillonella_rogosae	1	0	0	0	47	0	0	0	0	0	0	0	0	0	0	0	0	0	0	0	0	0	215	0	80
Bacteria	Firmicutes	Negativicutes	Veillonellales	Veillonellaceae	Veillonella	Veillonella_tobetsuensis	1	0	0	0	18	342	0	0	0	0	0	0	0	0	0	0	0	0	0	0	0	0	0	0	0
Bacteria	Lentisphaerae	Lentisphaeria	Victivallales	Victivallaceae	Victivallis	Victivallis_vadensis	1	13	0	0	0	0	0	0	0	0	0	0	0	0	0	0	0	0	0	0	0	0	0	0	0
Bacteria	Firmicutes	Bacilli	Lactobacillales	Leuconostocaceae	Weissella	Weissella_cibaria	1	0	0	0	0	0	0	0	0	0	0	0	0	0	0	0	0	0	0	0	0	34	0	0	0
